# Supplementary material for: Endoplasmic reticulum–resident α-glucosidase II drives non-small cell lung cancer progression via regulation of secretory glycoproteins
Source: JCI Insight. 2026 Jun 8;11(11):e203262. doi: 10.1172/jci.insight.203262 (PMC13293572; doi:10.1172/jci.insight.203262)
Supplement: Supplemental table 1 [file jciinsight-11-203262-s352.xlsx]

## Sheet: Sheet1
Table S1. The list of primers used for qPCR
Name	Sequence5'-3'
h dnajc3-F	GGCTCGGTATTCCCCTTCCT
h dnajc3-R	AGTAGCCCTCCGATAATAAGCAA
h derl3-F	GGCGTCCTTATGACCCTGC
h derl3-R	AGGTCCACGAGGATGGAGTT
h PDIA6-F	AGGAGGTCAGTATGGTGTTCAG
h PDIA6-R	GAGGCGATCCTTCACGAGC
h HERPUD1-F	ATGGAGTCCGAGACCGAAC
h HERPUD1-R	TTGGTGATCCAACAACAGCTT
h SXBP1-F	GCTGAGTCCGCAGCAGGT
h SXBP1-R	CTGGGTCCAAGTTGTCCAGAAT
h tXBP1-F	TGAAAAACAGAGTAGCAGCTCAGA
h tXBP1-R	CCCAAGCGCTGTCTTAACTC
h TKT-F	TCCACACCATGCGCTACAAG
h TKT-R	CAAGTCGGAGCTGATCTTCCT
m TKT-F	ATGGAAGGTTACCATAAGCCAGA
m TKT-R	TGCAGCATGATGTGGGGTG
h gstp1-F	CCCTACACCGTGGTCTATTTCC
h gstp1-R	CAGGAGGCTTTGAGTGAGC
m gstp1-F	ATGCCACCATACACCATTGTC
m gstp1-R	GGGAGCTGCCCATACAGAC
m gstm2-F	ACACCCGCATACAGTTGGC
m gstm2-R	TGCTTGCCCAGAAACTCAGAG
h gstm2-F	TGTGCGGGGAATCAGAAAAGG
h gstm2-R	GCTGGGCTCAAATACTTGGTTT
h gstm1-F	TCTGCCCTACTTGATTGATGGG
h gstm1-R	TCCACACGAATCTTCTCCTCT
m gstm1-F	ATACTGGGATACTGGAACGTCC
m gstm1-R	AGTCAGGGTTGTAACAGAGCAT
h gsta1-F	CTGCCCGTATGTCCACCTG
h gsta1-R	AGCTCCTCGACGTAGTAGAGA
m gsta1-F	AAGCCCGTGCTTCACTACTTC
m gsta1-R	GGGCACTTGGTCAAACATCAAA
h gsr-F	CACGAGTGATCCCAAGCCC
h gsr-R	CAATGTAACCTGCACCAACAATG
m gsr-F	GACACCTCTTCCTTCGACTACC
m gsr-R	CCCAGCTTGTGACTCTCCAC
h gsta4-F	AAGGAGAGAACCCTGATTGACA
h gsta4-R	GTCCGTGACCCCTTAAAATCTTT
m gsta4-F	TGATTGCCGTGGCTCCATTTA
m gsta4-R	CAACGAGAAAAGCCTCTCCGT
m-GSTM3-F	CCCCAACTTTGACCGAAGC
m-GSTM3-R	GGTGTCCATAACTTGGTTCTCCA
m-dnajc3-F	GGCGCTGAGTGTGGAGTAAAT
m-dnajc3-R	GGCTAAGAAGACGGTAGCTCTC
m-PDIA6-F	TCCAGGGATTTCCTACCATCAA
m-PDIA6-R	GTCAGCTCTACCACGTCTTTC
m-Derl3-F	TCAACTTCTTCGGCTTACTCAAC
m-Derl3-R	GGGAAGGGGCAGGTAATCG
m-HERPUD1-F	GCAGTTGGAGTGTGAGTCG
m-HERPUD1-R	TCTGTGGATTCAGCACCCTTT
m-sxbp1-F	gctgagtccgcagcaggt
m-sxbp1-R	cagggtccaacttgtccagaat
m-txbp1-F	tgaaaaacagagtagcagcgcaga
m-txbp1-R	cccaagcgtgttcttaactc
h-GANAB-F	TCTGCAAGCGACAGAGAAGC
h-GANAB-R	CGAGGCTCCAGCTCATCAAT
GAPDH CHIP F	TACTAGCGGTTTTACGGGCG
GAPDH CHIP R	TCGAACAGGAGGAGCAGAGAGCGA
GANAB CHIP F1	CATGCTGAGAGCGTGCAAAG
GANAB CHIP R1	CCACGTATCCTAGTTCCCGC
