# Supplementary material for: Endoplasmic reticulum–resident α-glucosidase II drives non-small cell lung cancer progression via regulation of secretory glycoproteins
Source: JCI Insight. 2026 Jun 8;11(11):e203262. doi: 10.1172/jci.insight.203262 (PMC13293572; doi:10.1172/jci.insight.203262)
Supplement: Supplemental table 2 [file jciinsight-11-203262-s353.xlsx]

## Sheet: Proteins
Table S2. Proteins identified in the CM of parental and GANAB-KO 344SQ cells by LC-MS
Checked	Protein FDR Confidence: Combined	Master	Accession	Description	Exp. q-value: Combined	Sum PEP Score	Coverage [%]	# Peptides	# PSMs	# Unique Peptides	# AAs	MW [kDa]	calc. pI	Score Sequest HT: Sequest HT	# Peptides (by Search Engine): Sequest HT	Biological Process	Cellular Component	Molecular Function	Pfam IDs	Entrez Gene ID	Ensembl Gene ID	Gene Symbol	Gene ID	WikiPathways	Reactome Pathways	# Protein Pathway Groups	# Razor Peptides	Abundance Ratio: (KO2) / (KO1)	Abundance Ratio: (P) / (KO1)	Abundance Ratio: (P) / (KO2)	Abundance Ratio Adj. P-Value: (KO2) / (KO1)	Abundance Ratio Adj. P-Value: (P) / (KO1)	Abundance Ratio Adj. P-Value: (P) / (KO2)	Abundances (Normalized): F8: Control, KO1	Abundances (Normalized): F9: Control, KO1	Abundances (Normalized): F10: Control, KO1	Abundances (Normalized): F5: Control, KO2	Abundances (Normalized): F6: Control, KO2	Abundances (Normalized): F7: Control, KO2	Abundances (Normalized): F11: Sample, P	Abundances (Normalized): F12: Sample, P	Abundances (Normalized): F13: Sample, P	Found in Sample: [S8] F8: Control, KO1	Found in Sample: [S9] F9: Control, KO1	Found in Sample: [S10] F10: Control, KO1	Found in Sample: [S5] F5: Control, KO2	Found in Sample: [S6] F6: Control, KO2	Found in Sample: [S7] F7: Control, KO2	Found in Sample: [S11] F11: Sample, P
FALSE	High	Master Protein	P02769	Serum albumin precursor (Allergen Bos d 6) (BSA)	0	891.941	91	100	14858	92	607	69.2	6.18	40293	100	stress response;other biological processes	non-structural extracellular;other cell component	nucleic acid binding activity;other molecular function	Pf00273	280717		ALB	A5PJX3; bta:280717; O02787; P02769; P04277; Q3SZR2			0	8	0.53	0.873	1.647	0.00931704	0.986595	0.00560452	1.67055e+11	1.52373e+11	1.73438e+11	8.31555e+10	1.02126e+11	8.85111e+10	1.44714e+11	1.45794e+11	1.82287e+11	High	High	High	High	High	High	High
FALSE	High	Master Protein	Q61001	Laminin subunit alpha-5 OS=Mus musculus OX=10090 GN=Lama5 PE=1 SV=4	0	986.621	52	130	2805	128	3718	403.8	6.73	7490.18	130	cell adhesion;cell organization and biogenesis;developmental processes;signal transduction;other biological processes	non-structural extracellular;extracellular matrix;other cell component	signal transduction activity or receptor binding	Pf00052, Pf00053, Pf00055, Pf02210, Pf06008, Pf06009	16776	ENSMUSG00000015647	Lama5	A2ABW7; mmu:16776; Q61001; Q9JHQ6	Primary focal segmental glomerulosclerosis (FSGS); Focal adhesion: PI3K-Akt-mTOR signaling pathway; Inflammatory response pathway; Alpha 6 beta 4 integrin signaling pathway; Focal adhesion		5	1	1.523	1.375	0.903	0.0275223	0.165493	0.23788	1.82304e+09	1.81959e+09	1.55382e+09	3.14024e+09	2.68167e+09	2.77164e+09	2.59264e+09	2.50182e+09	1.85895e+09	High	High	High	High	High	High	High
FALSE	High	Master Protein	Q06890	Clusterin OS=Mus musculus OX=10090 GN=Clu PE=1 SV=1	0	276.05	55	37	2505	37	448	51.6	5.67	5828.54	37	cell cycle OR cell proliferation;cell organization and biogenesis;protein metabolism;other metabolic processes;stress response;transport;developmental processes;signal transduction;other biological processes	non-structural extracellular;other membranes;cytosol;cytoskeleton;mitochondrion;ER/Golgi;nucleus;other cell component	signal transduction activity or receptor binding;cytoskeletal activity;other molecular function	Pf01093	12759	ENSMUSG00000022037	Clu	mmu:12759; Q06890		Platelet degranulation ; Regulation of Complement cascade; Antimicrobial peptides; Terminal pathway of complement	4	0	1.528	1.702	1.114	0.00989131	0.00518199	0.443519	1.7304e+10	1.63387e+10	1.79548e+10	2.64435e+10	2.83202e+10	2.43359e+10	2.9459e+10	3.16137e+10	2.60356e+10	High	High	High	High	High	High	High
FALSE	High	Master Protein	Q05793	Basement membrane-specific heparan sulfate proteoglycan core protein OS=Mus musculus OX=10090 GN=Hspg2 PE=1 SV=1	0	772.7	50	128	2151	128	3707	398	6.32	5661.88	128	cell organization and biogenesis;transport;developmental processes;signal transduction;other biological processes	non-structural extracellular;extracellular matrix;ER/Golgi	other molecular function	Pf00008, Pf00052, Pf00053, Pf00054, Pf00057, Pf07679, Pf13927	15530		Hspg2	mmu:15530; Q05793			0	0	0.779	1.194	1.532	0.162658	0.571672	0.0300509	1.63411e+09	1.66505e+09	1.52149e+09	1.38308e+09	1.27378e+09	1.18004e+09	2.02041e+09	1.95185e+09	1.5188e+09	High	High	High	High	High	High	High
FALSE	High	Master Protein	P37889-2	Isoform 2 of Fibulin-2 OS=Mus musculus OX=10090 GN=Fbln2	0	443.918	58	47	1921	1	1174	126.4	4.65	5307.98	47							Fbln2	P37889-2			0	0	0.793	0.01	0.01	0.855997	0.0143868	0.0134373	2.24966e+07	12040367	3.15861e+07	1.78369e+07	1.98469e+07	2.29617e+06	8611.13	188215	115824	High	High	High	High	High	High	Not Found
FALSE	High	Master Protein	P37889	Fibulin-2 OS=Mus musculus OX=10090 GN=Fbln2 PE=1 SV=2	0	435.695	54	47	1908	1	1221	131.7	4.68	5266.84	47	other biological processes	non-structural extracellular	other molecular function	Pf01821, Pf07645, Pf12662, Pf14670	14115	ENSMUSG00000064080	Fbln2	G5E8B3; mmu:14115; P37889; Q9WUI2		Molecules associated with elastic fibres	1	46	0.688	1.217	1.769	0.0472835	0.496449	0.0086806	3.95575e+09	4.14077e+09	3.5383e+09	2.90004e+09	2.47783e+09	2.72223e+09	4.9092e+09	4.81459e+09	3.75579e+09	Not Found	Not Found	Peak Found	High	Not Found	Not Found	Not Found
FALSE	High	Master Protein	Q9QXS1-3	Isoform PLEC-1A of Plectin OS=Mus musculus OX=10090 GN=Plec	0	911.39	46	239	2369	236	4543	517	5.8	4935.27	239							Plec	Q9QXS1-3			0	3	1.491	1.135	0.761	0.0518738	0.816688	0.0889801	5.91053e+08	8.68062e+08	7.11074e+08	1.07074e+09	1.0605e+09	1.02064e+09	8.06742e+08	8.22495e+08	7.26969e+08	High	High	High	High	High	High	High
FALSE	High	Master Protein	Q80X90	Filamin-B OS=Mus musculus OX=10090 GN=Flnb PE=1 SV=3	0	819.563	66	140	1972	127	2602	277.7	5.71	4872.04	140	cell organization and biogenesis;stress response;other biological processes	plasma membrane;other membranes;cytosol;cytoskeleton;other cell component	cytoskeletal activity;other molecular function	Pf00307, Pf00630	286940	ENSMUSG00000025278	Flnb	E9QNV9; mmu:286940; Q80X90; Q8VHX4; Q8VHX7; Q99KY3		ISG15 antiviral mechanism	1	13	2.585	0.796	0.308	0.0150806	0.116241	0.00169509	9.92058e+08	1.43144e+09	9.61373e+08	2.58001e+09	2.21258e+09	2.56486e+09	8.12059e+08	7.90006e+08	6.06422e+08	High	High	High	High	High	High	High
FALSE	High	Master Protein	Q8BTM8	Filamin-A OS=Mus musculus OX=10090 GN=Flna PE=1 SV=5	0	719.992	60	129	1757	115	2647	281	6.04	4487.76	129	cell cycle OR cell proliferation;cell organization and biogenesis;protein metabolism;RNA metabolism OR transcription;other metabolic processes;stress response;transport;developmental processes;signal transduction;other biological processes	plasma membrane;other membranes;cytosol;cytoskeleton;ER/Golgi;nucleus;other cell component	signal transduction activity or receptor binding;cytoskeletal activity;other molecular function	Pf00307, Pf00630		ENSMUSG00000031328	Flna	B7FAV0; O54934; Q7TQI1; Q8BLK1; Q8BTM8; Q8BTN7; Q8VHX5; Q8VHX8; Q99KQ2		Platelet degranulation ; Cell-extracellular matrix interactions; RHO GTPases activate PAKs; GP1b-IX-V activation signalling	4	4	1.591	0.626	0.394	0.0472319	0.0360179	0.00191695	9.11564e+08	9.87546e+08	8.6792e+08	1.78088e+09	1.24066e+09	1.45007e+09	6.27394e+08	5.70755e+08	4.69177e+08	High	High	High	High	High	High	High
FALSE	High	Master Protein	P11499	Heat shock protein HSP 90-beta OS=Mus musculus OX=10090 GN=Hsp90ab1 PE=1 SV=3	0	371.417	63	54	1437	33	724	83.2	5.03	3896.25	54	cell organization and biogenesis;protein metabolism;DNA metabolism;other metabolic processes;stress response;other biological processes	non-structural extracellular;plasma membrane;other membranes;cytosol;nucleus;other cytoplasmic organelle;other cell component	signal transduction activity or receptor binding;enzyme regulator activity;cytoskeletal activity;nucleic acid binding activity;other molecular function	Pf00183, Pf13589	15516	ENSMUSG00000023944	Hsp90ab1	mmu:15516; O89078; P11499; Q3UIQ7	Focal adhesion: PI3K-Akt-mTOR signaling pathway	Neutrophil degranulation; The role of GTSE1 in G2/M progression after G2 checkpoint; Regulation of actin dynamics for phagocytic cup formation; HSP90 chaperone cycle for steroid hormone receptors (SHR) in the presence of ligand; Attenuation phase; Estrogen-dependent gene expression; Sema3A PAK dependent Axon repulsion; Aryl hydrocarbon receptor signalling; DDX58/IFIH1-mediated induction of interf…	15	2	1.544	0.685	0.443	0.0146127	0.0208279	0.000880233	1.00766e+09	1.10252e+09	8.94255e+08	1.55595e+09	1.44555e+09	1.63102e+09	7.3912e+08	6.89933e+08	6.0923e+08	High	High	High	High	High	High	High
FALSE	High	Master Protein	Q921I1	Serotransferrin OS=Mus musculus OX=10090 GN=Tf PE=1 SV=1	0	417.449	70	55	1451	49	697	76.7	7.18	3749.82	55	cell organization and biogenesis;stress response;transport;signal transduction;other biological processes	non-structural extracellular;extracellular matrix;plasma membrane;other membranes;other cytoplasmic organelle;other cell component	signal transduction activity or receptor binding;other molecular function	Pf00405	22041	ENSMUSG00000032554	Tf	mmu:22041; O35421; Q3UBW7; Q58E69; Q61803; Q62357; Q62358; Q62359; Q63915; Q64515; Q8VII5; Q921I1; Q922C0	Iron homeostasis	Cargo recognition for clathrin-mediated endocytosis; Platelet degranulation ; Regulation of Insulin-like Growth Factor (IGF) transport and uptake by Insulin-like Growth Factor Binding Proteins (IGFBPs); Post-translational protein phosphorylation; Transferrin endocytosis and recycling	8	5	7.529	10.993	1.46	0.000224773	0.000169838	0.0302636	4.673e+08	4.63874e+08	4.31839e+08	4.04225e+09	3.20766e+09	3.49269e+09	6.04273e+09	5.09937e+09	4.51288e+09	High	High	High	High	High	High	High
FALSE	High	Master Protein	P60710	Actin, cytoplasmic 1 OS=Mus musculus OX=10090 GN=Actb PE=1 SV=1	0	235.416	73	25	1477	1	375	41.7	5.48	3616.84	25	cell organization and biogenesis;developmental processes;other biological processes	plasma membrane;other membranes;cytosol;cytoskeleton;nucleus;other cell component	cytoskeletal activity;other molecular function	Pf00022	11461	ENSMUSG00000029580	Actb	mmu:11461; P02570; P60710; P70514; P99021; Q11211; Q3TI89; Q3TVP6; Q64316; Q6ZWM3	Myometrial relaxation and contraction pathways; Regulation of actin cytoskeleton; Focal adhesion	Cell-extracellular matrix interactions; Interaction between L1 and Ankyrins; RHOF GTPase cycle; Regulation of actin dynamics for phagocytic cup formation; DNA Damage Recognition in GG-NER; MAP2K and MAPK activation; RHO GTPases Activate Formins; Recycling pathway of L1; RHO GTPases activate IQGAPs; Clathrin-mediated endocytosis; EPHB-mediated forward signaling; UCH proteinases; B-WICH complex pos…	21	30	1.433	0.597	0.417	0.0150228	0.00284109	0.000385978	5.09722e+09	5.78449e+09	5.12791e+09	7.01939e+09	7.9873e+09	7.34652e+09	3.16569e+09	3.06254e+09	2.75427e+09	High	High	High	High	High	High	High
FALSE	High	Master Protein	P11276	Fibronectin OS=Mus musculus OX=10090 GN=Fn1 PE=1 SV=4	0	555.232	52	89	1333	89	2477	272.4	5.59	3612.55	89	cell adhesion;cell organization and biogenesis;stress response;developmental processes;signal transduction;other biological processes	non-structural extracellular;extracellular matrix;plasma membrane;other membranes;ER/Golgi	signal transduction activity or receptor binding;enzyme regulator activity;other molecular function	Pf00039, Pf00040, Pf00041	14268	ENSMUSG00000026193	Fn1	G5E8B8; mmu:14268; P11276; Q61567; Q61568; Q61569; Q64233; Q80UI4	Focal adhesion: PI3K-Akt-mTOR signaling pathway; Inflammatory response pathway; Regulation of actin cytoskeleton; Comprehensive IL-17A signaling; Focal adhesion	Platelet degranulation ; ECM proteoglycans; Syndecan interactions; MAP2K and MAPK activation; Integrin cell surface interactions; Molecules associated with elastic fibres; GRB2:SOS provides linkage to MAPK signaling for Integrins ; p130Cas linkage to MAPK signaling for integrins; Cell surface interactions at the vascular wall; Regulation of Insulin-like Growth Factor (IGF) transport and uptake by…	22	0	0.834	1.921	2.304	0.585953	0.0603987	0.0128139	1.18709e+09	1.3842e+09	1.01696e+09	1.01039e+09	9.40609e+08	9.895e+08	2.50287e+09	2.28028e+09	1.53306e+09	High	High	High	High	High	High	High
FALSE	High	Master Protein	P07901	Heat shock protein HSP 90-alpha OS=Mus musculus OX=10090 GN=Hsp90aa1 PE=1 SV=4	0	400.201	64	58	1340	39	733	84.7	5.01	3602.72	58	cell organization and biogenesis;protein metabolism;DNA metabolism;other metabolic processes;stress response;transport;developmental processes;other biological processes	extracellular matrix;plasma membrane;other membranes;cytosol;cytoskeleton;mitochondrion;nucleus;other cell component	signal transduction activity or receptor binding;enzyme regulator activity;cytoskeletal activity;nucleic acid binding activity;other molecular function	Pf00183, Pf13589	15519	ENSMUSG00000021270	Hsp90aa1	mmu:15519; P07901	EBV LMP1 signaling; Focal adhesion: PI3K-Akt-mTOR signaling pathway; IL-6 signaling pathway; IL-2 signaling pathway	Regulation of necroptotic cell death; Regulation of actin dynamics for phagocytic cup formation; Neutrophil degranulation; Downregulation of ERBB2 signaling; Anchoring of the basal body to the plasma membrane; Regulation of PLK1 Activity at G2/M Transition; Loss of Nlp from mitotic centrosomes; Recruitment of mitotic centrosome proteins and complexes; Recruitment of NuMA to mitotic centrosomes; A…	32	19	2.355	0.591	0.251	0.00573941	0.0316609	0.000605	1.39686e+09	1.64376e+09	1.18271e+09	3.29008e+09	2.88664e+09	3.35076e+09	9.91341e+08	8.25399e+08	8.22321e+08	High	High	High	High	High	High	High
FALSE	High	Master Protein	P63260	Actin, cytoplasmic 2 OS=Mus musculus OX=10090 GN=Actg1 PE=1 SV=1	0	237.648	73	25	1468	1	375	41.8	5.48	3585.59	25	cell organization and biogenesis;stress response;developmental processes;other biological processes	non-structural extracellular;plasma membrane;other membranes;cytosol;cytoskeleton;other cell component	cytoskeletal activity;other molecular function	Pf00022	11465	ENSMUSG00000062825	Actg1	mmu:11465; P02571; P14104; P63260; P99022	Myometrial relaxation and contraction pathways; Regulation of actin cytoskeleton; Focal adhesion	Platelet degranulation ; RHO GTPases activate IQGAPs; Adherens junctions interactions; EPHB-mediated forward signaling; RHO GTPases Activate Formins; Regulation of actin dynamics for phagocytic cup formation; Interaction between L1 and Ankyrins; MAP2K and MAPK activation; Recycling pathway of L1; Clathrin-mediated endocytosis; RHOF GTPase cycle; Formation of annular gap junctions; VEGFA-VEGFR2 Pa…	20	0	1.201	0.983	0.819	0.99999	1	0.999994	3.53941e+06	245660	2.48864e+07	4.24963e+06	3.66882e+06	4.7527e+06	5.47865e+06	3.47897e+06	3.21264e+06	Peak Found	High	Peak Found	High	High	Peak Found	High
FALSE	High	Master Protein	A2ASQ1-2	Isoform 2 of Agrin OS=Mus musculus OX=10090 GN=Agrn	0	540.913	48	73	1311	1	1928	204.9	6.32	3502.65	73							Agrn	A2ASQ1-2			0	0	0.574	1.126	1.963	0.135316	1	0.135237	2.32892e+07	2.38808e+07	2.19724e+07	1.32377e+07	1.56468e+07	1.33618e+07	2.78448e+07	2.62312e+07	1.4758e+07	High	High	High	High	Peak Found	High	High
FALSE	High	Master Protein	Q07797	Galectin-3-binding protein OS=Mus musculus OX=10090 GN=Lgals3bp PE=1 SV=1	0	246.535	48	21	1191	21	577	64.5	5.14	3471	21	cell adhesion;transport	other membranes	other molecular function	Pf00530, Pf07707	19039	ENSMUSG00000033880	Lgals3bp	mmu:19039; O35649; Q07797; Q3U631; Q3U8K4; Q3UDL5		Platelet degranulation	1	0	7.836	3.72	0.475	0.000224773	0.000787317	0.00119259	6.90092e+08	6.08748e+08	6.04315e+08	4.76992e+09	4.386e+09	4.87461e+09	2.26425e+09	2.30019e+09	1.78118e+09	High	High	High	High	High	High	High
FALSE	High	Master Protein	A2ASQ1	Agrin OS=Mus musculus OX=10090 GN=Agrn PE=1 SV=1	0	527.502	47	73	1294	1	1950	207.4	6.32	3461.7	73	cell-cell signaling;cell organization and biogenesis;transport;developmental processes;signal transduction;other biological processes	non-structural extracellular;extracellular matrix;plasma membrane;other membranes;ER/Golgi;other cell component	signal transduction activity or receptor binding;other molecular function	Pf00008, Pf00050, Pf00053, Pf00054, Pf01390, Pf07648		ENSMUSG00000041936	Agrn	A2ASP9; A2ASQ0; A2ASQ1; B2RWU1	Primary focal segmental glomerulosclerosis (FSGS)	ECM proteoglycans; Retinoid metabolism and transport; A tetrasaccharide linker sequence is required for GAG synthesis; HS-GAG biosynthesis; HS-GAG degradation	6	71	0.626	0.612	0.978	0.0164382	0.0123809	0.947471	1.35783e+09	1.6286e+09	1.27811e+09	8.63039e+08	8.4972e+08	7.74582e+08	8.85816e+08	8.31143e+08	6.7264e+08	Not Found	Peak Found	Peak Found	High	Peak Found	Peak Found	Not Found
FALSE	High	Master Protein	P63017	Heat shock cognate 71 kDa protein OS=Mus musculus OX=10090 GN=Hspa8 PE=1 SV=1	0	323.845	72	46	1528	31	646	70.8	5.52	3372.2	46	cell cycle OR cell proliferation;cell organization and biogenesis;protein metabolism;RNA metabolism OR transcription;other metabolic processes;stress response;transport;developmental processes;other biological processes	non-structural extracellular;plasma membrane;other membranes;cytosol;cytoskeleton;ER/Golgi;nucleus;other cytoplasmic organelle;other cell component	signal transduction activity or receptor binding;nucleic acid binding activity;other molecular function	Pf00012	15481	ENSMUSG00000015656	Hspa8	mmu:15481; P08109; P12225; P63017; Q3U6R0; Q3U764; Q3U7D7; Q3U7E2; Q3U9B4; Q3U9G0; Q3UGM0; Q5FWJ6; Q62373; Q62374; Q62375; Q6NZD0	Mapk signaling pathway; Exercise-induced circadian regulation	Neutrophil degranulation; Regulation of HSF1-mediated heat shock response; mRNA Splicing - Major Pathway; PKR-mediated signaling; HSP90 chaperone cycle for steroid hormone receptors (SHR) in the presence of ligand; Clathrin-mediated endocytosis; Golgi Associated Vesicle Biogenesis; Attenuation phase; Lysosome Vesicle Biogenesis; GABA synthesis, release, reuptake and degradation; AUF1 (hnRNP D0) b…	15	13	1.764	0.868	0.492	0.039805	0.274261	0.00516263	1.87754e+09	2.18751e+09	1.87283e+09	3.3928e+09	2.88155e+09	3.31191e+09	1.8226e+09	1.6288e+09	1.23586e+09	High	High	High	High	High	High	High
FALSE	High	Master Protein	P07724	Albumin OS=Mus musculus OX=10090 GN=Alb PE=1 SV=3	0	337.511	72	46	1178	41	608	68.6	6.07	3323.46	46	stress response;other biological processes	non-structural extracellular;extracellular matrix;ER/Golgi;other cell component	nucleic acid binding activity;other molecular function	Pf00273	11657	ENSMUSG00000029368	Alb	mmu:11657; P07724; Q3TV03; Q61802; Q8C7C7; Q8C7H3; Q8CG74		Scavenging of heme from plasma; Platelet degranulation ; Regulation of Insulin-like Growth Factor (IGF) transport and uptake by Insulin-like Growth Factor Binding Proteins (IGFBPs); Post-translational protein phosphorylation; Cytoprotection by HMOX1; Heme degradation; Aspirin ADME; Prednisone ADME; Recycling of bile acids and salts; Heme biosynthesis; Ciprofloxacin ADME; HDL remodeling	12	3	0.138	0.277	2.01	0.000224773	0.000599408	0.00235255	1.60169e+09	1.64273e+09	1.55786e+09	2.20475e+08	2.3082e+08	1.93691e+08	4.80058e+08	4.4323e+08	3.57764e+08	High	High	High	High	High	High	High
FALSE	High	Master Protein	Q61147	Ceruloplasmin OS=Mus musculus OX=10090 GN=Cp PE=1 SV=2	0	444.213	62	62	1192	62	1061	121.1	5.85	3129.64	62	transport;other biological processes	non-structural extracellular;plasma membrane;other membranes;other cell component	other molecular function	Pf00394, Pf07731, Pf07732	12870	ENSMUSG00000003617	Cp	mmu:12870; Q61147; Q6P5C8		Regulation of Insulin-like Growth Factor (IGF) transport and uptake by Insulin-like Growth Factor Binding Proteins (IGFBPs); Post-translational protein phosphorylation; Iron uptake and transport; Metal ion SLC transporters	4	0	1.083	0.862	0.796	0.529361	0.676174	0.12907	1.46801e+09	1.70216e+09	1.14177e+09	1.86148e+09	1.58423e+09	1.58951e+09	1.33895e+09	1.26513e+09	1.10481e+09	High	High	High	High	High	High	High
FALSE	High	Master Protein	P20029	Endoplasmic reticulum chaperone BiP OS=Mus musculus OX=10090 GN=Hspa5 PE=1 SV=3	0	330.249	61	49	1204	47	655	72.4	5.16	3073.14	49	protein metabolism;other metabolic processes;stress response;transport;developmental processes;signal transduction;other biological processes	non-structural extracellular;plasma membrane;other membranes;cytosol;mitochondrion;ER/Golgi;nucleus;other cell component	translation activity;other molecular function	Pf00012	14828	ENSMUSG00000026864	Hspa5	mmu:14828; O35642; P20029; Q3UFF2; Q61630	Mapk signaling pathway	Antigen Presentation: Folding, assembly and peptide loading of class I MHC; Regulation of HSF1-mediated heat shock response	3	2	2.049	0.583	0.285	0.0118428	0.00953008	0.000570441	1.23852e+09	1.59718e+09	1.28099e+09	2.79408e+09	2.62445e+09	2.23532e+09	7.52142e+08	7.47415e+08	6.30663e+08	High	High	High	High	High	High	High
FALSE	High	Master Protein	P02468	Laminin subunit gamma-1 OS=Mus musculus OX=10090 GN=Lamc1 PE=1 SV=2	0	445.108	54	79	1183	78	1607	177.2	5.21	3045.57	79	cell adhesion;cell cycle OR cell proliferation;cell organization and biogenesis;other metabolic processes;developmental processes;other biological processes	non-structural extracellular;extracellular matrix;other cell component	extracellular structural activity;other molecular function	Pf00052, Pf00053, Pf00055			Lamc1	P02468			0	1	1.563	2.186	1.399	0.00794703	0.00117394	0.0106032	6.95185e+08	8.22263e+08	7.56597e+08	1.14624e+09	1.18223e+09	1.19006e+09	1.76083e+09	1.65405e+09	1.46593e+09	High	High	High	High	High	High	High
FALSE	High	Master Protein	P17182	Alpha-enolase OS=Mus musculus OX=10090 GN=Eno1 PE=1 SV=3	0	232.605	75	33	1170	27	434	47.1	6.8	2938.64	33	other metabolic processes;developmental processes;other biological processes	plasma membrane;other membranes;cytosol;nucleus;other cell component	nucleic acid binding activity;other molecular function	Pf00113, Pf03952	13806; 433182	ENSMUSG00000059040; ENSMUSG00000063524	Eno1	mmu:13806; mmu:433182; P17182; Q99KT7; Q9DCY7	Glycolysis and gluconeogenesis		1	6	1.688	0.504	0.299	0.0123585	0.00578298	0.000480852	1.95202e+09	2.13738e+09	1.71261e+09	3.52594e+09	3.21975e+09	3.29482e+09	9.84152e+08	1.09989e+09	8.31879e+08	High	High	High	High	High	High	High
FALSE	High	Master Protein	P02768	Serum albumin 66,393 Recombinant Pichia pastoris	0	76.65	24	19	1530	10	609	69.3	6.28	2919.68	19	stress response;other biological processes	non-structural extracellular;ER/Golgi;other cell component	nucleic acid binding activity;other molecular function	Pf00273	213	ENSG00000163631	ALB	E7ESS9; hsa:213; O95574; P02768; P04277; Q13140; Q645G4; Q68DN5; Q6UXK4; Q86YG0; Q8IUK7; Q9P157; Q9P1I7; Q9UHS3; Q9UJZ0	Selenium micronutrient network; Vitamin B12 metabolism; Folate metabolism; Complement system; VEGFA-VEGFR2 signaling	Scavenging of heme from plasma; Platelet degranulation ; Regulation of Insulin-like Growth Factor (IGF) transport and uptake by Insulin-like Growth Factor Binding Proteins (IGFBPs); Post-translational protein phosphorylation; Cytoprotection by HMOX1; Aspirin ADME; Ciprofloxacin ADME; Recycling of bile acids and salts; Prednisone ADME; Heme degradation; HDL remodeling; Heme biosynthesis	17	0	0.264	1.72	6.525	0.158599	0.173144	0.0108303	3.81668e+06	9.10942e+06	9.75525e+06	2.04673e+06	4.21312e+06	2.40166e+06	1.56718e+07	1.34076e+07	2.56247e+07	High	High	High	High	High	High	High
FALSE	High	Master Protein	P58252	Elongation factor 2 OS=Mus musculus OX=10090 GN=Eef2 PE=1 SV=2	0	353.479	65	59	1224	58	858	95.3	6.83	2794.43	59	protein metabolism;other metabolic processes;other biological processes	plasma membrane;other membranes;cytosol;other cell component	cytoskeletal activity;translation activity;nucleic acid binding activity;other molecular function	Pf00009, Pf00679, Pf03144, Pf03764, Pf14492	13629	ENSMUSG00000034994	Eef2	mmu:13629; P58252; Q544E4	Translation factors	Neutrophil degranulation; Protein methylation; Peptide chain elongation; Synthesis of diphthamide-EEF2	5	1	1.832	0.714	0.39	0.0219476	0.0717218	0.00174442	1.45685e+09	1.69482e+09	1.2542e+09	2.66836e+09	2.35566e+09	2.78885e+09	1.09102e+09	1.03988e+09	8.10341e+08	High	High	High	High	High	High	High
FALSE	High	Master Protein	P57780	Alpha-actinin-4 OS=Mus musculus OX=10090 GN=Actn4 PE=1 SV=1	0	417.897	63	63	974	44	912	104.9	5.41	2717.95	63	cell organization and biogenesis;transport;developmental processes;signal transduction;other biological processes	plasma membrane;other membranes;cytoskeleton;nucleus;other cell component	cytoskeletal activity;nucleic acid binding activity;other molecular function	Pf00307, Pf00435, Pf08726	60595	ENSMUSG00000054808	Actn4	mmu:60595; P57780	Primary focal segmental glomerulosclerosis (FSGS)	Platelet degranulation	2	20	1.185	0.496	0.419	0.259908	0.0121383	0.00199248	1.23986e+09	1.37603e+09	1.03519e+09	1.46965e+09	1.4e+09	1.69745e+09	7.35322e+08	6.15104e+08	5.72835e+08	High	High	High	High	High	High	High
FALSE	High	Master Protein	Q8BND5	Sulfhydryl oxidase 1 OS=Mus musculus OX=10090 GN=Qsox1 PE=1 SV=1	0	240.073	49	34	1020	34	748	82.7	7.17	2700.4	34	cell organization and biogenesis;protein metabolism;other metabolic processes;other biological processes	non-structural extracellular;other membranes;ER/Golgi;other cell component	other molecular function	Pf00085, Pf04777, Pf18108, Pf18371	104009	ENSMUSG00000033684	Qsox1	Q3TDY9; Q3TE19; Q3TR29; Q3UEL4; Q8BND5; Q8K041; Q9DBL6		Platelet degranulation ; Regulation of Insulin-like Growth Factor (IGF) transport and uptake by Insulin-like Growth Factor Binding Proteins (IGFBPs); Post-translational protein phosphorylation; Neutrophil degranulation	4	0	2.202	2.655	1.206	0.0109949	0.00489739	0.275625	8.13419e+08	1.01192e+09	7.47567e+08	1.8895e+09	1.52263e+09	1.791e+09	2.39748e+09	2.15934e+09	1.88018e+09	High	High	High	High	High	High	High
FALSE	High	Master Protein	P35527	Keratin, type I cytoskeletal 9 (Cytokeratin-9) (CK-9) (Keratin-9) (K9)	0	258.229	74	36	1227	35	623	62.1	5.3	2671.9	36											0	1	0.877	2.589	2.952	0.691762	0.599644	0.153016	1.13934e+09	6.48327e+08	8.57367e+08	7.51991e+08	1.49159e+08	8.82818e+08	2.79009e+09	2.21952e+09	9.90664e+08	High	High	High	High	High	High	High
FALSE	High	Master Protein	Q61292	Laminin subunit beta-2 OS=Mus musculus OX=10090 GN=Lamb2 PE=1 SV=2	0	495.263	60	88	1129	86	1799	196.5	6.67	2657.26	88	cell adhesion;cell organization and biogenesis;stress response;developmental processes;other biological processes	non-structural extracellular;extracellular matrix;other cell component	signal transduction activity or receptor binding;extracellular structural activity	Pf00053, Pf00055, Pf21199	16779	ENSMUSG00000052911	Lamb2	mmu:16779; Q61292; Q62182; Q8R0Y0	Primary focal segmental glomerulosclerosis (FSGS); Focal adhesion: PI3K-Akt-mTOR signaling pathway; Inflammatory response pathway; Alpha 6 beta 4 integrin signaling pathway; Focal adhesion		5	2	1.495	1.338	0.895	0.0126546	0.0552542	0.197897	6.2622e+08	7.00485e+08	5.83791e+08	1.03093e+09	8.99809e+08	9.36309e+08	8.76717e+08	8.37707e+08	7.56005e+08	High	High	High	High	High	High	High
FALSE	High	Master Protein	Q62181	Semaphorin-3C OS=Mus musculus OX=10090 GN=Sema3c PE=1 SV=2	0	294.989	55	35	967	34	751	85.2	8.65	2633.99	35	cell organization and biogenesis;developmental processes;signal transduction;other biological processes	non-structural extracellular	signal transduction activity or receptor binding	Pf01403, Pf07679	20348	ENSMUSG00000028780	Sema3c	mmu:20348; Q62181; Q6NXW7			0	1	1.378	1.293	0.938	0.0202388	0.0333867	0.817786	1.40576e+09	1.58555e+09	1.65534e+09	2.18497e+09	2.39026e+09	1.95563e+09	2.1355e+09	2.0145e+09	2.05049e+09	High	High	High	High	High	High	High
FALSE	High	Master Protein	P21460	Cystatin-C OS=Mus musculus OX=10090 GN=Cst3 PE=1 SV=2	0	122.81	61	11	1036	11	140	15.5	9	2618.95	11	cell organization and biogenesis;stress response;other biological processes	non-structural extracellular;extracellular matrix;plasma membrane;other membranes;cytoskeleton;ER/Golgi;nucleus;other cytoplasmic organelle;other cell component	enzyme regulator activity;other molecular function	Pf00031	13010	ENSMUSG00000027447	Cst3	mmu:13010; P21460; Q544Y0		Regulation of Insulin-like Growth Factor (IGF) transport and uptake by Insulin-like Growth Factor Binding Proteins (IGFBPs); Post-translational protein phosphorylation; Neutrophil degranulation	3	0	3.239	2.592	0.8	0.00735698	0.0107572	0.682734	5.71382e+08	4.78019e+08	6.38345e+08	1.8507e+09	1.9702e+09	1.30059e+09	1.48082e+09	1.668e+09	1.21647e+09	High	High	High	High	High	High	High
FALSE	High	Master Protein	P04264	Keratin, type II cytoskeletal 1 (Cytokeratin-1) (CK-1) (Keratin-1) (K1) (67 kDa cytokeratin) (Hair alpha protein)	0	261.31	59	43	1025	29	643	65.8	8.12	2541.87	43											0	15	0.806	2.841	3.524	0.558069	0.568389	0.107756	2.13063e+09	1.22852e+09	1.64445e+09	1.32592e+09	2.05773e+08	1.46488e+09	4.7446e+09	4.67201e+09	2.31981e+09	High	High	High	High	High	High	High
FALSE	High	Master Protein	P48678	Prelamin-A/C OS=Mus musculus OX=10090 GN=Lmna PE=1 SV=2	0	324.087	75	54	980	52	665	74.2	6.98	2478.17	54	cell cycle OR cell proliferation;cell organization and biogenesis;other metabolic processes;stress response;transport;developmental processes;other biological processes	other membranes;cytoskeleton;nucleus;other cell component	cytoskeletal activity;other molecular function	Pf00038, Pf00932	16905	ENSMUSG00000028063	Lmna	B3RH23; B3RH24; mmu:16905; P11516; P48678; P97859; Q3TIH0; Q3TTS8; Q3U733; Q3U7I5; Q3UCA0; Q3UCJ8; Q3UCU3; Q91WF2; Q9DC21	Adipogenesis genes; FAS pathway and stress induction of HSP regulation		2	2	1.258	0.779	0.619	0.136962	0.056466	0.00445395	4.97216e+08	6.1921e+08	5.4043e+08	6.80095e+08	6.09074e+08	7.34797e+08	4.0202e+08	4.29233e+08	4.21008e+08	High	High	High	High	High	High	High
FALSE	High	Master Protein	P08122	Collagen alpha-2(IV) chain OS=Mus musculus OX=10090 GN=Col4a2 PE=1 SV=4	0	398.789	55	68	1074	68	1707	167.2	8.48	2466.74	68	cell organization and biogenesis;RNA metabolism OR transcription;other metabolic processes;developmental processes;signal transduction;other biological processes	non-structural extracellular;extracellular matrix	extracellular structural activity;other molecular function	Pf01391, Pf01413	12827	ENSMUSG00000031503	Col4a2	mmu:12827; P08122; Q3B7C2; Q3TPV9; Q61375; Q66JS5; Q6RCT6; Q6RCT7; Q6U9X1; Q8BPI9; Q8BPK3; Q91VI3	Focal adhesion: PI3K-Akt-mTOR signaling pathway; Dysregulated miRNA targeting in insulin/PI3K-AKT signaling; Focal adhesion	Laminin interactions; Signaling by PDGF; Integrin cell surface interactions; NCAM1 interactions; Collagen chain trimerization; Collagen degradation; Crosslinking of collagen fibrils; Non-integrin membrane-ECM interactions	14	0	2.307	3.118	1.351	0.00525469	0.00165726	0.0688788	3.26051e+08	3.10895e+08	2.26034e+08	7.17374e+08	6.15202e+08	7.36403e+08	9.69413e+08	9.77165e+08	9.56865e+08	High	High	High	High	High	High	High
FALSE	High	Master Protein	Q00493	Carboxypeptidase E OS=Mus musculus OX=10090 GN=Cpe PE=1 SV=2	0	191.662	55	28	1342	28	476	53.2	5.19	2402.34	28	cell-cell signaling;protein metabolism;other metabolic processes;transport;developmental processes;signal transduction;other biological processes	non-structural extracellular;plasma membrane;other membranes;ER/Golgi;other cell component	signal transduction activity or receptor binding;other molecular function	Pf00246, Pf13620	12876	ENSMUSG00000037852	Cpe	Q00493; Q64439			0	0	0.957	0.971	1.015	0.807648	0.602148	0.944953	1.44434e+09	1.43346e+09	1.45267e+09	1.38226e+09	1.38386e+09	1.28874e+09	1.44115e+09	1.40273e+09	1.09301e+09	High	High	High	High	High	High	High
FALSE	High	Master Protein	Q61703	Inter-alpha-trypsin inhibitor heavy chain H2 OS=Mus musculus OX=10090 GN=Itih2 PE=1 SV=1	0	347.025	57	50	904	50	946	105.9	7.27	2342.51	50	other metabolic processes	non-structural extracellular	enzyme regulator activity;other molecular function	Pf00092, Pf06668, Pf08487	16425	ENSMUSG00000037254	Itih2	A2AKU6; mmu:16425; Q3UZM0; Q61703		Regulation of Insulin-like Growth Factor (IGF) transport and uptake by Insulin-like Growth Factor Binding Proteins (IGFBPs); Post-translational protein phosphorylation	2	0	0.945	0.342	0.362	0.941894	0.000738451	0.000463321	3.34567e+09	3.56343e+09	2.84392e+09	3.22204e+09	2.94236e+09	3.16034e+09	1.20207e+09	1.14339e+09	1.02928e+09	High	High	High	High	High	High	High
FALSE	High	Master Protein	Q8K4G1-2	Isoform 2 of Latent-transforming growth factor beta-binding protein 4 OS=Mus musculus OX=10090 GN=Ltbp4	0	387.615	52	64	879	63	1600	171.2	5.21	2340.97	64							Ltbp4	Q8K4G1-2			0	1	2.725	1.002	0.368	0.0023432	0.911974	0.000800365	2.31356e+08	2.88325e+08	2.14609e+08	6.66169e+08	6.30336e+08	6.13338e+08	2.48203e+08	2.31905e+08	2.04462e+08	High	High	High	High	High	High	High
FALSE	High	Master Protein	Q8VDD5	Myosin-9 OS=Mus musculus OX=10090 GN=Myh9 PE=1 SV=4	0	497.428	43	108	1007	86	1960	226.2	5.66	2335.18	108	cell adhesion;cell cycle OR cell proliferation;cell organization and biogenesis;protein metabolism;stress response;transport;developmental processes;signal transduction;other biological processes	plasma membrane;other membranes;cytosol;cytoskeleton;nucleus;other cell component	signal transduction activity or receptor binding;cytoskeletal activity;other molecular function	Pf00063, Pf01576, Pf02736	17886	ENSMUSG00000022443	Myh9	mmu:17886; Q3UHT9; Q3UHU4; Q6KAN6; Q811I2; Q8VDD5	Primary focal segmental glomerulosclerosis (FSGS)	Regulation of actin dynamics for phagocytic cup formation; RHO GTPases activate PAKs	3	21	1.339	0.532	0.397	0.0618174	0.006295	0.000827752	4.65259e+08	4.96888e+08	3.94668e+08	6.23116e+08	5.48386e+08	6.57906e+08	2.61452e+08	2.47297e+08	2.24714e+08	High	High	High	High	High	High	High
FALSE	High	Master Protein	Q7TPR4	Alpha-actinin-1 OS=Mus musculus OX=10090 GN=Actn1 PE=1 SV=1	0	382.862	65	56	842	35	892	103	5.38	2303.92	56	cell adhesion;cell organization and biogenesis;other biological processes	plasma membrane;other membranes;cytoskeleton;other cell component	signal transduction activity or receptor binding;cytoskeletal activity;nucleic acid binding activity;other molecular function	Pf00307, Pf00435, Pf08726, Pf13405	109711	ENSMUSG00000015143	Actn1	mmu:109711; Q7TPR4	Regulation of actin cytoskeleton; Integrin-mediated cell adhesion; Focal adhesion	Platelet degranulation ; RHOF GTPase cycle; RHOBTB2 GTPase cycle; RHOD GTPase cycle; Regulation of cytoskeletal remodeling and cell spreading by IPP complex components	8	3	1.943	0.614	0.316	0.0127428	0.0233209	0.000853974	4.02851e+08	4.2065e+08	3.56284e+08	7.84063e+08	6.19088e+08	7.82921e+08	2.64911e+08	2.47549e+08	2.04632e+08	High	High	High	High	High	High	High
FALSE	High	Master Protein	Q61508	Extracellular matrix protein 1 OS=Mus musculus OX=10090 GN=Ecm1 PE=1 SV=2	0	213.939	69	30	900	30	559	62.8	6.8	2295.25	30	stress response;developmental processes;signal transduction;other biological processes	non-structural extracellular	signal transduction activity or receptor binding;other molecular function	Pf05782	13601	ENSMUSG00000028108	Ecm1	mmu:13601; Q3U5Q5; Q61508		Platelet degranulation	1	0	2.071	3.974	1.919	0.00187889	0.000246817	0.00118086	2.31543e+08	2.41176e+08	2.55837e+08	4.99411e+08	4.77569e+08	5.13074e+08	9.89245e+08	9.58476e+08	8.00632e+08	High	High	High	High	High	High	High
FALSE	High	Master Protein	P68134	Actin, alpha skeletal muscle OS=Mus musculus OX=10090 GN=Acta1 PE=1 SV=1	0	122.69	45	16	1084	4	377	42	5.39	2279.73	16	cell organization and biogenesis;other biological processes	cytoskeleton;other cell component	other molecular function	Pf00022	11459	ENSMUSG00000031972	Acta1	mmu:11459; P02568; P68134; P99020	Myometrial relaxation and contraction pathways; Comprehensive IL-17A signaling	Striated Muscle Contraction	3	0	7.187	11.372	1.582	0.0123189	0.00549504	0.351207	1.05017e+07	1.52787e+07	4.96089e+06	8.33484e+07	5.09784e+07	7.54804e+07	1.50142e+08	1.1943e+08	9.37964e+07	High	High	High	High	High	High	High
FALSE	High	Master Protein	Q61581	Insulin-like growth factor-binding protein 7 OS=Mus musculus OX=10090 GN=Igfbp7 PE=1 SV=3	0	178.881	68	20	811	20	281	29	8.31	2246.41	20	cell adhesion;other biological processes		other molecular function	Pf00219, Pf07648, Pf07679	29817	ENSMUSG00000036256	Igfbp7	mmu:29817; O88812; Q61581; Q9EQW0	Factors and pathways affecting insulin-like growth factor (IGF1)-Akt signaling	Regulation of Insulin-like Growth Factor (IGF) transport and uptake by Insulin-like Growth Factor Binding Proteins (IGFBPs); Post-translational protein phosphorylation	3	0	1.13	0.932	0.825	0.542433	0.926998	0.235806	1.97694e+09	1.99102e+09	2.25068e+09	2.57801e+09	2.24992e+09	2.13329e+09	2.23015e+09	1.81333e+09	1.85588e+09	High	High	High	High	High	High	High
FALSE	High	Master Protein	P52480	Pyruvate kinase PKM OS=Mus musculus OX=10090 GN=Pkm PE=1 SV=4	0	292.724	80	40	882	4	531	57.8	7.47	2244.72	40	cell organization and biogenesis;other metabolic processes;developmental processes;other biological processes	cytosol;ER/Golgi;nucleus;other cell component	nucleic acid binding activity;kinase activity;other molecular function	Pf00224, Pf02887	18746	ENSMUSG00000032294	Pkm	mmu:18746; P52480; Q3TBV8; Q3TBW5; Q3TC59; Q3U1X3; Q3U5P6; Q4VC20; Q64484; Q91YI8; Q9CWB1	Glycolysis and gluconeogenesis; Purine metabolism	Neutrophil degranulation; Glycolysis	4	37	1.57	0.477	0.304	0.0239741	0.00531114	0.000570441	2.4088e+09	2.63543e+09	2.05863e+09	3.90232e+09	3.78188e+09	3.68108e+09	1.22596e+09	1.14805e+09	9.1499e+08	High	High	High	High	High	High	High
FALSE	High	Master Protein	P52480-2	Isoform M1 of Pyruvate kinase PKM OS=Mus musculus OX=10090 GN=Pkm	0	255.479	72	37	820	1	531	57.9	7.14	2029.34	37							Pkm	P52480-2			0	0	0.933	0.399	0.428	0.685482	0.588002	0.999994	1.5695e+06	2.32107e+06	2.7636e+06	187640	2.28209e+06	2.16605e+06	933671	927183	618110	High	High	High	High	High	High	High
FALSE	High	Master Protein	P02469	Laminin subunit beta-1 OS=Mus musculus OX=10090 GN=Lamb1 PE=1 SV=3	0	310.925	37	66	939	64	1786	197	4.94	2026.36	66	cell adhesion;cell organization and biogenesis;developmental processes;other biological processes	non-structural extracellular;extracellular matrix;nucleus;other cell component	signal transduction activity or receptor binding;extracellular structural activity;other molecular function	Pf00053, Pf00055, Pf21199	16777	ENSMUSG00000002900	Lamb1	E9PXZ9; P02469	Focal adhesion: PI3K-Akt-mTOR signaling pathway; Inflammatory response pathway; Alpha 6 beta 4 integrin signaling pathway; Focal adhesion		4	0	1.357	2.809	2.07	0.218038	0.00396291	0.00445625	2.41211e+08	2.75544e+08	2.37079e+08	3.27312e+08	2.8898e+08	3.39929e+08	7.01692e+08	6.77551e+08	5.10435e+08	High	High	High	High	High	High	High
FALSE	High	Master Protein	Q64727	Vinculin OS=Mus musculus OX=10090 GN=Vcl PE=1 SV=4	0	326.435	64	75	824	75	1066	116.6	6	1930.7	75	cell adhesion;cell organization and biogenesis;developmental processes;other biological processes	plasma membrane;other membranes;cytoskeleton;other cell component	cytoskeletal activity;other molecular function	Pf01044	22330	ENSMUSG00000021823	Vcl	mmu:22330; Q64727; Q8BP32; Q8BS46; Q922C5; Q922D9	Primary focal segmental glomerulosclerosis (FSGS); IL-3 signaling pathway; Regulation of actin cytoskeleton; Integrin-mediated cell adhesion; Focal adhesion	Neutrophil degranulation; Platelet degranulation ; MAP2K and MAPK activation; Smooth Muscle Contraction	9	0	1.474	0.622	0.422	0.0439659	0.0098407	0.000953458	4.09009e+08	4.60804e+08	3.79961e+08	6.03001e+08	5.19432e+08	6.18956e+08	2.6355e+08	2.54317e+08	2.18749e+08	High	High	High	High	High	High	High
FALSE	High	Master Protein	P05064	Fructose-bisphosphate aldolase A OS=Mus musculus OX=10090 GN=Aldoa PE=1 SV=2	0	235.713	87	31	675	7	364	39.3	8.09	1915.6	31	cell organization and biogenesis;other metabolic processes;other biological processes	non-structural extracellular;plasma membrane;other membranes;cytosol;cytoskeleton;other cell component	cytoskeletal activity;other molecular function	Pf00274	11674	ENSMUSG00000030695	Aldoa	mmu:11674; P05064	Glycolysis and gluconeogenesis	Neutrophil degranulation; Platelet degranulation ; Gluconeogenesis; Glycolysis	5	21	1.228	0.327	0.267	0.416391	0.0027788	0.000733509	1.48581e+09	1.39518e+09	1.45187e+09	1.78225e+09	1.60985e+09	1.8987e+09	5.27033e+08	4.75259e+08	3.4084e+08	High	High	High	High	High	High	High
FALSE	High	Master Protein	P26041	Moesin OS=Mus musculus OX=10090 GN=Msn PE=1 SV=3	0	295.979	70	61	819	44	577	67.7	6.6	1908.14	61	cell adhesion;cell cycle OR cell proliferation;cell organization and biogenesis;other biological processes	plasma membrane;other membranes;cytosol;cytoskeleton;other cell component	signal transduction activity or receptor binding;cytoskeletal activity;nucleic acid binding activity;other molecular function	Pf00373, Pf00769, Pf09379, Pf09380, Pf20492	17698	ENSMUSG00000031207	Msn	B1AX70; mmu:17698; P26041; Q3UL28; Q8BSN4	Regulation of actin cytoskeleton	Recycling pathway of L1	2	15	1.188	0.61	0.513	0.295592	0.0262099	0.0039717	1.11597e+09	1.30248e+09	9.012e+08	1.32596e+09	1.28196e+09	1.44843e+09	7.17757e+08	6.80659e+08	6.04216e+08	High	High	High	High	High	High	High
FALSE	High	Master Protein	P09411	Phosphoglycerate kinase 1 OS=Mus musculus OX=10090 GN=Pgk1 PE=1 SV=4	0	208.712	61	26	711	20	417	44.5	7.9	1905.08	26	protein metabolism;other metabolic processes;stress response;other biological processes	non-structural extracellular;other membranes;cytosol;other cell component	kinase activity;other molecular function	Pf00162	18655	ENSMUSG00000062070	Pgk1	mmu:18655; P09411; Q3TPE6; Q3UKV8; Q5XJE7	Glycolysis and gluconeogenesis	Gluconeogenesis; Glycolysis	3	7	1.302	0.608	0.467	0.145484	0.0167301	0.00201097	9.89267e+08	1.07317e+09	8.59842e+08	1.39779e+09	1.14288e+09	1.2883e+09	6.01524e+08	6.17861e+08	4.79894e+08	High	High	High	High	High	High	High
FALSE	High	Master Protein	P70275	Semaphorin-3E OS=Mus musculus OX=10090 GN=Sema3e PE=1 SV=3	0	257.613	46	33	804	32	775	89.5	7.9	1879.47	33	cell organization and biogenesis;developmental processes;signal transduction;other biological processes	non-structural extracellular	signal transduction activity or receptor binding	Pf00047, Pf01403	20349	ENSMUSG00000063531	Sema3e	mmu:20349; O09078; O09079; P70275; Q9QX23		Other semaphorin interactions	1	1	2.261	1.054	0.466	0.0146127	1	0.0076281	7.09101e+08	9.06748e+08	5.86939e+08	1.64202e+09	1.45769e+09	1.60351e+09	8.36036e+08	7.47633e+08	6.11174e+08	High	High	High	High	High	High	High
FALSE	High	Master Protein	Q01853	Transitional endoplasmic reticulum ATPase OS=Mus musculus OX=10090 GN=Vcp PE=1 SV=4	0	298.548	71	53	666	53	806	89.3	5.26	1834.06	53	cell cycle OR cell proliferation;cell organization and biogenesis;protein metabolism;DNA metabolism;other metabolic processes;stress response;transport;other biological processes	other membranes;cytosol;ER/Golgi;nucleus;other cell component	signal transduction activity or receptor binding;enzyme regulator activity;other molecular function	Pf00004, Pf02359, Pf02933, Pf17862	269523	ENSMUSG00000028452	Vcp	mmu:269523; Q01853; Q3TFH9; Q3TIM2; Q3TXN9; Q6PI18; Q8BSR6; Q8CEG4	IL-9 signaling pathway	RHOH GTPase cycle; Neutrophil degranulation; Protein methylation; Ovarian tumor domain proteases; Neddylation; ABC-family proteins mediated transport; Translesion Synthesis by POLH; Hedgehog ligand biogenesis; KEAP1-NFE2L2 pathway; HSF1 activation; N-glycan trimming in the ER and Calnexin/Calreticulin cycle; Josephin domain DUBs	13	0	1.817	0.376	0.207	0.0352105	0.00843205	0.000827752	6.25799e+08	7.26701e+08	4.79068e+08	1.13686e+09	1.07401e+09	1.32276e+09	2.44057e+08	2.35096e+08	1.67191e+08	High	High	High	High	High	High	High
FALSE	High	Master Protein	Q8CG19	Latent-transforming growth factor beta-binding protein 1 OS=Mus musculus OX=10090 GN=Ltbp1 PE=1 SV=2	0	317.381	35	50	702	8	1712	186.6	6.02	1822.88	50	developmental processes;signal transduction;other biological processes	non-structural extracellular;extracellular matrix;other cell component	other molecular function	Pf00683, Pf07645, Pf12661, Pf12662	268977	ENSMUSG00000001870	Ltbp1	B1B1D9; B1B1E1; mmu:268977; O88349; Q505C9; Q8BNW7; Q8C7F5; Q8CG18; Q8CG19; Q8CIR0	TGF-beta signaling pathway	TGF-beta receptor signaling activates SMADs; Molecules associated with elastic fibres; Regulation of Insulin-like Growth Factor (IGF) transport and uptake by Insulin-like Growth Factor Binding Proteins (IGFBPs); Post-translational protein phosphorylation	5	43	0.884	1.961	2.22	0.334993	0.0615453	0.00834911	3.75691e+08	5.65966e+08	3.57727e+08	3.54213e+08	2.78753e+08	3.31978e+08	7.36829e+08	8.28022e+08	6.49348e+08	High	High	High	High	High	High	High
FALSE	High	Master Protein	P26039	Talin-1 OS=Mus musculus OX=10090 GN=Tln1 PE=1 SV=2	0	454.06	39	94	779	81	2541	269.7	6.18	1819.69	94	cell adhesion;cell organization and biogenesis;signal transduction	plasma membrane;other membranes;cytoskeleton;other cell component	signal transduction activity or receptor binding;cytoskeletal activity;other molecular function	Pf00373, Pf01608, Pf08913, Pf09141, Pf16511, Pf21692	21894	ENSMUSG00000028465	Tln1	A2AIM8; mmu:21894; P26039; Q8VEF0	Primary focal segmental glomerulosclerosis (FSGS); Integrin-mediated cell adhesion; Focal adhesion	Platelet degranulation ; MAP2K and MAPK activation; GRB2:SOS provides linkage to MAPK signaling for Integrins ; p130Cas linkage to MAPK signaling for integrins; Smooth Muscle Contraction; SEMA3A-Plexin repulsion signaling by inhibiting Integrin adhesion	10	12	1.901	0.679	0.357	0.0109949	0.0209014	0.000755381	2.00744e+08	2.64671e+08	2.2023e+08	4.2272e+08	3.75678e+08	4.18738e+08	1.49494e+08	1.53917e+08	1.27165e+08	High	High	High	High	High	High	High
FALSE	High	Master Protein	P10126	Elongation factor 1-alpha 1 OS=Mus musculus OX=10090 GN=Eef1a1 PE=1 SV=3	0	154.289	63	25	683	25	462	50.1	9.01	1808.02	25	protein metabolism;other metabolic processes;other biological processes	plasma membrane;other membranes;cytosol;cytoskeleton;translational apparatus;nucleus;other cell component	nucleic acid binding activity;other molecular function	Pf00009, Pf03143, Pf03144	13627	ENSMUSG00000037742	Eef1a1	mmu:13627; P10126; Q61511; Q6ZWN2; Q8BMB8; Q8BVS8; Q99KU5	Translation factors; EGFR1 signaling pathway	Neutrophil degranulation; Eukaryotic Translation Elongation; HSF1 activation; Protein methylation	6	0	1.501	0.515	0.343	0.0237256	0.00516007	0.000557881	1.56805e+09	1.79244e+09	1.38085e+09	2.52744e+09	2.35233e+09	2.35311e+09	8.06822e+08	8.50416e+08	6.81359e+08	High	High	High	High	High	High	High
FALSE	High	Master Protein	P13645	Keratin, type I cytoskeletal 10 (Cytokeratin-10) (CK-10) (Keratin-10) (K10)	0	167.641	42	32	802	29	593	59.5	5.21	1773.59	32											0	3	0.716	1.68	2.345	0.449009	0.310824	0.0435577	1.32742e+09	8.55337e+08	8.83678e+08	6.32993e+08	3.98698e+08	8.54497e+08	1.42708e+09	3.3546e+09	1.48438e+09	High	High	High	High	High	High	High
FALSE	High	Master Protein	Q61398	Procollagen C-endopeptidase enhancer 1 OS=Mus musculus OX=10090 GN=Pcolce PE=1 SV=2	0	146.522	55	20	774	20	468	50.1	8.41	1773.46	20	protein metabolism;other biological processes		enzyme regulator activity;other molecular function	Pf00431, Pf01759	18542	ENSMUSG00000029718	Pcolce	mmu:18542; O35113; Q61398	mRNA processing	Collagen biosynthesis and modifying enzymes; Crosslinking of collagen fibrils	3	0	2.065	2.594	1.256	0.00542959	0.00284109	0.330159	6.29984e+08	6.57025e+08	5.55544e+08	1.43141e+09	1.19884e+09	1.30073e+09	1.63415e+09	1.71795e+09	1.30185e+09	High	High	High	High	High	High	High
FALSE	High	Master Protein	P27773	Protein disulfide-isomerase A3 OS=Mus musculus OX=10090 GN=Pdia3 PE=1 SV=2	0	218.478	63	40	702	40	505	56.6	6.21	1771.45	40	cell adhesion;cell organization and biogenesis;protein metabolism;other metabolic processes;stress response;signal transduction;other biological processes	non-structural extracellular;plasma membrane;other membranes;ER/Golgi;other cell component	signal transduction activity or receptor binding;other molecular function	Pf00085, Pf13848	14827	ENSMUSG00000027248	Pdia3	mmu:14827; P27773; Q3TEI9; Q3TIL2; Q3UZK8; Q8C2F4; Q99LF6		ER-Phagosome pathway; Antigen Presentation: Folding, assembly and peptide loading of class I MHC; Calnexin/calreticulin cycle	3	0	1.358	0.917	0.675	0.732871	0.710987	0.21357	2.71852e+09	2.51678e+09	4.48762e+09	3.69191e+09	4.22508e+09	3.35218e+09	2.2971e+09	2.49179e+09	2.96334e+09	High	High	High	High	High	High	High
FALSE	High	Master Protein	Q5JCT0	Beta-1,3-galactosyl-O-glycosyl-glycoprotein beta-1,6-N-acetylglucosaminyltransferase 3 OS=Mus musculus OX=10090 GN=Gcnt3 PE=2 SV=2	0	217.21	68	28	850	28	437	50.7	8.25	1746.02	28	protein metabolism;other metabolic processes;transport;developmental processes;other biological processes	other membranes;ER/Golgi	other molecular function	Pf02485	72077	ENSMUSG00000032226	Gcnt3	A2TIK7; mmu:72077; Q5JCT0; Q8VCX9; Q9D8A3		O-linked glycosylation of mucins	1	0	3.936	6.982	1.774	0.000471254	0.000176727	0.00339628	2.11905e+08	2.77469e+08	2.56235e+08	1.01262e+09	8.97193e+08	1.00862e+09	1.79164e+09	1.78906e+09	1.59924e+09	High	High	High	High	High	High	High
FALSE	High	Master Protein	P06151	L-lactate dehydrogenase A chain OS=Mus musculus OX=10090 GN=Ldha PE=1 SV=3	0	152.304	70	25	824	23	332	36.5	7.74	1649.22	25	other metabolic processes;other biological processes	cytosol;cytoskeleton;other cell component	other molecular function	Pf00056, Pf02866	16828	ENSMUSG00000063229	Ldha	mmu:16828; P06151	Glycolysis and gluconeogenesis	Pyruvate metabolism	2	2	1.523	0.678	0.445	0.0345075	0.0408923	0.00174442	1.53587e+09	1.59591e+09	1.39337e+09	2.57002e+09	2.11736e+09	2.33976e+09	1.13782e+09	1.04077e+09	8.22292e+08	High	High	High	High	High	High	High
FALSE	High	Master Protein	Q8CG19-3	Isoform 3 of Latent-transforming growth factor beta-binding protein 1 OS=Mus musculus OX=10090 GN=Ltbp1	0	285.91	39	43	626	1	1341	147.3	4.96	1641.79	43							Ltbp1	Q8CG19-3			0	0	0.758	1.691	2.229	0.439547	0.0541503	0.0090578	1.29294e+06	1.47889e+06	860870	980588	798743	990034	2.34639e+06	2.186e+06	1.95176e+06	High	High	Peak Found	High	Peak Found	High	High
FALSE	High	Master Protein	P99024	Tubulin beta-5 chain OS=Mus musculus OX=10090 GN=Tubb5 PE=1 SV=1	0	158.455	69	24	666	3	444	49.6	4.89	1603.61	24	cell cycle OR cell proliferation;cell organization and biogenesis;other biological processes	other membranes;cytosol;cytoskeleton;nucleus;other cell component	signal transduction activity or receptor binding;cytoskeletal activity;other molecular function	Pf00091, Pf03953	22154	ENSMUSG00000001525	Tubb5	B1B178; mmu:22154; P05218; P99024; Q3TFB6; Q3THH9; Q3TIL1; Q3UAV4; Q3UF52; Q8WUC1; Q9CY33		Neutrophil degranulation; Anchoring of the basal body to the plasma membrane; Regulation of PLK1 Activity at G2/M Transition; Loss of Nlp from mitotic centrosomes; Recruitment of mitotic centrosome proteins and complexes; Recruitment of NuMA to mitotic centrosomes; AURKA Activation by TPX2	8	1	2.554	0.514	0.201	0.0695647	0.215281	0.00665074	8.72598e+07	5.86515e+07	3.73907e+07	1.49775e+08	1.15506e+08	1.72466e+08	4.0508e+07	3.0125e+07	2.43685e+07	High	High	High	High	High	High	High
FALSE	High	Master Protein	P08113	Endoplasmin OS=Mus musculus OX=10090 GN=Hsp90b1 PE=1 SV=2	0	237.403	54	50	693	48	802	92.4	4.82	1600.51	50	cell organization and biogenesis;protein metabolism;other metabolic processes;stress response;transport;other biological processes	non-structural extracellular;plasma membrane;other membranes;cytosol;ER/Golgi;other cell component	signal transduction activity or receptor binding;nucleic acid binding activity;other molecular function	Pf00183, Pf13589	22027	ENSMUSG00000020048	Hsp90b1	mmu:22027; P08113; P11427	Focal adhesion: PI3K-Akt-mTOR signaling pathway; Hypoxia-dependent self-renewal of myoblasts	Regulation of Insulin-like Growth Factor (IGF) transport and uptake by Insulin-like Growth Factor Binding Proteins (IGFBPs); Post-translational protein phosphorylation; Scavenging by Class A Receptors; Trafficking and processing of endosomal TLR; Interleukin-4 and Interleukin-13 signaling	7	0	2.585	0.625	0.242	0.00549727	0.0409739	0.000646728	3.4609e+08	4.20755e+08	3.1677e+08	9.39405e+08	7.42362e+08	8.94602e+08	2.16315e+08	2.60259e+08	2.11274e+08	High	High	High	High	High	High	High
FALSE	High	Master Protein	P68372	Tubulin beta-4B chain OS=Mus musculus OX=10090 GN=Tubb4b PE=1 SV=1	0	157.241	69	24	660	3	445	49.8	4.89	1589.58	24	cell cycle OR cell proliferation;cell organization and biogenesis;other biological processes	cytoskeleton;other cell component	cytoskeletal activity;nucleic acid binding activity;other molecular function	Pf00091, Pf03953	227613	ENSMUSG00000036752	Tubb4b	mmu:227613; P05217; P68372; Q3TKF0; Q3UJ73; Q99JZ6		Neutrophil degranulation; PKR-mediated signaling; HSP90 chaperone cycle for steroid hormone receptors (SHR) in the presence of ligand; COPI-independent Golgi-to-ER retrograde traffic; Hedgehog 'off' state; COPI-dependent Golgi-to-ER retrograde traffic; Kinesins; MHC class II antigen presentation; COPI-mediated anterograde transport; Separation of Sister Chromatids; Anchoring of the basal body to …	30	27	1.534	0.339	0.221	0.280471	0.0321439	0.00449066	4.88645e+08	6.53288e+08	2.938e+08	7.49611e+08	5.74566e+08	8.90518e+08	1.76288e+08	1.65606e+08	1.51927e+08	High	High	High	High	High	High	High
FALSE	High	Master Protein	P09405	Nucleolin OS=Mus musculus OX=10090 GN=Ncl PE=1 SV=2	0	224.05	57	48	677	48	707	76.7	4.75	1579.26	48	transport;developmental processes;other biological processes	plasma membrane;nucleus;other cell component	signal transduction activity or receptor binding;nucleic acid binding activity;other molecular function	Pf00076	17975	ENSMUSG00000026234	Ncl	mmu:17975; P09405; Q548M9; Q61991; Q8BQD8; Q99K50	Mechanisms associated with pluripotency; mRNA processing	Major pathway of rRNA processing in the nucleolus and cytosol	3	0	1.289	0.997	0.773	0.492831	0.721103	0.128027	5.02023e+08	6.26088e+08	5.13327e+08	6.61897e+08	6.51929e+08	8.2519e+08	5.11938e+08	5.60209e+08	3.09664e+08	High	High	High	High	High	High	High
FALSE	High	Master Protein	P24369	Peptidyl-prolyl cis-trans isomerase B OS=Mus musculus OX=10090 GN=Ppib PE=1 SV=2	0	106.057	59	15	712	15	216	23.7	9.55	1569.96	15	protein metabolism;other metabolic processes;developmental processes;other biological processes	ER/Golgi;nucleus;other cell component	other molecular function	Pf00160	19035	ENSMUSG00000032383	Ppib	mmu:19035; P24369			0	0	0.654	2.42	3.698	0.083139	0.00784307	0.00102383	8.44891e+08	9.5824e+08	9.59889e+08	6.81583e+08	6.26989e+08	5.4582e+08	2.31871e+09	2.48479e+09	1.67608e+09	High	High	High	High	High	High	High
FALSE	High	Master Protein	Q9JKF1	Ras GTPase-activating-like protein IQGAP1 OS=Mus musculus OX=10090 GN=Iqgap1 PE=1 SV=2	0	309.76	39	61	627	56	1657	188.6	6.48	1546.77	61	cell cycle OR cell proliferation;cell organization and biogenesis;developmental processes;signal transduction;other biological processes	plasma membrane;other membranes;cytoskeleton;nucleus;other cell component	enzyme regulator activity;cytoskeletal activity;other molecular function	Pf00307, Pf00612, Pf00616, Pf03836	29875	ENSMUSG00000030536	Iqgap1	G3UW45; mmu:29875; Q9JKF1	G13 signaling pathway; Regulation of actin cytoskeleton	Neutrophil degranulation; RHO GTPases activate IQGAPs; RAC1 GTPase cycle; RAC2 GTPase cycle; RHOA GTPase cycle; RHOQ GTPase cycle; RHOU GTPase cycle; RHOV GTPase cycle; MAP2K and MAPK activation; RHOC GTPase cycle; Nephrin family interactions	13	6	1.809	0.317	0.175	0.122318	0.00842784	0.00117404	2.78691e+08	3.56561e+08	2.55552e+08	5.07081e+08	3.94833e+08	5.04141e+08	8.82455e+07	8.62854e+07	1.31561e+08	High	High	High	High	High	High	High
FALSE	High	Master Protein	P04186	Complement factor B OS=Mus musculus OX=10090 GN=Cfb PE=1 SV=2	0	258.693	52	44	650	44	761	85	7.37	1543.51	44	cell cycle OR cell proliferation;protein metabolism;stress response;other biological processes	non-structural extracellular	other molecular function	Pf00084, Pf00089, Pf00092		ENSMUSG00000090231	Cfb	P04186		Regulation of Complement cascade; Alternative complement activation; Activation of C3 and C5	3	0	3.374	1.798	0.533	0.000863083	0.00889379	0.00303544	5.94008e+08	6.38679e+08	5.03644e+08	2.02546e+09	1.76906e+09	2.00435e+09	1.11455e+09	1.06803e+09	9.10383e+08	High	High	High	High	High	High	High
FALSE	High	Master Protein	Q9JJH1	Ribonuclease 4 OS=Mus musculus OX=10090 GN=Rnase4 PE=1 SV=1	0	111.09	57	9	635	9	148	17	8.85	1478.25	9	stress response	non-structural extracellular	nucleic acid binding activity;other molecular function	Pf00074			Rnase4	Q9JJH1			0	0	3.15	2.23	0.708	0.0449838	0.165267	0.476477	3.44357e+08	5.04847e+08	3.20999e+08	1.22285e+09	8.07751e+08	1.08474e+09	1.03666e+09	7.67863e+08	4.84516e+08	High	High	High	High	High	High	High
FALSE	High	Master Protein	O35639	Annexin A3 OS=Mus musculus OX=10090 GN=Anxa3 PE=1 SV=4	0	216.769	65	31	487	30	323	36.4	5.76	1455.26	31	stress response;transport;developmental processes;other biological processes	plasma membrane;other membranes;other cell component	enzyme regulator activity;other molecular function	Pf00191	11745	ENSMUSG00000029484	Anxa3	mmu:11745; O35639; Q3UBI0	Prostaglandin synthesis and regulation		1	1	1.643	0.515	0.314	0.0354449	0.00756606	0.000788761	1.0505e+09	1.03426e+09	1.04862e+09	1.72236e+09	1.49661e+09	1.72928e+09	5.83076e+08	5.40041e+08	4.00209e+08	High	High	High	High	High	High	High
FALSE	High	Master Protein	Q9EPL2-2	Isoform 2 of Calsyntenin-1 OS=Mus musculus OX=10090 GN=Clstn1	0	207.22	42	40	594	1	969	107.7	4.93	1451.84	40							Clstn1	Q9EPL2-2			0	0	0.615	1.55	2.522	0.0730117	0.129523	0.00511324	2.91955e+07	24287648	3.89094e+07	2.18564e+07	1.79429e+07	1.69304e+07	4.81395e+07	4.52458e+07	4.15892e+07	High	High	High	High	High	High	High
FALSE	High	Master Protein	Q9EPL2	Calsyntenin-1 OS=Mus musculus OX=10090 GN=Clstn1 PE=1 SV=1	0	210.528	43	41	588	2	979	108.8	4.92	1431.4	41	cell adhesion;cell-cell signaling;transport;other biological processes	non-structural extracellular;plasma membrane;other membranes;ER/Golgi;nucleus;other cytoplasmic organelle;other cell component	cytoskeletal activity;other molecular function	Pf00028, Pf19699	65945	ENSMUSG00000039953	Clstn1	A2A800; B2KFP1; B2KFP2; mmu:65945; Q69ZV9; Q7TS67; Q8K103; Q9EPL2	Splicing factor NOVA regulated synaptic proteins		1	35	0.597	1.097	1.838	0.0266798	0.984528	0.0104716	9.92412e+08	1.07086e+09	8.2553e+08	5.92245e+08	5.8812e+08	6.32682e+08	1.08828e+09	1.09969e+09	8.54777e+08	High	High	High	High	High	High	High
FALSE	High	Master Protein	P40142	Transketolase OS=Mus musculus OX=10090 GN=Tkt PE=1 SV=1	0	197.35	59	33	541	33	623	67.6	7.5	1400.88	33	other metabolic processes;other biological processes	other membranes;cytosol;ER/Golgi;nucleus;other cytoplasmic organelle	other molecular function	Pf00456, Pf02779, Pf02780	21881	ENSMUSG00000021957	Tkt	mmu:21881; P40142; Q3U7Y1; Q3UK62; Q545A1; Q9ESA0	Pentose phosphate pathway	Insulin effects increased synthesis of Xylulose-5-Phosphate; Pentose phosphate pathway	3	0	2.189	0.499	0.228	0.0164382	0.0151683	0.000827752	5.67079e+08	6.87122e+08	4.82624e+08	1.26436e+09	1.10964e+09	1.24137e+09	3.17308e+08	2.83011e+08	2.1443e+08	High	High	High	High	High	High	High
FALSE	High	Master Protein	P26040	Ezrin OS=Mus musculus OX=10090 GN=Ezr PE=1 SV=3	0	236.23	66	58	596	41	586	69.4	6.1	1382.18	58	cell adhesion;cell cycle OR cell proliferation;cell organization and biogenesis;transport;signal transduction;other biological processes	plasma membrane;other membranes;cytosol;cytoskeleton;nucleus;other cytoplasmic organelle;other cell component	cytoskeletal activity;other molecular function	Pf00373, Pf00769, Pf09379, Pf09380, Pf20492	22350	ENSMUSG00000052397	Ezr	mmu:22350; P26040; Q80ZT8; Q9DCI1	Regulation of actin cytoskeleton	Recycling pathway of L1; Netrin-1 signaling	3	2	2.524	0.518	0.205	0.00603313	0.0434447	0.000673426	3.85924e+08	4.01712e+08	2.78161e+08	9.74071e+08	8.75014e+08	1.06779e+09	2.40814e+08	1.99749e+08	1.81288e+08	High	High	High	High	High	High	High
FALSE	High	Master Protein	Q8VHX6	Filamin-C OS=Mus musculus OX=10090 GN=Flnc PE=1 SV=3	0	263.255	29	70	671	53	2726	290.9	5.95	1375.78	70	cell organization and biogenesis;other biological processes	plasma membrane;other membranes;cytosol;cytoskeleton;other cell component	cytoskeletal activity;other molecular function	Pf00307, Pf00630	68794	ENSMUSG00000068699	Flnc	B2RY80; B9EKT2; mmu:68794; Q6PAI6; Q8VHX6; Q9JJ38		Cell-extracellular matrix interactions	1	0	0.738	1.648	2.233	0.0647272	0.10573	0.00416366	4.73268e+07	5.63729e+07	4.57984e+07	3.56997e+07	2.77301e+07	3.49198e+07	7.85993e+07	7.79871e+07	5.92475e+07	High	High	High	High	High	High	High
FALSE	High	Master Protein	Q9WU78	Programmed cell death 6-interacting protein OS=Mus musculus OX=10090 GN=Pdcd6ip PE=1 SV=3	0	236.702	59	49	599	49	869	96	6.52	1374.24	49	cell cycle OR cell proliferation;cell organization and biogenesis;protein metabolism;other metabolic processes;transport;other biological processes	non-structural extracellular;plasma membrane;cytosol;cytoskeleton;ER/Golgi;other cytoplasmic organelle;other cell component	signal transduction activity or receptor binding;other molecular function	Pf03097, Pf13949	18571	ENSMUSG00000032504	Pdcd6ip	mmu:18571; O88695; O89014; Q3TED2; Q8BSL8; Q8R0H5; Q99LR3; Q9QZN8; Q9WU78		Regulation of necroptotic cell death	2	0	2.133	1.787	0.837	0.0143854	0.0861467	0.152389	2.11541e+08	2.24748e+08	2.1163e+08	5.31726e+08	4.14816e+08	4.51503e+08	3.91339e+08	3.78094e+08	2.54502e+08	High	High	High	High	High	High	High
FALSE	High	Master Protein	P19096	Fatty acid synthase OS=Mus musculus OX=10090 GN=Fasn PE=1 SV=2	0	296.221	31	72	594	72	2504	272.3	6.58	1371.91	72	other metabolic processes;stress response;other biological processes	plasma membrane;other membranes;cytosol;ER/Golgi;other cell component	other molecular function	Pf00109, Pf00550, Pf00698, Pf00975, Pf02801, Pf08242, Pf08659, Pf13602, Pf16197, Pf21089, Pf21149	14104	ENSMUSG00000025153	Fasn	B1ATU8; mmu:14104; P19096; Q6PB72; Q8C4Z0; Q9EQR0	Fatty acid biosynthesis; Dysregulated miRNA targeting in insulin/PI3K-AKT signaling; Cholesterol metabolism with Bloch and Kandutsch-Russell pathways; Omega-9 fatty acid synthesis; Elongation of (very) long chain fatty acids	ChREBP activates metabolic gene expression; Fatty acyl-CoA biosynthesis; Vitamin B5 (pantothenate) metabolism	8	0	1.64	0.681	0.415	0.0472864	0.0812776	0.00290627	2.50543e+08	3.06931e+08	2.00683e+08	4.10772e+08	4.109e+08	4.19911e+08	1.8202e+08	1.70539e+08	1.35631e+08	High	High	High	High	High	High	High
FALSE	High	Master Protein	Q7TMM9	Tubulin beta-2A chain OS=Mus musculus OX=10090 GN=Tubb2a PE=1 SV=1	0	123.43	50	20	557	1	445	49.9	4.89	1339.25	20	cell cycle OR cell proliferation;cell organization and biogenesis;developmental processes	cytoskeleton;other cell component	cytoskeletal activity;other molecular function	Pf00091, Pf03953	22151	ENSMUSG00000058672	Tubb2a	mmu:22151; Q7TMM9		Recycling pathway of L1; MHC class II antigen presentation; Separation of Sister Chromatids; PKR-mediated signaling; Resolution of Sister Chromatid Cohesion; RHO GTPases Activate Formins; EML4 and NUDC in mitotic spindle formation; COPI-dependent Golgi-to-ER retrograde traffic; Kinesins; COPI-mediated anterograde transport; Recruitment of NuMA to mitotic centrosomes; Intraflagellar transport; Car…	23	0	0.133	0.748	5.621	0.132879	0.895941	0.23788	9.89775e+06	15857953	1.06837e+07	1.39703e+06	8.9327e+06	1.42149e+06	6.51142e+06	7.99011e+06	9.51182e+06	High	High	High	High	High	High	High
FALSE	High	Master Protein	Q9CWF2	Tubulin beta-2B chain OS=Mus musculus OX=10090 GN=Tubb2b PE=1 SV=1	0	122.95	50	20	554	1	445	49.9	4.89	1330.02	20	cell cycle OR cell proliferation;cell organization and biogenesis;developmental processes;other biological processes	cytoskeleton;other cell component	cytoskeletal activity;other molecular function	Pf00091, Pf03953	73710	ENSMUSG00000045136	Tubb2b	mmu:73710; Q3TG26; Q9CWF2		PKR-mediated signaling; HSP90 chaperone cycle for steroid hormone receptors (SHR) in the presence of ligand; Recruitment of NuMA to mitotic centrosomes; MHC class II antigen presentation; Recycling pathway of L1; Sealing of the nuclear envelope (NE) by ESCRT-III; COPI-dependent Golgi-to-ER retrograde traffic; Kinesins; COPI-mediated anterograde transport; Separation of Sister Chromatids; Resoluti…	23	0																High	High	Peak Found	Peak Found	High	High	High
FALSE	High	Master Protein	P00883	Rabbit fructose-bisphosphate aldolase A	0	157.507	67	25	479	1	360	38.8	8.09	1328.68	25											0	0	0.657	0.695	1.058	0.0112964	0.0153624	0.836552	853535	1.00878e+06	1.0123e+06	718653	648238	662722	701123	693106	713946	High	Peak Found	Peak Found	Peak Found	Peak Found	Peak Found	Peak Found
FALSE	High	Master Protein	Q3UQ28	Peroxidasin homolog OS=Mus musculus OX=10090 GN=Pxdn PE=1 SV=2	0	281.949	42	56	609	56	1475	165	7.14	1300.39	56	cell adhesion;cell organization and biogenesis;other metabolic processes;stress response;developmental processes;other biological processes	extracellular matrix;ER/Golgi;other cell component	extracellular structural activity;other molecular function	Pf00093, Pf03098, Pf07679, Pf13855	69675	ENSMUSG00000020674	Pxdn	A4FU83; E9QNQ9; mmu:69675; Q3UQ28		Crosslinking of collagen fibrils	1	0	0.32	2.993	9.353	0.00301462	0.00384572	0.000225303	3.13866e+08	4.01559e+08	3.74753e+08	1.22239e+08	1.04704e+08	1.19934e+08	1.19474e+09	1.12172e+09	8.41003e+08	High	High	High	High	High	High	High
FALSE	High	Master Protein	Q68FD5	Clathrin heavy chain 1 OS=Mus musculus OX=10090 GN=Cltc PE=1 SV=3	0	284.849	40	60	547	60	1675	191.4	5.69	1299.71	60	cell cycle OR cell proliferation;cell organization and biogenesis;other metabolic processes;transport;other biological processes	plasma membrane;other membranes;cytosol;cytoskeleton;ER/Golgi;nucleus;other cytoplasmic organelle;other cell component	signal transduction activity or receptor binding;cytoskeletal activity;nucleic acid binding activity;other molecular function	Pf00637, Pf01394, Pf09268, Pf13838	67300	ENSMUSG00000047126	Cltc	mmu:67300; Q68FD5	IL-7 signaling pathway; Kit receptor signaling pathway	Recycling pathway of L1; Golgi Associated Vesicle Biogenesis; MHC class II antigen presentation; Cargo recognition for clathrin-mediated endocytosis; RHOU GTPase cycle; LDL clearance; RHOV GTPase cycle; Retrograde neurotrophin signalling; Formation of annular gap junctions; Lysosome Vesicle Biogenesis; WNT5A-dependent internalization of FZD4; WNT5A-dependent internalization of FZD2, FZD5 and ROR2…	17	0	1.872	0.513	0.274	0.0217188	0.016404	0.000953458	2.41136e+08	2.5635e+08	1.92828e+08	4.51343e+08	3.71239e+08	4.5936e+08	1.31808e+08	1.23822e+08	9.6215e+07	High	High	High	High	High	High	High
FALSE	High	Master Protein	Q01768	Nucleoside diphosphate kinase B OS=Mus musculus OX=10090 GN=Nme2 PE=1 SV=1	0	91.69	84	13	594	8	152	17.4	7.5	1285.92	13	protein metabolism;other metabolic processes;stress response;signal transduction;other biological processes	other membranes;cytoskeleton;mitochondrion;nucleus;other cell component	nucleic acid binding activity;kinase activity;other molecular function	Pf00334	18103	ENSMUSG00000020857	Nme2	mmu:18103; Q01768	Mechanisms associated with pluripotency; Purine metabolism	Neutrophil degranulation; Azathioprine ADME; Interconversion of nucleotide di- and triphosphates; Ribavirin ADME	6	6	1.506	0.611	0.406	0.0920383	0.0132439	0.00146406	6.90797e+08	6.9458e+08	8.08849e+08	1.09047e+09	8.91695e+08	1.04595e+09	4.59287e+08	4.24214e+08	3.41737e+08	High	High	High	High	High	High	High
FALSE	High	Master Protein	Q61810	Latent-transforming growth factor beta-binding protein 3 OS=Mus musculus OX=10090 GN=Ltbp3 PE=1 SV=4	0	223.553	45	42	494	41	1253	134.3	6.18	1252.29	42	cell-cell signaling;developmental processes;signal transduction;other biological processes	non-structural extracellular;extracellular matrix	other molecular function	Pf00683, Pf07645, Pf12661, Pf12662	16998	ENSMUSG00000024940	Ltbp3	F8VQ06; mmu:16998; Q61810; Q8BNQ6		TGF-beta receptor signaling activates SMADs; Molecules associated with elastic fibres	2	0	0.898	1.962	2.184	0.795311	0.00913717	0.00270462	1.5357e+08	1.93753e+08	1.65508e+08	1.77111e+08	1.46092e+08	1.48668e+08	3.37454e+08	3.24657e+08	2.78641e+08	High	High	High	High	High	High	High
FALSE	High	Master Protein	P35908	Keratin, type II cytoskeletal 2 epidermal (Cytokeratin-2e) (K2e) (CK 2e)	0	203.222	64	37	521	27	645	65.8	8	1232.49	37											0	5	0.96	2.077	2.164	0.769188	0.613917	0.188721	5.59799e+08	1.39334e+08	2.0811e+08	1.99769e+08	6.10859e+07	2.383e+08	3.29682e+08	1.24531e+09	4.3225e+08	High	High	High	High	High	High	High
FALSE	High	Master Protein	P18760	Cofilin-1 OS=Mus musculus OX=10090 GN=Cfl1 PE=1 SV=3	0	121.18	87	21	504	18	166	18.5	8.09	1227.25	21	cell cycle OR cell proliferation;cell organization and biogenesis;stress response;transport;developmental processes;other biological processes	non-structural extracellular;plasma membrane;other membranes;cytosol;cytoskeleton;mitochondrion;nucleus;other cell component	signal transduction activity or receptor binding;cytoskeletal activity;other molecular function	Pf00241	12631	ENSMUSG00000056201	Cfl1	mmu:12631; P18760	G13 signaling pathway; Regulation of actin cytoskeleton		2	5	1.421	0.738	0.52	0.0977054	0.0899525	0.00494153	8.15235e+08	9.39418e+08	7.06118e+08	1.10396e+09	1.15827e+09	1.31273e+09	6.01864e+08	6.17966e+08	4.45466e+08	High	High	High	High	High	High	High
FALSE	High	Master Protein	P98063	Bone morphogenetic protein 1 OS=Mus musculus OX=10090 GN=Bmp1 PE=1 SV=2	0	209.309	39	40	501	40	991	111.6	6.95	1210.3	40	protein metabolism;other metabolic processes;developmental processes;signal transduction;other biological processes	ER/Golgi;other cell component	signal transduction activity or receptor binding;other molecular function	Pf00431, Pf01400, Pf07645, Pf14670	12153	ENSMUSG00000022098	Bmp1	mmu:12153; P98063; Q6NZM2	Adipogenesis genes	Collagen biosynthesis and modifying enzymes; Crosslinking of collagen fibrils; HDL assembly; Anchoring fibril formation	5	0	0.594	1.582	2.663	0.00846105	0.00537068	0.000405036	2.16421e+08	2.53704e+08	2.51634e+08	1.66015e+08	1.49533e+08	1.47027e+08	4.24291e+08	3.98168e+08	3.69143e+08	High	High	High	High	High	High	High
FALSE	High	Master Protein	P16546	Spectrin alpha chain, non-erythrocytic 1 OS=Mus musculus OX=10090 GN=Sptan1 PE=1 SV=4	0	396.752	40	100	490	100	2472	284.4	5.33	1189.39	100	cell organization and biogenesis	plasma membrane;other membranes;cytosol;cytoskeleton;other cell component	cytoskeletal activity;other molecular function	Pf00018, Pf00435, Pf08726, Pf13499		ENSMUSG00000057738	Sptan1	A3KGU6; A3KGU8; P16546; Q8K380; Q9CT05		Neutrophil degranulation; RAF/MAP kinase cascade; NCAM signaling for neurite out-growth; Interaction between L1 and Ankyrins; COPI-mediated anterograde transport; RHOU GTPase cycle; RHOV GTPase cycle; Caspase-mediated cleavage of cytoskeletal proteins	8	0	2.067	1.06	0.513	0.029634	1	0.0142622	9.81602e+07	1.42001e+08	8.8914e+07	2.05951e+08	1.858e+08	2.02878e+08	1.14449e+08	1.0409e+08	9.25847e+07	High	High	High	High	High	High	High
FALSE	High	Master Protein	P12023	Amyloid-beta precursor protein OS=Mus musculus OX=10090 GN=App PE=1 SV=3	0	205.268	38	27	545	26	770	86.7	4.79	1183.55	27	cell adhesion;cell cycle OR cell proliferation;cell organization and biogenesis;protein metabolism;RNA metabolism OR transcription;other metabolic processes;stress response;transport;developmental processes;signal transduction;other biological processes	non-structural extracellular;plasma membrane;other membranes;cytoskeleton;mitochondrion;ER/Golgi;nucleus;other cytoplasmic organelle;other cell component	signal transduction activity or receptor binding;enzyme regulator activity;nucleic acid binding activity;other molecular function	Pf00014, Pf02177, Pf03494, Pf10515, Pf12924, Pf12925	11820	ENSMUSG00000022892	App	mmu:11820; P12023; P97487; P97942; Q99K32	Alzheimer's disease; Delta-Notch signaling pathway	Platelet degranulation ; ECM proteoglycans; G alpha (q) signalling events; Regulation of Insulin-like Growth Factor (IGF) transport and uptake by Insulin-like Growth Factor Binding Proteins (IGFBPs); Post-translational protein phosphorylation; G alpha (i) signalling events; Formyl peptide receptors bind formyl peptides and many other ligands; Insertion of tail-anchored proteins into the endoplasm…	15	1	4.638	3.749	0.808	0.000224773	0.000463782	0.0443521	1.81166e+08	1.88304e+08	1.87457e+08	9.35113e+08	8.33107e+08	8.69436e+08	7.42611e+08	7.02686e+08	5.62637e+08	High	High	High	High	High	High	High
FALSE	High	Master Protein	P35441	Thrombospondin-1 OS=Mus musculus OX=10090 GN=Thbs1 PE=1 SV=1	0	216.251	43	47	552	46	1170	129.6	4.96	1164.29	47	cell adhesion;cell organization and biogenesis;stress response;transport;developmental processes;other biological processes	non-structural extracellular;extracellular matrix;plasma membrane;other membranes;cytosol;ER/Golgi;other cell component	signal transduction activity or receptor binding;enzyme regulator activity;other molecular function	Pf00090, Pf00093, Pf02210, Pf02412, Pf05735, Pf12947			Thbs1	P35441		Platelet degranulation ; Signaling by PDGF; Integrin cell surface interactions; O-glycosylation of TSR domain-containing proteins	4	1	0.818	1.31	1.6	0.608981	0.451905	0.0929363	2.56099e+08	2.70159e+08	2.1235e+08	2.09564e+08	2.42884e+08	1.70185e+08	3.55663e+08	3.35403e+08	2.48345e+08	High	High	High	High	High	High	High
FALSE	High	Master Protein	Q61316	Heat shock 70 kDa protein 4 OS=Mus musculus OX=10090 GN=Hspa4 PE=1 SV=1	0	231.78	57	47	509	45	841	94.1	5.24	1146.22	47	cell organization and biogenesis;protein metabolism;other metabolic processes;transport;other biological processes	non-structural extracellular;cytosol;mitochondrion;nucleus;other cell component	other molecular function	Pf00012			Hspa4	Q61316		Regulation of HSF1-mediated heat shock response	1	1	1.006	0.454	0.451	0.997701	0.0061812	0.00324271	2.37778e+08	3.10699e+08	2.51531e+08	2.53125e+08	2.43962e+08	2.63642e+08	1.29557e+08	1.1412e+08	8.86974e+07	High	High	High	High	High	High	High
FALSE	High	Master Protein	P09103	Protein disulfide-isomerase OS=Mus musculus OX=10090 GN=P4hb PE=1 SV=2	0	164.205	65	36	594	36	509	57	4.88	1132.18	36	protein metabolism;other metabolic processes;stress response;transport;other biological processes	plasma membrane;other membranes;cytosol;cytoskeleton;ER/Golgi;other cell component	signal transduction activity or receptor binding;cytoskeletal activity;other molecular function	Pf00085, Pf13848	18453	ENSMUSG00000025130	P4hb	mmu:18453; P09103; Q922C8		Regulation of Insulin-like Growth Factor (IGF) transport and uptake by Insulin-like Growth Factor Binding Proteins (IGFBPs); Post-translational protein phosphorylation; Collagen biosynthesis and modifying enzymes; VLDL assembly; Chylomicron assembly; LDL remodeling; Detoxification of Reactive Oxygen Species; Hedgehog ligand biogenesis; Insulin processing; Interleukin-12 signaling; Interleukin-23 …	11	0	2.58	1.082	0.419	0.00424268	0.940463	0.00198332	2.11644e+08	2.47386e+08	1.98198e+08	5.46084e+08	5.79784e+08	4.97107e+08	2.75826e+08	2.28953e+08	2.01147e+08	High	High	High	High	High	High	High
FALSE	High	Master Protein	P07356	Annexin A2 OS=Mus musculus OX=10090 GN=Anxa2 PE=1 SV=2	0	160.806	66	28	456	28	339	38.7	7.69	1113.06	28	cell organization and biogenesis;RNA metabolism OR transcription;other metabolic processes;transport;developmental processes;other biological processes	non-structural extracellular;extracellular matrix;plasma membrane;other membranes;cytosol;nucleus;other cytoplasmic organelle;other cell component	transporter activity;enzyme regulator activity;cytoskeletal activity;other molecular function	Pf00191	12306	ENSMUSG00000032231	Anxa2	mmu:12306; P07356	Prostaglandin synthesis and regulation	Neutrophil degranulation; Dissolution of Fibrin Clot	3	0	2.119	1.241	0.585	0.00547711	0.296578	0.00642837	5.95552e+08	6.03357e+08	5.38155e+08	1.22275e+09	1.26205e+09	1.50251e+09	8.33568e+08	7.3892e+08	5.96538e+08	High	High	High	High	High	High	High
FALSE	High	Master Protein	Q9DBJ1	Phosphoglycerate mutase 1 OS=Mus musculus OX=10090 GN=Pgam1 PE=1 SV=3	0	166.731	63	18	400	14	254	28.8	7.18	1109.07	18	other metabolic processes	cytosol;cytoskeleton;other cell component	other molecular function	Pf00300	18648	ENSMUSG00000011752	Pgam1	mmu:18648; Q9D6W0; Q9DBJ1; Q9ERT3	Glycolysis and gluconeogenesis	Neutrophil degranulation; Gluconeogenesis; Glycolysis	4	6	1.63	0.716	0.439	0.041591	0.117216	0.00327251	3.80238e+08	4.98191e+08	3.29155e+08	6.19817e+08	5.9689e+08	7.55513e+08	2.6672e+08	2.8995e+08	2.72185e+08	High	High	High	High	High	High	High
FALSE	High	Master Protein	Q62261	Spectrin beta chain, non-erythrocytic 1 OS=Mus musculus OX=10090 GN=Sptbn1 PE=1 SV=2	0	344.965	38	84	436	81	2363	274.1	5.58	1104.23	84	cell cycle OR cell proliferation;cell organization and biogenesis;transport;developmental processes;other biological processes	plasma membrane;other membranes;cytosol;cytoskeleton;nucleus;other cell component	cytoskeletal activity;other molecular function	Pf00307, Pf00435, Pf15410	20742	ENSMUSG00000020315	Sptbn1	A2AFU1; mmu:20742; Q3TEM7; Q5SQL8; Q5SQL9; Q62261; Q9QWJ7		RAF/MAP kinase cascade; NCAM signaling for neurite out-growth; Interaction between L1 and Ankyrins; COPI-mediated anterograde transport; RHOU GTPase cycle; RHOV GTPase cycle	6	3	0.719	0.661	0.92	0.0509001	0.0241449	0.692114	4.46895e+08	5.76119e+08	4.04849e+08	3.33147e+08	3.00862e+08	3.21365e+08	3.08347e+08	2.95544e+08	2.62276e+08	High	High	High	High	High	High	High
FALSE	High	Master Protein	P63158	High mobility group protein B1 OS=Mus musculus OX=10090 GN=Hmgb1 PE=1 SV=2	0	156.391	54	19	358	17	215	24.9	5.74	1099.66	19	cell cycle OR cell proliferation;cell organization and biogenesis;DNA metabolism;RNA metabolism OR transcription;other metabolic processes;stress response;transport;developmental processes;signal transduction;other biological processes	non-structural extracellular;plasma membrane;other membranes;cytosol;ER/Golgi;nucleus;other cytoplasmic organelle;other cell component	signal transduction activity or receptor binding;enzyme regulator activity;nucleic acid binding activity;other molecular function	Pf00505, Pf09011	15289	ENSMUSG00000066551	Hmgb1	mmu:15289; P07155; P27109; P27428; P63158	Comprehensive IL-17A signaling	Neutrophil degranulation; Regulation of TLR by endogenous ligand; Pyroptosis; Apoptosis induced DNA fragmentation; TAK1-dependent IKK and NF-kappa-B activation ; TRAF6 mediated NF-kB activation; Advanced glycosylation endproduct receptor signaling	8	0	1.633	0.683	0.418	0.0329537	0.0433969	0.00174602	2.04122e+08	2.20487e+08	2.16769e+08	3.86066e+08	3.30053e+08	3.53889e+08	1.47963e+08	1.54706e+08	1.03747e+08	High	High	High	High	High	High	High
FALSE	High	Master Protein	Q9JLB4	Cubilin OS=Mus musculus OX=10090 GN=Cubn PE=1 SV=3	0	306.679	22	70	478	70	3623	398.8	5.76	1096.22	70	other metabolic processes;transport;developmental processes;other biological processes	non-structural extracellular;plasma membrane;other membranes;ER/Golgi;other cytoplasmic organelle;other cell component	other molecular function	Pf00008, Pf00431, Pf07645, Pf12661, Pf12947	65969	ENSMUSG00000026726	Cubn	B1AX10; mmu:65969; Q9JLB4	Mechanisms associated with pluripotency		1	0	0.742	0.032	0.043	0.274803	0.000599408	0.000537137	1.99432e+09	1.81163e+09	3.56648e+09	1.62174e+09	1.47988e+09	1.15968e+09	6.80529e+07	6.33687e+07	3.93688e+07	High	High	High	High	High	High	High
FALSE	High	Master Protein	P10605	Cathepsin B OS=Mus musculus OX=10090 GN=Ctsb PE=1 SV=2	0	138.4	53	19	443	19	339	37.3	5.91	1086.61	19	protein metabolism;other metabolic processes;other biological processes	non-structural extracellular;plasma membrane;other membranes;other cytoplasmic organelle;other cell component	other molecular function	Pf00112, Pf08127	13030	ENSMUSG00000021939	Ctsb	mmu:13030; P10605; Q3UDW7		Neutrophil degranulation; MHC class II antigen presentation; Assembly of collagen fibrils and other multimeric structures; Collagen degradation; Trafficking and processing of endosomal TLR	5	0	1.975	1.464	0.741	0.0235718	0.400016	0.0706153	4.12177e+08	3.06796e+08	2.82524e+08	6.05795e+08	5.8837e+08	6.56938e+08	4.56789e+08	4.49167e+08	3.42429e+08	High	High	High	High	High	High	High
FALSE	High	Master Protein	P02463	Collagen alpha-1(IV) chain OS=Mus musculus OX=10090 GN=Col4a1 PE=1 SV=4	0	165.639	26	34	440	34	1669	160.6	8.24	1084.39	34	cell organization and biogenesis;developmental processes;signal transduction;other biological processes	non-structural extracellular;extracellular matrix	extracellular structural activity;other molecular function	Pf01391, Pf01413	12826	ENSMUSG00000031502	Col4a1	mmu:12826; P02463; Q3UHJ4; Q3UJE7; Q3UQV2; Q53X35; Q6GQS7; Q6PHB5; Q99LQ8	Spinal cord injury; Focal adhesion: PI3K-Akt-mTOR signaling pathway; Focal adhesion	Laminin interactions; Signaling by PDGF; Integrin cell surface interactions; NCAM1 interactions; Collagen chain trimerization; Collagen degradation; Crosslinking of collagen fibrils; Non-integrin membrane-ECM interactions	14	0	3.755	4.6	1.225	0.000655953	0.000337998	0.107181	1.15591e+08	1.27279e+08	9.7248e+07	4.34001e+08	3.84893e+08	4.42373e+08	5.81326e+08	5.31733e+08	4.89187e+08	High	High	High	High	High	High	High
FALSE	High	Master Protein	Q60864	Stress-induced-phosphoprotein 1 OS=Mus musculus OX=10090 GN=Stip1 PE=1 SV=1	0	213.181	62	48	501	48	543	62.5	6.8	1082.34	48	other biological processes	cytosol;nucleus;other cell component	other molecular function	Pf00515, Pf17830	20867	ENSMUSG00000024966	Stip1	mmu:20867; Q3TT16; Q60864; Q8BPH3; Q99L66		HSP90 chaperone cycle for steroid hormone receptors (SHR) in the presence of ligand; RND1 GTPase cycle	2	0	0.736	0.595	0.808	0.0394167	0.00648272	0.0699516	1.03501e+09	1.16692e+09	1.29518e+09	8.58321e+08	8.98281e+08	7.94393e+08	6.93785e+08	7.14438e+08	6.0971e+08	High	High	High	High	High	High	High
FALSE	High	Master Protein	P30416	Peptidyl-prolyl cis-trans isomerase FKBP4 OS=Mus musculus OX=10090 GN=Fkbp4 PE=1 SV=5	0	225.367	74	39	454	39	458	51.5	5.72	1071.71	39	cell organization and biogenesis;protein metabolism;other metabolic processes;transport;developmental processes;signal transduction;other biological processes	cytosol;cytoskeleton;mitochondrion;nucleus;other cell component	cytoskeletal activity;other molecular function	Pf00254, Pf00515	14228	ENSMUSG00000030357	Fkbp4	mmu:14228; P30416; Q3TVC9		HSP90 chaperone cycle for steroid hormone receptors (SHR) in the presence of ligand; Attenuation phase; Estrogen-dependent gene expression	4	0	1.606	0.476	0.296	0.018339	0.00573035	0.000556204	1.64221e+08	2.06902e+08	2.01303e+08	3.23219e+08	3.02734e+08	3.33377e+08	9.58018e+07	9.87793e+07	7.52401e+07	High	High	High	High	High	High	High
FALSE	High	Master Protein	P10649	Glutathione S-transferase Mu 1 OS=Mus musculus OX=10090 GN=Gstm1 PE=1 SV=2	0	136.665	78	22	442	15	218	26	7.94	1066.52	22	other metabolic processes;other biological processes	non-structural extracellular;cytosol;other cell component	other molecular function	Pf00043, Pf02798	14862	ENSMUSG00000058135	Gstm1	A2AE90; mmu:14862; P10649; Q58ET5	Metapathway biotransformation; Aflatoxin B1 metabolism; Estrogen metabolism; Oxidative stress and redox pathway	Glutathione conjugation	5	6	6.65	0.417	0.063	0.000724962	0.00500582	0.000167444	2.51515e+08	3.18018e+08	2.37253e+08	1.65101e+09	1.67246e+09	1.86279e+09	1.04824e+08	1.07563e+08	7.55934e+07	High	High	High	High	High	High	High
FALSE	High	Master Protein	P09803	Cadherin-1 OS=Mus musculus OX=10090 GN=Cdh1 PE=1 SV=1	0	168.223	41	34	456	34	884	98.2	4.83	1050.45	34	cell adhesion;cell-cell signaling;cell organization and biogenesis;protein metabolism;other metabolic processes;developmental processes;signal transduction;other biological processes	plasma membrane;other membranes;cytoskeleton;ER/Golgi;other cytoplasmic organelle;other cell component	cytoskeletal activity;other molecular function	Pf00028, Pf01049, Pf08758	12550		Cdh1	mmu:12550; P09803; Q61377	Mechanisms associated with pluripotency; Wnt signaling pathway	Integrin cell surface interactions; RHO GTPases activate IQGAPs; Apoptotic cleavage of cell adhesion proteins; Adherens junctions interactions; Degradation of the extracellular matrix	7	0	4.241	4.8	1.132	0.000761416	0.000599408	0.892741	3.01008e+08	3.44504e+08	2.96639e+08	1.34925e+09	1.20552e+09	1.27643e+09	1.53286e+09	1.44473e+09	1.11449e+09	High	High	High	High	High	High	High
FALSE	High	Master Protein	P25785	Metalloproteinase inhibitor 2 OS=Mus musculus OX=10090 GN=Timp2 PE=1 SV=2	0	111.768	49	17	427	17	220	24.3	7.49	1033.18	17	other biological processes	extracellular matrix;other cell component	signal transduction activity or receptor binding;enzyme regulator activity;other molecular function	Pf00965			Timp2	P25785		Neutrophil degranulation; Activation of Matrix Metalloproteinases	2	0	1.977	2.264	1.145	0.00532362	0.00446324	0.943672	1.01961e+09	9.90501e+08	9.92756e+08	2.29882e+09	1.80024e+09	1.96295e+09	2.25369e+09	2.24781e+09	1.81471e+09	High	High	High	High	High	High	High
FALSE	High	Master Protein	P00761	Trypsin precursor (EC 3.4.21.4)	0	52.092	39	7	535	7	231	24.4	7.18	1029.91	7	protein metabolism;other biological processes	non-structural extracellular	other molecular function	Pf00089							0	0	0.845	2.421	2.864	0.99999	0.00573967	0.00217595	2.48469e+09	2.3114e+09	1.74702e+09	1.9536e+09	2.49818e+09	1.83177e+09	5.96752e+09	5.59537e+09	5.25984e+09	High	High	High	High	High	High	High
FALSE	High	Master Protein	P29268	CCN family member 2 OS=Mus musculus OX=10090 GN=Ccn2 PE=1 SV=3	0	128.076	59	24	422	24	348	37.8	7.81	1015.46	24	cell adhesion;cell cycle OR cell proliferation;cell organization and biogenesis;DNA metabolism;other metabolic processes;transport;developmental processes;signal transduction;other biological processes	non-structural extracellular;extracellular matrix;ER/Golgi;other cell component	signal transduction activity or receptor binding;other molecular function	Pf00007, Pf00093, Pf00219, Pf19035	14219	ENSMUSG00000019997	Ccn2	G5E830; mmu:14219; P29268; Q922U0	Lung fibrosis; Comprehensive IL-17A signaling		2	0	0.465	0.519	1.116	0.00966089	0.0114798	0.936958	3.65864e+08	4.5795e+08	3.74674e+08	1.79578e+08	1.46035e+08	1.74392e+08	2.06141e+08	1.94593e+08	1.38849e+08	High	High	High	High	High	High	High
FALSE	High	Master Protein	P14211	Calreticulin OS=Mus musculus OX=10090 GN=Calr PE=1 SV=1	0	167.446	61	27	430	27	416	48	4.49	1004.15	27	cell organization and biogenesis;protein metabolism;other metabolic processes;stress response;transport;developmental processes;other biological processes	non-structural extracellular;extracellular matrix;plasma membrane;other membranes;cytosol;ER/Golgi;nucleus;other cytoplasmic organelle;other cell component	signal transduction activity or receptor binding;nucleic acid binding activity;other molecular function	Pf00262	12317	ENSMUSG00000003814	Calr	mmu:12317; P14211; Q3TVD2	Calcium regulation in cardiac cells	ER-Phagosome pathway; Antigen Presentation: Folding, assembly and peptide loading of class I MHC; Scavenging by Class A Receptors; Calnexin/calreticulin cycle	5	0	2.901	0.275	0.095	0.0094528	0.00560659	0.000443292	4.26519e+08	4.06185e+08	3.3178e+08	1.04222e+09	1.17819e+09	1.24577e+09	1.43124e+08	1.11637e+08	7.93917e+07	High	High	High	High	High	High	High
FALSE	High	Master Protein	P21956	Lactadherin OS=Mus musculus OX=10090 GN=Mfge8 PE=1 SV=3	0	129.226	50	21	394	21	463	51.2	6.52	990.04	21	cell adhesion;transport;developmental processes;other biological processes	non-structural extracellular;plasma membrane;other membranes	signal transduction activity or receptor binding;other molecular function	Pf00008, Pf00754	17304	ENSMUSG00000030605	Mfge8	mmu:17304; P21956; P97800; Q3TBN5; Q3U8S9; Q9R1X9; Q9WTS3		Regulation of Insulin-like Growth Factor (IGF) transport and uptake by Insulin-like Growth Factor Binding Proteins (IGFBPs); Post-translational protein phosphorylation	2	0	0.379	0.791	2.086	0.0275528	0.55258	0.0630885	5.69629e+08	5.7245e+08	4.14707e+08	2.15896e+08	2.01513e+08	2.24464e+08	4.99651e+08	4.50331e+08	2.68375e+08	High	High	High	High	High	High	High
FALSE	High	Master Protein	P35700	Peroxiredoxin-1 OS=Mus musculus OX=10090 GN=Prdx1 PE=1 SV=1	0	92.865	77	16	412	14	199	22.2	8.12	979.74	16	cell cycle OR cell proliferation;other metabolic processes;stress response;other biological processes	cytosol;mitochondrion;nucleus;other cytoplasmic organelle;other cell component	other molecular function	Pf00578, Pf10417	18477	ENSMUSG00000028691	Prdx1	mmu:18477; P35700; Q3UBV4; Q9CWI2	Oxidative stress and redox pathway	TP53 Regulates Metabolic Genes; Detoxification of Reactive Oxygen Species; NFE2L2 regulating anti-oxidant/detoxification enzymes	4	2	1.871	0.437	0.234	0.00250828	0.000897946	0.000167444	1.01163e+09	9.23875e+08	8.19624e+08	1.74719e+09	1.72834e+09	1.6714e+09	4.1697e+08	4.03687e+08	3.69475e+08	High	High	High	High	High	High	High
FALSE	High	Master Protein	Q9JHU4	Cytoplasmic dynein 1 heavy chain 1 OS=Mus musculus OX=10090 GN=Dync1h1 PE=1 SV=2	0	371.02	23	113	466	113	4644	531.7	6.42	975.54	113	cell cycle OR cell proliferation;cell organization and biogenesis;transport;other biological processes	cytoskeleton;nucleus;other cell component	cytoskeletal activity;other molecular function	Pf03028, Pf08385, Pf08393, Pf12774, Pf12775, Pf12777, Pf12780, Pf12781, Pf17852, Pf18198, Pf18199	13424	ENSMUSG00000018707	Dync1h1	E9QM71; mmu:13424; Q9JHU4		MHC class II antigen presentation; Neutrophil degranulation; Separation of Sister Chromatids; Amplification of signal from unattached kinetochores via a MAD2 inhibitory signal; Resolution of Sister Chromatid Cohesion; RHO GTPases Activate Formins; EML4 and NUDC in mitotic spindle formation; COPI-mediated anterograde transport; Recruitment of NuMA to mitotic centrosomes; HSP90 chaperone cycle for …	19	0	2.611	1.037	0.397	0.00340795	1	0.00110031	7.44249e+07	9.04611e+07	6.69222e+07	2.13703e+08	1.94302e+08	1.90496e+08	7.71605e+07	8.03878e+07	6.33318e+07	High	High	High	High	High	High	High
FALSE	High	Master Protein	P10923	Osteopontin OS=Mus musculus OX=10090 GN=Spp1 PE=1 SV=1	0	95.54	57	14	368	14	294	32.4	4.53	971.63	14	cell adhesion;other metabolic processes;stress response;developmental processes;signal transduction;other biological processes	non-structural extracellular;ER/Golgi;other cell component	signal transduction activity or receptor binding;other molecular function	Pf00865	20750	ENSMUSG00000029304	Spp1	mmu:20750; P10923; P19008; Q91VH4	TGF-beta signaling pathway; Endochondral ossification; Mechanisms associated with pluripotency; Focal adhesion: PI3K-Akt-mTOR signaling pathway; Tyrobp causal network in microglia; Lung fibrosis; Circulating monocytes and cardiac macrophages in diastolic dysfunction; Osteoclast signaling; Focal adhesion	Regulation of Insulin-like Growth Factor (IGF) transport and uptake by Insulin-like Growth Factor Binding Proteins (IGFBPs); Post-translational protein phosphorylation; Signaling by PDGF; Integrin cell surface interactions; Degradation of the extracellular matrix	14	0	0.088	0.601	6.801	0.000863083	0.0931195	0.000906716	2.51233e+09	2.37894e+09	3.31145e+09	2.34521e+08	2.22121e+08	1.52738e+08	1.87248e+09	1.51064e+09	1.1434e+09	High	High	High	High	High	High	High
FALSE	High	Master Protein	P97467	Peptidyl-glycine alpha-amidating monooxygenase OS=Mus musculus OX=10090 GN=Pam PE=1 SV=2	0	168.774	43	36	468	36	979	108.9	6.55	957.28	36	other metabolic processes;other biological processes	non-structural extracellular;plasma membrane;other membranes;cytosol;ER/Golgi;other cell component	other molecular function	Pf01082, Pf01436, Pf03712	18484	ENSMUSG00000026335	Pam	E9QL07; mmu:18484; P97467			0	0	1.747	1.673	0.957	0.0862881	0.155627	0.913169	2.12412e+08	2.93315e+08	1.80643e+08	3.87851e+08	3.21975e+08	3.71164e+08	3.60807e+08	3.55293e+08	2.83798e+08	High	High	High	High	High	High	High
FALSE	High	Master Protein	Q9D8N0	Elongation factor 1-gamma OS=Mus musculus OX=10090 GN=Eef1g PE=1 SV=3	0	124.737	43	23	372	23	437	50	6.74	949.6	23	protein metabolism;other metabolic processes;other biological processes	ER/Golgi;nucleus;other cell component	nucleic acid binding activity	Pf00043, Pf00647, Pf02798	67160	ENSMUSG00000071644	Eef1g	mmu:67160; Q920C5; Q9CRT5; Q9CSU3; Q9D004; Q9D8N0	Translation factors	Eukaryotic Translation Elongation	2	0	1.758	0.77	0.438	0.0378695	0.155627	0.00353612	2.1956e+08	2.27413e+08	2.19899e+08	3.96895e+08	2.80984e+08	3.86533e+08	1.83073e+08	1.69322e+08	1.48543e+08	High	High	High	High	High	High	High
FALSE	High	Master Protein	P70168	Importin subunit beta-1 OS=Mus musculus OX=10090 GN=Kpnb1 PE=1 SV=2	0	124.189	29	24	391	24	876	97.1	4.78	939.66	24	cell cycle OR cell proliferation;cell organization and biogenesis;transport;signal transduction;other biological processes	other membranes;cytosol;ER/Golgi;nucleus;other cell component	cytoskeletal activity;other molecular function	Pf03810, Pf13513	16211	ENSMUSG00000001440	Kpnb1	mmu:16211; P70168; Q62117; Q6GTI5	Mechanisms associated with pluripotency	Neutrophil degranulation; Interferon alpha/beta signaling; Initiation of Nuclear Envelope (NE) Reformation; Maturation of hRSV A proteins; Assembly of the ORC complex at the origin of replication; Apoptosis induced DNA fragmentation; Regulation of cholesterol biosynthesis by SREBP (SREBF)	8	0	1.754	0.706	0.402	0.0493242	0.0959231	0.00324271	1.37521e+08	1.55411e+08	1.15395e+08	2.50517e+08	1.88563e+08	2.41254e+08	9.82561e+07	9.70517e+07	7.42108e+07	High	High	High	High	High	High	High
FALSE	High	Master Protein	Q9WUU7	Cathepsin Z OS=Mus musculus OX=10090 GN=Ctsz PE=1 SV=1	0	91.748	42	12	341	12	306	34	6.6	912.41	12	protein metabolism;other metabolic processes;developmental processes;other biological processes	non-structural extracellular;ER/Golgi;other cytoplasmic organelle;other cell component	other molecular function	Pf00112	64138	ENSMUSG00000016256	Ctsz	mmu:64138; Q9WUU7		Neutrophil degranulation; Metabolism of Angiotensinogen to Angiotensins; COPII-mediated vesicle transport; Cargo concentration in the ER; Lysosome Vesicle Biogenesis	5	0	1.519	2.331	1.535	0.178221	0.0300647	0.234998	1.92186e+08	2.56156e+08	1.96349e+08	3.62212e+08	2.81245e+08	2.98174e+08	5.17142e+08	4.57703e+08	3.29008e+08	High	High	High	High	High	High	High
FALSE	High	Master Protein	P11679	Keratin, type II cytoskeletal 8 OS=Mus musculus OX=10090 GN=Krt8 PE=1 SV=4	0	173.612	70	40	422	29	490	54.5	5.82	909.06	40	cell organization and biogenesis;stress response;developmental processes;signal transduction;other biological processes	plasma membrane;other membranes;cytoskeleton;nucleus;other cell component	other molecular function	Pf00038, Pf16208	16691	ENSMUSG00000049382	Krt8	mmu:16691; P11679; Q3KQK5; Q3TGI1; Q3TJE1; Q3TKY7; Q61463; Q61518; Q61519	Primary focal segmental glomerulosclerosis (FSGS); EGFR1 signaling pathway	Formation of the cornified envelope	4	7	2.375	1.474	0.621	0.0191697	0.137667	0.155398	2.05128e+08	1.74742e+08	1.98088e+08	4.70533e+08	4.03255e+08	5.13924e+08	2.92027e+08	4.27803e+08	2.32697e+08	High	High	High	High	High	High	High
FALSE	High	Master Protein	P10493	Nidogen-1 OS=Mus musculus OX=10090 GN=Nid1 PE=1 SV=2	0	253.954	47	44	404	44	1245	136.5	5.44	908.84	44	cell adhesion;cell-cell signaling;cell organization and biogenesis;developmental processes;signal transduction;other biological processes	non-structural extracellular;extracellular matrix;other cell component	other molecular function	Pf00058, Pf00086, Pf06119, Pf07474, Pf07645, Pf12662, Pf12947, Pf14670	18073	ENSMUSG00000005397	Nid1	mmu:18073; P10493; Q3TKX9; Q8BQI3; Q8C3U8; Q8C9P6		Laminin interactions; Degradation of the extracellular matrix	2	0	34.014	9.319	0.274	4.35837e-06	0.000104466	0.000187511	1.957e+07	1.93802e+07	1.76792e+07	6.80807e+08	6.0518e+08	6.59199e+08	1.80607e+08	1.86558e+08	1.52183e+08	High	High	High	High	High	High	High
FALSE	High	Master Protein	P17751	Triosephosphate isomerase OS=Mus musculus OX=10090 GN=Tpi1 PE=1 SV=5	0	99.928	73	16	325	16	249	26.7	7.3	900.69	16	other metabolic processes	cytosol	other molecular function	Pf00121	21991	ENSMUSG00000023456	Tpi1	mmu:21991; P17751; Q3TJH2; Q3UC04; Q3UKG9; Q64513; Q9CVF9; Q9CWE7	Fatty acid beta-oxidation; Glycolysis and gluconeogenesis	Gluconeogenesis; Glycolysis	4	0	1.901	0.649	0.342	0.0231473	0.112946	0.00217756	5.15279e+08	5.75586e+08	3.93931e+08	9.47868e+08	9.79427e+08	1.16668e+09	3.65867e+08	3.34513e+08	2.44671e+08	High	High	High	High	High	High	High
FALSE	High	Master Protein	P08003	Protein disulfide-isomerase A4 OS=Mus musculus OX=10090 GN=Pdia4 PE=1 SV=3	0	168.523	50	36	403	36	638	71.9	5.31	900.45	36	cell adhesion;protein metabolism;other metabolic processes;stress response;other biological processes	non-structural extracellular;ER/Golgi;other cell component	signal transduction activity or receptor binding;other molecular function	Pf00085, Pf13848	12304		Pdia4	mmu:12304; P08003; P15841; Q3TT79; Q3UJW0; Q6NXW4; Q8BMT8			0	0	1.234	0.177	0.143	0.2432	0.00104726	0.00039028	3.2012e+08	3.32951e+08	2.49419e+08	3.94981e+08	3.44662e+08	4.70093e+08	5.86488e+07	5.65243e+07	4.379e+07	High	High	High	High	High	High	High
FALSE	High	Master Protein	Q61468	Mesothelin OS=Mus musculus OX=10090 GN=Msln PE=1 SV=1	0	104.796	31	21	498	20	625	69.4	7.59	895.39	21	cell adhesion	plasma membrane;other membranes;ER/Golgi;other cell component		Pf06060	56047	ENSMUSG00000063011	Msln	mmu:56047; Q61468		Post-translational modification: synthesis of GPI-anchored proteins; Regulation of Insulin-like Growth Factor (IGF) transport and uptake by Insulin-like Growth Factor Binding Proteins (IGFBPs); Post-translational protein phosphorylation	3	2	1.846	3.039	1.646	0.0126546	0.00281875	0.0356431	9.50331e+08	9.65634e+08	1.01153e+09	1.78254e+09	2.00883e+09	1.71509e+09	2.93446e+09	3.15295e+09	2.18412e+09	High	High	High	High	High	High	High
FALSE	High	Master Protein	Q00724	Retinol-binding protein 4 OS=Mus musculus OX=10090 GN=Rbp4 PE=1 SV=2	0	73.801	76	12	313	11	201	23.2	5.99	894.92	12	other metabolic processes;transport;developmental processes;other biological processes	non-structural extracellular;other cell component	transporter activity;other molecular function	Pf00061	19662	ENSMUSG00000024990	Rbp4	mmu:19662; P70357; Q00724; Q566I5	Retinol metabolism	Retinoid metabolism and transport; The canonical retinoid cycle in rods (twilight vision)	3	1	1.395	0.753	0.54	0.329737	1	0.168668	4.80151e+08	4.20833e+08	2.32319e+08	5.87091e+08	5.52733e+08	5.88615e+08	3.17085e+08	4.50311e+08	2.36364e+08	High	High	High	High	High	High	High
FALSE	High	Master Protein	O88968	Transcobalamin-2 OS=Mus musculus OX=10090 GN=Tcn2 PE=1 SV=1	0	97.48	45	19	361	19	430	47.6	6.33	890.5	19	transport	non-structural extracellular;plasma membrane;other membranes	other molecular function	Pf01122, Pf14478	21452	ENSMUSG00000020432	Tcn2	mmu:21452; O88968; Q3TD34; Q3UP69; Q5SQ21	One-carbon metabolism	Transport of RCbl within the body	2	0	1.711	1.619	0.946	0.0660155	0.310416	0.410898	1.5273e+08	1.79054e+08	1.32551e+08	3.16125e+08	2.61376e+08	2.52697e+08	2.47208e+08	2.54127e+08	1.55688e+08	High	High	High	High	High	High	High
FALSE	High	Master Protein	O88569	Heterogeneous nuclear ribonucleoproteins A2/B1 OS=Mus musculus OX=10090 GN=Hnrnpa2b1 PE=1 SV=2	0	152.085	66	25	372	21	353	37.4	8.95	890.02	25	cell organization and biogenesis;DNA metabolism;RNA metabolism OR transcription;other metabolic processes;transport;other biological processes	non-structural extracellular;cytosol;nucleus;other cell component	nucleic acid binding activity;other molecular function	Pf00076, Pf11627	53379	ENSMUSG00000004980	Hnrnpa2b1	B9EJ02; mmu:53379; O88569; Q3UVJ5; Q6PCV9; Q8C2A0; Q8CJ71; Q91ZR9; Q9R204	mRNA processing	mRNA Splicing - Major Pathway; Processing of Capped Intron-Containing Pre-mRNA	3	4	1.481	0.546	0.369	0.028351	0.00512556	0.000570441	3.81001e+08	4.25077e+08	3.90606e+08	5.3566e+08	5.78301e+08	6.41738e+08	2.27183e+08	2.13436e+08	1.76839e+08	High	High	High	High	High	High	High
FALSE	High	Master Protein	Q61207	Prosaposin OS=Mus musculus OX=10090 GN=Psap PE=1 SV=2	0	127.79	46	25	395	25	557	61.4	5.19	866.88	25	cell organization and biogenesis;protein metabolism;other metabolic processes;stress response;transport;developmental processes;signal transduction;other biological processes	non-structural extracellular;other cytoplasmic organelle;other cell component	signal transduction activity or receptor binding;other molecular function	Pf02199, Pf03489, Pf05184	19156	ENSMUSG00000004207	Psap	mmu:19156; Q60861; Q61207; Q64006; Q64219		Neutrophil degranulation; Glycosphingolipid catabolism; Platelet degranulation ; G alpha (i) signalling events; Peptide ligand-binding receptors	5	0	1.712	1.25	0.73	0.0539347	0.941913	0.0699516	2.47573e+08	2.96915e+08	2.23942e+08	4.2646e+08	4.23747e+08	4.13593e+08	3.24408e+08	3.09351e+08	2.12693e+08	High	High	High	High	High	High	High
FALSE	High	Master Protein	P17742	Peptidyl-prolyl cis-trans isomerase A OS=Mus musculus OX=10090 GN=Ppia PE=1 SV=2	0	86.345	71	11	377	11	164	18	7.9	860.49	11	cell adhesion;cell organization and biogenesis;protein metabolism;other metabolic processes;stress response;developmental processes;other biological processes	non-structural extracellular;cytosol;nucleus;other cell component	signal transduction activity or receptor binding;other molecular function	Pf00160	268373	ENSMUSG00000071866	Ppia	mmu:268373; P17742; Q9CWJ5; Q9R137		Neutrophil degranulation; Basigin interactions	2	0	1.714	0.659	0.384	0.075432	0.110877	0.00474542	1.09026e+09	1.06528e+09	1.09612e+09	1.94016e+09	1.70005e+09	1.86874e+09	8.94319e+08	7.18168e+08	4.86674e+08	High	High	High	High	High	High	High
FALSE	High	Master Protein	P21550	Beta-enolase OS=Mus musculus OX=10090 GN=Eno3 PE=1 SV=3	0	96.217	51	19	314	13	434	47	7.18	857.89	19	other metabolic processes	plasma membrane;other membranes;cytosol	other molecular function	Pf00113, Pf03952	13808	ENSMUSG00000060600	Eno3	mmu:13808; P21550	Glycolysis and gluconeogenesis	Gluconeogenesis; Glycolysis	3	0	2.796	0.861	0.308	0.0239513	0.587582	0.00539749	1.27443e+07	2.26149e+07	1.63144e+07	4.56162e+07	3.70949e+07	5.00851e+07	1.533e+07	1.40441e+07	9.727e+06	High	High	High	High	High	High	High
FALSE	High	Master Protein	Q8BFZ3	Beta-actin-like protein 2 OS=Mus musculus OX=10090 GN=Actbl2 PE=1 SV=1	0	72.444	26	10	432	1	376	42	5.49	845.26	10	cell organization and biogenesis;developmental processes;other biological processes	other membranes;cytoskeleton;other cell component	cytoskeletal activity;other molecular function	Pf00022	238880	ENSMUSG00000055194	Actbl2	mmu:238880; Q8BFZ3			0	0	1.683	0.092	0.055	0.799003	0.0108922	0.00326249	777990	1.01215e+06	1.95422e+06	1.70394e+06	2.28846e+06	1.17623e+06	47970.9	162771	92943.4	High	Peak Found	High	High	High	Peak Found	Not Found
FALSE	High	Master Protein	P47739	Aldehyde dehydrogenase, dimeric NADP-preferring OS=Mus musculus OX=10090 GN=Aldh3a1 PE=1 SV=2	0	158.458	53	29	382	29	453	50.4	6.95	838.41	29	other metabolic processes;stress response;other biological processes	plasma membrane;other membranes;cytosol;ER/Golgi;other cell component	other molecular function	Pf00171	11670	ENSMUSG00000019102	Aldh3a1	B1ATI7; mmu:11670; P47739; Q9R203		Phase I - Functionalization of compounds	1	0	4.647	0.62	0.133	0.00156779	0.0258535	0.000339474	2.6285e+08	3.04032e+08	2.80463e+08	1.30344e+09	1.25493e+09	1.38154e+09	1.76899e+08	1.73925e+08	1.1351e+08	High	High	High	High	High	High	High
FALSE	High	Master Protein	P08228	Superoxide dismutase [Cu-Zn] OS=Mus musculus OX=10090 GN=Sod1 PE=1 SV=2	0	75.864	89	12	347	10	154	15.9	6.51	829.63	12	cell organization and biogenesis;other metabolic processes;stress response;transport;developmental processes;other biological processes	non-structural extracellular;plasma membrane;other membranes;cytosol;mitochondrion;nucleus;other cytoplasmic organelle;other cell component	other molecular function	Pf00080	20655	ENSMUSG00000022982	Sod1	mmu:20655; P08228	One-carbon metabolism and related pathways; Oxidative stress response; Oxidative stress and redox pathway	Platelet degranulation ; Detoxification of Reactive Oxygen Species	5	2	1.838	0.676	0.368	0.0120306	0.0187104	0.000766176	1.78962e+08	1.74368e+08	2.07983e+08	3.71204e+08	3.02199e+08	3.28937e+08	1.21037e+08	1.24573e+08	9.7874e+07	High	High	High	High	High	High	High
FALSE	High	Master Protein	P47878	Insulin-like growth factor-binding protein 3 OS=Mus musculus OX=10090 GN=Igfbp3 PE=2 SV=2	0	110.486	50	19	363	19	292	31.7	8.38	828.07	19	cell cycle OR cell proliferation;signal transduction;other biological processes	non-structural extracellular;nucleus;other cell component	enzyme regulator activity;other molecular function	Pf00086, Pf00219	16009	ENSMUSG00000020427	Igfbp3	mmu:16009; P47878; Q6PE62	Mechanisms associated with pluripotency; p53 signaling; Factors and pathways affecting insulin-like growth factor (IGF1)-Akt signaling; Myometrial relaxation and contraction pathways	Regulation of Insulin-like Growth Factor (IGF) transport and uptake by Insulin-like Growth Factor Binding Proteins (IGFBPs); Post-translational protein phosphorylation; TP53 Regulates Transcription of Death Receptors and Ligands	7	0	0.408	1.9	4.66	0.0101332	0.0221795	0.00075316	2.53546e+08	2.95907e+08	2.95102e+08	1.43198e+08	1.20341e+08	1.05749e+08	6.2313e+08	5.6083e+08	4.28381e+08	High	High	High	High	High	High	High
FALSE	High	Master Protein	P26043	Radixin OS=Mus musculus OX=10090 GN=Rdx PE=1 SV=3	0	153.833	47	41	387	22	583	68.5	6.2	825.18	41	cell organization and biogenesis;signal transduction;other biological processes	plasma membrane;other membranes;cytosol;cytoskeleton;other cell component	cytoskeletal activity;other molecular function	Pf00373, Pf00769, Pf09379, Pf09380, Pf20492	19684	ENSMUSG00000032050	Rdx	mmu:19684; P26043; Q3TS85; Q9QW27	Regulation of actin cytoskeleton	Recycling pathway of L1	2	0	0.107	0.555	5.201	0.000224773	0.010046	0.00039028	5.92879e+07	6.68391e+07	5.39387e+07	6.24527e+06	6.32742e+06	8.11312e+06	3.29063e+07	3.37127e+07	2.84008e+07	High	High	High	High	High	High	High
FALSE	High	Master Protein	P42932	T-complex protein 1 subunit theta OS=Mus musculus OX=10090 GN=Cct8 PE=1 SV=3	0	158.207	53	32	340	32	548	59.5	5.62	819.97	32	protein metabolism;other metabolic processes;other biological processes	cytosol;cytoskeleton;nucleus;other cell component	other molecular function	Pf00118	12469	ENSMUSG00000025613	Cct8	mmu:12469; P42932		Cooperation of PDCL (PhLP1) and TRiC/CCT in G-protein beta folding; Association of TriC/CCT with target proteins during biosynthesis; Neutrophil degranulation	3	0	1.711	0.605	0.353	0.101594	0.0270159	0.00235548	2.39516e+08	1.6521e+08	1.6377e+08	2.82729e+08	2.77625e+08	3.4054e+08	1.03155e+08	9.98805e+07	7.22059e+07	High	High	High	High	High	High	High
FALSE	High	Master Protein	P51859	Hepatoma-derived growth factor OS=Mus musculus OX=10090 GN=Hdgf PE=1 SV=2	0	126.544	78	23	382	22	237	26.3	4.83	818.55	23	cell organization and biogenesis;signal transduction;other biological processes	non-structural extracellular;nucleus;other cell component	signal transduction activity or receptor binding;cytoskeletal activity;nucleic acid binding activity;other molecular function	Pf00855	15191	ENSMUSG00000004897	Hdgf	mmu:15191; P51859; Q8BPG7; Q9CYA4; Q9JK87			0	1	1.287	0.545	0.424	0.297191	0.0724264	0.00872596	8.91784e+07	1.01226e+08	6.63686e+07	1.03772e+08	1.29973e+08	1.14764e+08	5.99394e+07	4.86055e+07	3.92241e+07	High	High	High	High	High	High	High
FALSE	High	Master Protein	P09041	Phosphoglycerate kinase 2 OS=Mus musculus OX=10090 GN=Pgk2 PE=1 SV=4	0	50.464	16	7	297	1	417	44.8	6.8	805.72	7	other metabolic processes;other biological processes	cytosol;cytoskeleton;other cell component	kinase activity;other molecular function	Pf00162	18663	ENSMUSG00000031233	Pgk2	mmu:18663; P09041; Q5RKV3; Q6P8V2	Glycolysis and gluconeogenesis	Gluconeogenesis; Glycolysis	3	0																High	Peak Found	Peak Found	Peak Found	Peak Found	Peak Found	Peak Found
FALSE	High	Master Protein	O09131	Glutathione S-transferase omega-1 OS=Mus musculus OX=10090 GN=Gsto1 PE=1 SV=2	0	110.648	66	22	350	22	240	27.5	7.36	799.69	22	other metabolic processes;other biological processes	extracellular matrix;other membranes;cytosol;nucleus;other cell component	other molecular function	Pf00043, Pf13409	14873	ENSMUSG00000025068	Gsto1	mmu:14873; O09131; Q3TH87	Metapathway biotransformation; Myometrial relaxation and contraction pathways; Oxidative stress and redox pathway	Glutathione conjugation; Methylation; Vitamin C (ascorbate) metabolism	6	0	2.397	0.482	0.201	0.00529843	0.00516385	0.000355414	1.8841e+08	2.18192e+08	1.793e+08	4.51599e+08	4.08864e+08	4.6704e+08	9.87924e+07	9.07711e+07	7.16951e+07	High	High	High	High	High	High	High
FALSE	High	Master Protein	P06797	Procathepsin L OS=Mus musculus OX=10090 GN=Ctsl PE=1 SV=2	0	111.627	63	17	254	17	334	37.5	6.83	776.1	17	cell cycle OR cell proliferation;protein metabolism;other metabolic processes;stress response;developmental processes;other biological processes	non-structural extracellular;plasma membrane;other membranes;ER/Golgi;nucleus;other cytoplasmic organelle;other cell component	enzyme regulator activity;other molecular function	Pf00112, Pf08246	13039	ENSMUSG00000021477	Ctsl	mmu:13039; P06797; Q91UZ0	Endochondral ossification; Primary focal segmental glomerulosclerosis (FSGS)	MHC class II antigen presentation; Assembly of collagen fibrils and other multimeric structures; Trafficking and processing of endosomal TLR; RUNX1 regulates transcription of genes involved in differentiation of keratinocytes; Activation of Matrix Metalloproteinases	8	0	0.764	0.709	0.928	0.518949	0.0977578	0.327447	9.8066e+08	9.67655e+08	8.43851e+08	9.29546e+08	7.23148e+08	7.39159e+08	7.41473e+08	6.8575e+08	5.42281e+08	High	High	High	High	High	High	High
FALSE	High	Master Protein	P24472	Glutathione S-transferase A4 OS=Mus musculus OX=10090 GN=Gsta4 PE=1 SV=3	0	55.39	60	14	289	11	222	25.5	7.39	775.76	14	other metabolic processes	other cell component	other molecular function	Pf00043, Pf02798	14860	ENSMUSG00000032348	Gsta4	mmu:14860; P24472; Q9CQ81; Q9CTY7; Q9CY87; Q9D038	Metapathway biotransformation; Oxidative stress and redox pathway		2	2	2.142	0.36	0.168	0.0183162	0.00654449	0.000585578	4.58371e+08	5.62967e+08	3.94988e+08	1.17812e+09	9.72553e+08	9.81726e+08	1.65168e+08	1.88323e+08	1.20604e+08	High	High	High	High	High	High	High
FALSE	High	Master Protein	P15532	Nucleoside diphosphate kinase A OS=Mus musculus OX=10090 GN=Nme1 PE=1 SV=1	0	66.342	68	10	316	5	152	17.2	7.37	774.71	10	DNA metabolism;other metabolic processes;transport;developmental processes;other biological processes	plasma membrane;other membranes;cytosol;cytoskeleton;mitochondrion;nucleus;other cell component	cytoskeletal activity;translation activity;nucleic acid binding activity;kinase activity;other molecular function	Pf00334	18102	ENSMUSG00000037601	Nme1	mmu:18102; P15532	Purine metabolism	Azathioprine ADME; Interconversion of nucleotide di- and triphosphates; Ribavirin ADME	4	0	1.53	0.52	0.34	0.761112	0.098404	0.026787	6.10584e+07	93955676	5.65152e+07	7.87902e+07	9.83894e+07	9.34371e+07	3.17614e+07	1.65451e+07	4.3298e+07	High	High	High	High	High	High	High
FALSE	High	Master Protein	E9Q5C9	Nucleolar and coiled-body phosphoprotein 1 OS=Mus musculus OX=10090 GN=Nolc1 PE=1 SV=1	0	225.161	54	41	263	41	702	73.7	9.36	773.2	41	cell organization and biogenesis;RNA metabolism OR transcription;developmental processes;other biological processes	nucleus;other cell component	enzyme regulator activity;nucleic acid binding activity;other molecular function	Pf05022	70769	ENSMUSG00000015176	Nolc1	E9Q5C9; mmu:70769; Q3TKZ9; Q3U6W2; Q3UBB6; Q3UI16; Q6ZQK6; Q8CE21			0	0	1.648	1.072	0.65	0.049767	1	0.0277367	2.98406e+07	3.72638e+07	3.26164e+07	4.32334e+07	5.3755e+07	5.75423e+07	3.51056e+07	3.49621e+07	2.78882e+07	High	High	High	High	High	High	High
FALSE	High	Master Protein	P28798	Progranulin OS=Mus musculus OX=10090 GN=Grn PE=1 SV=2	0	179.285	66	25	334	25	589	63.4	6.8	772.54	25	cell cycle OR cell proliferation;cell organization and biogenesis;protein metabolism;other metabolic processes;stress response;transport;developmental processes;signal transduction;other biological processes	non-structural extracellular;plasma membrane;other membranes;ER/Golgi;other cytoplasmic organelle;other cell component	signal transduction activity or receptor binding;other molecular function	Pf00396	14824	ENSMUSG00000034708	Grn	mmu:14824; P28798		Neutrophil degranulation	1	0	1.11	0.805	0.725	0.848391	0.148797	0.0477788	2.23418e+08	2.49825e+08	2.04645e+08	2.47887e+08	2.36555e+08	2.5019e+08	1.94997e+08	1.79764e+08	1.34723e+08	High	High	High	High	High	High	High
FALSE	High	Master Protein	Q9CY58-2	Isoform 2 of Plasminogen activator inhibitor 1 RNA-binding protein OS=Mus musculus OX=10090 GN=Serbp1	0	136.704	59	26	294	2	392	42.9	8.44	768.09	26							Serbp1	Q9CY58-2			0	0	0.047	0.431	9.235	0.267406	0.77434	0.629446	2.98557e+06	4.10124e+06	3.72343e+06	121491	173764	3.92297e+06	2.33628e+06	592262	1.60474e+06	High	High	High	High	High	High	High
FALSE	High	Master Protein	P47791-2	Isoform Cytoplasmic of Glutathione reductase, mitochondrial OS=Mus musculus OX=10090 GN=Gsr	0	103.902	72	23	316	23	474	51	7.39	767.89	23							Gsr	P47791-2			0	0	2.524	0.441	0.175	0.0239938	0.017289	0.00101326	8.68419e+07	1.27491e+08	7.66892e+07	2.71939e+08	1.73207e+08	2.19183e+08	3.90068e+07	3.83207e+07	3.57101e+07	High	High	High	High	High	High	High
FALSE	High	Master Protein	O08746	Matrilin-2 OS=Mus musculus OX=10090 GN=Matn2 PE=2 SV=2	0	157.106	36	32	315	2	956	106.7	6.58	765.65	32	cell organization and biogenesis;stress response;developmental processes	extracellular matrix	other molecular function	Pf00092, Pf07645, Pf10393, Pf14670		ENSMUSG00000022324	Matn2	E9QPK9; O08746; Q8R542			0	28	1.58	1.639	1.037	0.0777933	0.142106	0.899601	1.01569e+08	1.18768e+08	1.08023e+08	1.81628e+08	1.51699e+08	1.70715e+08	1.78238e+08	1.77094e+08	1.19224e+08	High	High	High	High	High	High	High
FALSE	High	Master Protein	O35887	Calumenin OS=Mus musculus OX=10090 GN=Calu PE=1 SV=1	0	135.722	59	20	265	20	315	37	4.67	765.48	20		non-structural extracellular;other membranes;cytosol;ER/Golgi;other cell component	enzyme regulator activity;other molecular function	Pf13202, Pf13833	12321	ENSMUSG00000029767	Calu	mmu:12321; O35887		Regulation of Insulin-like Growth Factor (IGF) transport and uptake by Insulin-like Growth Factor Binding Proteins (IGFBPs); Post-translational protein phosphorylation	2	0	5.133	2.741	0.534	0.011117	0.0997057	0.0664238	5.31975e+07	3.02848e+07	4.47714e+07	2.03759e+08	2.40564e+08	2.29802e+08	1.26944e+08	1.22712e+08	5.69411e+07	High	High	High	High	High	High	High
FALSE	High	Master Protein	Q9CY58	Plasminogen activator inhibitor 1 RNA-binding protein OS=Mus musculus OX=10090 GN=Serbp1 PE=1 SV=2	0	132.847	48	26	294	2	407	44.7	8.54	764.87	26	cell organization and biogenesis;other biological processes	cytosol;nucleus;other cell component	translation activity;nucleic acid binding activity;other molecular function	Pf04774, Pf16174	66870	ENSMUSG00000036371	Serbp1	mmu:66870; Q8BHS2; Q8BHU0; Q91WP3; Q9CSN0; Q9CY58; Q9DBY6	Comprehensive IL-17A signaling		1	23	1.361	0.613	0.45	0.0854554	0.0230356	0.00197153	1.18853e+08	1.29197e+08	1.1511e+08	1.47897e+08	1.61805e+08	2.12552e+08	7.71663e+07	7.28783e+07	6.36861e+07	High	High	High	High	High	High	Peak Found
FALSE	High	Master Protein	P68373	Tubulin alpha-1C chain OS=Mus musculus OX=10090 GN=Tuba1c PE=1 SV=1	0	141.586	68	24	329	7	449	49.9	5.1	763.95	24	cell cycle OR cell proliferation;cell organization and biogenesis	other membranes;cytoskeleton;nucleus;other cell component	cytoskeletal activity;other molecular function	Pf00091, Pf03953	22146	ENSMUSG00000043091	Tuba1c	mmu:22146; P05216; P68373; Q9CSE9		MHC class II antigen presentation; RHO GTPases activate IQGAPs; COPI-dependent Golgi-to-ER retrograde traffic; COPI-mediated anterograde transport; Aggrephagy; Separation of Sister Chromatids; Resolution of Sister Chromatid Cohesion; Recruitment of NuMA to mitotic centrosomes; RHO GTPases Activate Formins; EML4 and NUDC in mitotic spindle formation; Intraflagellar transport; HSP90 chaperone cycle…	23	20	1.737	0.611	0.352	0.0553361	0.0292483	0.00185433	4.04483e+08	5.00705e+08	3.53313e+08	6.54649e+08	7.02784e+08	7.54535e+08	2.47111e+08	2.47036e+08	1.70427e+08	High	High	High	High	High	High	High
FALSE	High	Master Protein	P08226	Apolipoprotein E OS=Mus musculus OX=10090 GN=Apoe PE=1 SV=2	0	98.135	44	18	304	18	311	35.8	5.68	761.95	18	cell organization and biogenesis;protein metabolism;other metabolic processes;stress response;transport;developmental processes;signal transduction;other biological processes	non-structural extracellular;extracellular matrix;plasma membrane;other membranes;cytosol;ER/Golgi;nucleus;other cytoplasmic organelle;other cell component	signal transduction activity or receptor binding;transporter activity;enzyme regulator activity;cytoskeletal activity;other molecular function	Pf01442	11816	ENSMUSG00000002985	Apoe	mmu:11816; P08226	Statin pathway; Alzheimer's disease; ApoE and miR-146 in inflammation and atherosclerosis	Retinoid metabolism and transport; Regulation of Insulin-like Growth Factor (IGF) transport and uptake by Insulin-like Growth Factor Binding Proteins (IGFBPs); Post-translational protein phosphorylation; Scavenging by Class A Receptors; Chylomicron assembly; Chylomicron remodeling; Chylomicron clearance; HDL remodeling	11	0	0.763	1.057	1.386	0.875876	0.756425	0.323674	2.24335e+08	2.40622e+08	1.30364e+08	1.79899e+08	1.584e+08	1.7118e+08	2.37224e+08	2.38976e+08	2.11334e+08	High	High	High	High	High	High	High
FALSE	High	Master Protein	O08746-2	Isoform 2 of Matrilin-2 OS=Mus musculus OX=10090 GN=Matn2	0	153.936	37	31	311	1	937	104.6	6.62	754.84	31							Matn2	O08746-2			0	0	0.683	1.456	2.133	0.758826	0.602194	0.979888	2.61788e+06	3132887	43019.1	1.78502e+06	1.78732e+06	3.53448e+06	4.04106e+06	3.81192e+06	2.79961e+06	High	High	High	High	High	High	High
FALSE	High	Master Protein	P68368	Tubulin alpha-4A chain OS=Mus musculus OX=10090 GN=Tuba4a PE=1 SV=1	0	136.774	54	22	327	5	448	49.9	5.06	753.72	22	cell cycle OR cell proliferation;cell organization and biogenesis	cytoskeleton;other cell component	cytoskeletal activity;other molecular function	Pf00091, Pf03953	22145	ENSMUSG00000026202	Tuba4a	mmu:22145; P05215; P68368; Q3TY31		Platelet degranulation ; Separation of Sister Chromatids; Regulation of PLK1 Activity at G2/M Transition; The role of GTSE1 in G2/M progression after G2 checkpoint; Aggrephagy; MHC class II antigen presentation; COPI-dependent Golgi-to-ER retrograde traffic; Kinesins; COPI-mediated anterograde transport; Anchoring of the basal body to the plasma membrane; PKR-mediated signaling; Resolution of Sis…	30	0	1.549	0.229	0.148	0.409343	0.014381	0.00284321	3.9045e+07	4.74342e+07	4.62856e+07	7.16906e+07	5.05262e+07	8.35617e+07	1.61892e+07	1.0583e+07	6.81324e+06	High	High	High	High	High	High	High
FALSE	High	Master Protein	Q91V88	Nephronectin OS=Mus musculus OX=10090 GN=Npnt PE=1 SV=1	0	135.549	42	24	269	24	561	61.5	8.35	745.93	24	cell adhesion;cell organization and biogenesis;developmental processes;signal transduction;other biological processes	non-structural extracellular;extracellular matrix;other membranes;cytoskeleton	signal transduction activity or receptor binding;other molecular function	Pf00629, Pf07645, Pf12662	114249	ENSMUSG00000040998	Npnt	mmu:114249; Q6NV58; Q80VP6; Q91V88; Q91XL5; Q91ZD3; Q923T5			0	0	1.639	1.424	0.869	0.651289	0.940403	0.934892	5.97618e+07	1.19243e+08	6.05589e+07	1.0429e+08	8.3992e+07	9.92559e+07	8.62256e+07	8.92231e+07	8.34364e+07	High	High	High	High	High	High	High
FALSE	High	Master Protein	Q8K2I4	Beta-mannosidase OS=Mus musculus OX=10090 GN=Manba PE=1 SV=1	0	112.724	37	29	338	29	879	100.8	7.25	741.45	29	protein metabolism;other metabolic processes	non-structural extracellular;other cytoplasmic organelle	other molecular function	Pf02836, Pf17753, Pf17786	110173		Manba	mmu:110173; Q3TDB3; Q3TLS7; Q3UQT5; Q8K2I4; Q99MS1; Q9CRH3		Neutrophil degranulation; Lysosomal oligosaccharide catabolism	2	0	1.366	0.66	0.483	0.534659	0.0537613	0.0105697	2.62506e+08	3.80588e+08	2.60909e+08	3.94298e+08	3.55734e+08	3.58471e+08	1.95027e+08	1.73164e+08	1.24172e+08	High	High	High	High	High	High	High
FALSE	High	Master Protein	P63101	14-3-3 protein zeta/delta OS=Mus musculus OX=10090 GN=Ywhaz PE=1 SV=1	0	86.534	63	17	375	10	245	27.8	4.79	740.28	17	cell-cell signaling;cell organization and biogenesis;protein metabolism;other metabolic processes;stress response;transport;developmental processes;signal transduction;other biological processes	cytosol;nucleus;other cell component	other molecular function	Pf00244	22631	ENSMUSG00000022285	Ywhaz	mmu:22631; P35215; P63101; P70197; P97286; Q3TSF1; Q5EBQ1	IL-5 signaling pathway; IL-3 signaling pathway; Myometrial relaxation and contraction pathways; Alpha 6 beta 4 integrin signaling pathway; Calcium regulation in cardiac cells	TP53 Regulates Metabolic Genes; Activation of BAD and translocation to mitochondria ; RHO GTPases activate PKNs; Chk1/Chk2(Cds1) mediated inactivation of Cyclin B:Cdk1 complex; Rap1 signalling; GP1b-IX-V activation signalling; Interleukin-3, Interleukin-5 and GM-CSF signaling; Deactivation of the beta-catenin transactivating complex; Regulation of localization of FOXO transcription factors; NOTCH…	16	0	1.837	0.939	0.511	0.0297284	0.536348	0.00611398	3.10031e+08	3.79079e+08	2.8142e+08	5.69552e+08	5.34995e+08	6.6406e+08	3.00805e+08	2.90979e+08	2.11257e+08	High	High	High	High	High	High	High
FALSE	High	Master Protein	Q8R081	Heterogeneous nuclear ribonucleoprotein L OS=Mus musculus OX=10090 GN=Hnrnpl PE=1 SV=2	0	156.034	55	24	263	24	586	63.9	8.1	739	24	RNA metabolism OR transcription;other metabolic processes;other biological processes	nucleus;other cell component	nucleic acid binding activity	Pf00076, Pf11835, Pf13893	15388	ENSMUSG00000015165	Hnrnpl	mmu:15388; O54789; Q499X2; Q8K0S7; Q8R081	mRNA processing	mRNA Splicing - Major Pathway; Processing of Capped Intron-Containing Pre-mRNA	3	0	3.025	0.487	0.161	0.171317	0.187929	0.012303	1.26561e+08	6.24556e+07	4.65557e+07	1.88956e+08	1.05144e+08	2.10893e+08	3.8333e+07	3.04303e+07	2.85492e+07	High	High	High	High	High	High	High
FALSE	High	Master Protein	P39061-1	Isoform 2 of Collagen alpha-1(XVIII) chain OS=Mus musculus OX=10090 GN=Col18a1	0	133.422	26	28	301	28	1527	155.9	5.4	735.89	28							Col18a1	P39061-1			0	0	0.942	1.522	1.615	0.976732	0.587996	0.306685	1.97104e+08	1.8732e+08	1.85677e+08	1.85621e+08	1.67985e+08	1.76543e+08	2.86145e+08	2.85183e+08	1.62431e+08	High	High	High	High	High	High	High
FALSE	High	Master Protein	Q02053	Ubiquitin-like modifier-activating enzyme 1 OS=Mus musculus OX=10090 GN=Uba1 PE=1 SV=1	0	164.899	43	38	289	38	1058	117.7	5.66	732.9	38	protein metabolism;other metabolic processes;stress response	other membranes;cytosol;mitochondrion;ER/Golgi;nucleus;other cytoplasmic organelle;other cell component	other molecular function	Pf00899, Pf09358, Pf10585, Pf16190, Pf16191	22201	ENSMUSG00000001924	Uba1	A6H6S6; mmu:22201; P31253; Q02053; Q542H8	Parkinson's disease; Proteasome degradation	Antigen processing: Ubiquitination & Proteasome degradation; Synthesis of active ubiquitin: roles of E1 and E2 enzymes	4	0	1.246	0.529	0.425	0.754839	0.0108554	0.00310315	1.20668e+08	1.68479e+08	1.261e+08	1.5706e+08	1.41834e+08	1.65922e+08	7.08538e+07	6.66945e+07	5.19294e+07	High	High	High	High	High	High	High
FALSE	High	Master Protein	Q99K51	Plastin-3 OS=Mus musculus OX=10090 GN=Pls3 PE=1 SV=3	0	159.05	47	31	286	22	630	70.7	5.62	730.45	31	cell organization and biogenesis;developmental processes;other biological processes	plasma membrane;other membranes;cytosol;cytoskeleton;other cell component	cytoskeletal activity;other molecular function	Pf00307, Pf13499	102866	ENSMUSG00000016382	Pls3	B1AX56; mmu:102866; Q3TUZ5; Q99K51			0	8	1.616	0.509	0.315	0.0358181	0.00459728	0.000570441	1.6926e+08	2.2489e+08	1.71945e+08	2.7793e+08	2.60181e+08	2.83639e+08	8.75084e+07	9.48889e+07	8.2168e+07	High	High	High	High	High	High	High
FALSE	High	Master Protein	O88342	WD repeat-containing protein 1 OS=Mus musculus OX=10090 GN=Wdr1 PE=1 SV=3	0	171.222	61	33	330	33	606	66.4	6.6	730.14	33	cell organization and biogenesis;other biological processes	plasma membrane;other membranes;cytoskeleton;other cell component	cytoskeletal activity	Pf00400	22388	ENSMUSG00000005103	Wdr1	mmu:22388; O88342	Hypertrophy model	Platelet degranulation	2	0	1.442	0.486	0.337	0.0988068	0.00782767	0.00106477	3.28472e+08	4.17255e+08	2.998e+08	5.18487e+08	4.73776e+08	4.72167e+08	1.84579e+08	1.59594e+08	1.39157e+08	High	High	High	High	High	High	High
FALSE	High	Master Protein	P16858	Glyceraldehyde-3-phosphate dehydrogenase OS=Mus musculus OX=10090 GN=Gapdh PE=1 SV=2	0	107.301	72	18	330	18	333	35.8	8.25	725.01	18	cell organization and biogenesis;protein metabolism;other metabolic processes;stress response;signal transduction;other biological processes	plasma membrane;other membranes;cytosol;cytoskeleton;nucleus;other cytoplasmic organelle;other cell component	enzyme regulator activity;cytoskeletal activity;other molecular function	Pf00044, Pf02800	14433	ENSMUSG00000057666	Gapdh	A6H6A8; mmu:14433; P16858; Q0QEU0; Q3THM2; Q3TUI2; Q3UMT2; Q4V783; Q569X2; Q569X5; Q5U410	Glycolysis and gluconeogenesis	Gluconeogenesis; Glycolysis	3	0	1.725	0.363	0.21	0.0598745	0.0136204	0.00125306	3.99669e+08	3.727e+08	2.54211e+08	6.42842e+08	5.32367e+08	7.58706e+08	1.38198e+08	1.3527e+08	9.80263e+07	High	High	High	High	High	High	High
FALSE	High	Master Protein	Q64685	Beta-galactoside alpha-2,6-sialyltransferase 1 OS=Mus musculus OX=10090 GN=St6gal1 PE=1 SV=2	0	110.504	39	18	291	18	403	46.6	8.87	722.94	18	protein metabolism;other metabolic processes;other biological processes	non-structural extracellular;other membranes;ER/Golgi	other molecular function	Pf00777	20440	ENSMUSG00000022885	St6gal1	mmu:20440; Q64685; Q8K1L1		Termination of O-glycan biosynthesis; Sialic acid metabolism; N-Glycan antennae elongation	3	0	1.704	1.9	1.115	0.0720937	0.0476662	0.926488	1.42418e+08	1.75847e+08	1.35112e+08	2.50266e+08	2.0441e+08	2.42751e+08	2.79795e+08	2.70657e+08	1.99732e+08	High	High	High	High	High	High	High
FALSE	High	Master Protein	Q00623	Apolipoprotein A-I OS=Mus musculus OX=10090 GN=Apoa1 PE=1 SV=2	0	98.424	51	19	333	19	264	30.6	5.73	719.59	19	cell cycle OR cell proliferation;cell organization and biogenesis;protein metabolism;other metabolic processes;transport;developmental processes;signal transduction;other biological processes	non-structural extracellular;cytosol;other cell component	signal transduction activity or receptor binding;transporter activity;enzyme regulator activity;other molecular function	Pf01442	11806	ENSMUSG00000032083	Apoa1	mmu:11806; O08855; O09042; Q00623; Q8BPD5	Statin pathway; PPAR signaling pathway	Platelet degranulation ; Scavenging of heme from plasma; Retinoid metabolism and transport; Regulation of Insulin-like Growth Factor (IGF) transport and uptake by Insulin-like Growth Factor Binding Proteins (IGFBPs); Post-translational protein phosphorylation; Heme signaling; Scavenging by Class B Receptors; Scavenging by Class A Receptors; Chylomicron assembly; Chylomicron remodeling; ABC transp…	16	0	0.709	0.826	1.164	0.012958	0.107885	0.0905644	9.68986e+08	8.90968e+08	8.51126e+08	6.32084e+08	6.77592e+08	6.29003e+08	7.35574e+08	8.3619e+08	7.13188e+08	High	High	High	High	High	High	High
FALSE	High	Master Protein	Q9Z1Q9	Valine--tRNA ligase OS=Mus musculus OX=10090 GN=Vars1 PE=1 SV=1	0	181.149	38	45	301	45	1263	140.1	7.77	713.26	45	protein metabolism;RNA metabolism OR transcription;other metabolic processes	cytosol	other molecular function	Pf00043, Pf00133, Pf08264	22321	ENSMUSG00000007029	Vars1	mmu:22321; Q9QUN2; Q9Z1Q9			0	0	2.416	0.673	0.279	0.0111872	0.0521178	0.00102383	8.77809e+07	1.11474e+08	7.51678e+07	2.12041e+08	1.9277e+08	2.19516e+08	5.90574e+07	6.02212e+07	4.43676e+07	High	High	High	High	High	High	High
FALSE	High	Master Protein	P30681	High mobility group protein B2 OS=Mus musculus OX=10090 GN=Hmgb2 PE=1 SV=3	0	128.456	75	21	251	18	210	24.1	7.31	703.22	21	cell organization and biogenesis;DNA metabolism;other metabolic processes;stress response;developmental processes;signal transduction;other biological processes	non-structural extracellular;nucleus;other cell component	signal transduction activity or receptor binding;nucleic acid binding activity;other molecular function	Pf00505, Pf09011	97165	ENSMUSG00000054717	Hmgb2	mmu:97165; P30681; Q3UXT1; Q9EQD5		Apoptosis induced DNA fragmentation	1	3	2.094	0.693	0.331	0.0217014	0.0890796	0.001902	1.26949e+08	1.48651e+08	1.94111e+08	3.21482e+08	3.11284e+08	3.02417e+08	1.03016e+08	1.1382e+08	7.91488e+07	High	High	High	High	High	High	High
FALSE	High	Master Protein	P06745	Glucose-6-phosphate isomerase OS=Mus musculus OX=10090 GN=Gpi PE=1 SV=4	0	108.76	48	25	306	25	558	62.7	8.13	701.13	25	other metabolic processes;stress response;developmental processes;signal transduction;other biological processes	plasma membrane;other membranes;cytosol	signal transduction activity or receptor binding;other molecular function	Pf00342	14751	ENSMUSG00000036427	Gpi	mmu:14751; O89062; P06745; Q3TEE7; Q3TW50; Q3UUX1; Q3UY84; Q3UZJ1; Q5RJI3; Q8C675; Q9JM07	Glycolysis and gluconeogenesis	Neutrophil degranulation; Gluconeogenesis; TP53 Regulates Metabolic Genes; Glycolysis	5	0	1.899	0.64	0.337	0.0150088	0.0488706	0.00118086	2.06353e+08	2.33782e+08	1.8432e+08	3.8287e+08	3.91907e+08	4.54187e+08	1.54325e+08	1.3201e+08	1.04843e+08	High	High	High	High	High	High	High
FALSE	High	Master Protein	P21107-2	Isoform 2 of Tropomyosin alpha-3 chain OS=Mus musculus OX=10090 GN=Tpm3	0	136.917	68	29	306	19	248	29	4.78	699.76	29							Tpm3	P21107-2			0	10	1.038	1.011	0.974	0.99999	1	0.999994	1.61555e+08	2.77735e+08	1.33315e+08	1.54852e+08	1.67712e+08	2.11308e+08	1.25396e+08	1.63283e+08	2.26141e+08	High	High	High	High	High	High	High
FALSE	High	Master Protein	Q60854	Serpin B6 OS=Mus musculus OX=10090 GN=Serpinb6 PE=1 SV=1	0	149.793	66	23	334	23	378	42.6	5.74	699.33	23	stress response;developmental processes;other biological processes	non-structural extracellular;other cell component	enzyme regulator activity;other molecular function	Pf00079	20719	ENSMUSG00000060147	Serpinb6	mmu:20719; Q60854		Neutrophil degranulation; Dissolution of Fibrin Clot	2	0	2.19	0.533	0.243	0.00870235	0.0269974	0.00075316	3.64802e+08	4.02032e+08	3.02288e+08	8.80199e+08	7.99006e+08	7.96931e+08	2.42742e+08	1.9428e+08	1.6219e+08	High	High	High	High	High	High	High
FALSE	High	Master Protein	P20152	Vimentin OS=Mus musculus OX=10090 GN=Vim PE=1 SV=3	0	154.499	74	36	290	30	466	53.7	5.12	687.52	36	cell organization and biogenesis;stress response;developmental processes;signal transduction;other biological processes	plasma membrane;other membranes;cytosol;cytoskeleton;nucleus;other cytoplasmic organelle;other cell component	cytoskeletal activity;nucleic acid binding activity;other molecular function	Pf00038, Pf04732	22352	ENSMUSG00000026728	Vim	mmu:22352; O08704; P20152; Q8CCH1	Spinal cord injury; Primary focal segmental glomerulosclerosis (FSGS); Alpha 6 beta 4 integrin signaling pathway	Striated Muscle Contraction; Aggrephagy; Caspase-mediated cleavage of cytoskeletal proteins; RHOBTB1 GTPase cycle	7	3	2.187	0.821	0.376	0.0282142	1	0.0127428	8.77259e+07	8.92415e+07	5.14199e+07	1.9182e+08	1.71648e+08	2.7428e+08	5.30211e+07	7.20435e+07	8.25162e+07	High	High	High	High	High	High	High
FALSE	High	Master Protein	P19001	Keratin, type I cytoskeletal 19 OS=Mus musculus OX=10090 GN=Krt19 PE=1 SV=1	0	117.018	68	30	299	23	403	44.5	5.39	684.79	30	cell organization and biogenesis;developmental processes;signal transduction;other biological processes	plasma membrane;other membranes;cytoskeleton;other cell component	other molecular function	Pf00038	16669	ENSMUSG00000020911	Krt19	mmu:16669; P19001		Formation of the cornified envelope	2	5	3.309	2.277	0.688	0.00628378	0.0276366	0.0789208	4.99753e+07	6.63393e+07	6.26241e+07	2.18822e+08	1.92693e+08	2.07252e+08	1.42625e+08	1.5524e+08	9.0715e+07	High	High	High	High	High	High	High
FALSE	High	Master Protein	P23116	Eukaryotic translation initiation factor 3 subunit A OS=Mus musculus OX=10090 GN=Eif3a PE=1 SV=5	0	200.432	40	65	312	65	1344	161.8	6.77	683.88	65	cell organization and biogenesis;protein metabolism;other metabolic processes;other biological processes	cytosol;cytoskeleton;translational apparatus;nucleus;other cell component	signal transduction activity or receptor binding;nucleic acid binding activity	Pf01399	13669	ENSMUSG00000024991	Eif3a	E9QQ50; mmu:13669; P23116; Q60697; Q62162	Translation factors	L13a-mediated translational silencing of Ceruloplasmin expression; Formation of a pool of free 40S subunits; GTP hydrolysis and joining of the 60S ribosomal subunit; Translation initiation complex formation; Formation of the ternary complex, and subsequently, the 43S complex; Ribosomal scanning and start codon recognition	7	0	1.017	0.428	0.421	0.990634	0.00626625	0.0023132	1.23478e+08	1.31457e+08	1.0567e+08	1.25628e+08	1.04237e+08	1.49749e+08	5.58245e+07	5.28813e+07	4.68595e+07	High	High	High	High	High	High	High
FALSE	High	Master Protein	P68510	14-3-3 protein eta OS=Mus musculus OX=10090 GN=Ywhah PE=1 SV=2	0	77.326	53	17	365	10	246	28.2	4.89	680.62	17	cell organization and biogenesis;other metabolic processes;transport;signal transduction;other biological processes	plasma membrane;other membranes;cytosol;other cell component	cytoskeletal activity;other molecular function	Pf00244	22629	ENSMUSG00000018965	Ywhah	mmu:22629; P11576; P68510; P70198; Q3TGZ9	Myometrial relaxation and contraction pathways; Alpha 6 beta 4 integrin signaling pathway; Calcium regulation in cardiac cells	TP53 Regulates Metabolic Genes; Activation of BAD and translocation to mitochondria ; RHO GTPases activate PKNs; Chk1/Chk2(Cds1) mediated inactivation of Cyclin B:Cdk1 complex	7	4	1.774	0.683	0.385	0.0177255	0.023201	0.00101326	1.26601e+08	1.4448e+08	1.27353e+08	2.04025e+08	2.25868e+08	2.61628e+08	8.69944e+07	8.79468e+07	6.73831e+07	High	High	High	High	High	High	High
FALSE	High	Master Protein	P50580	Proliferation-associated protein 2G4 OS=Mus musculus OX=10090 GN=Pa2g4 PE=1 SV=3	0	117.37	59	21	298	21	394	43.7	6.86	674.01	21	RNA metabolism OR transcription;other metabolic processes;other biological processes	nucleus;other cell component	nucleic acid binding activity;other molecular function	Pf00557	18813	ENSMUSG00000025364	Pa2g4	mmu:18813; P50580		Neutrophil degranulation	1	0	2.242	0.611	0.273	0.0141908	0.0819946	0.00139082	1.48301e+08	1.84772e+08	1.6572e+08	4.2382e+08	3.39649e+08	3.71495e+08	1.3209e+08	1.01326e+08	8.06917e+07	High	High	High	High	High	High	High
FALSE	High	Master Protein	Q9DCD0	6-phosphogluconate dehydrogenase, decarboxylating OS=Mus musculus OX=10090 GN=Pgd PE=1 SV=3	0	108.016	47	25	272	25	483	53.2	7.23	673.56	25	other metabolic processes	cytosol	other molecular function	Pf00393, Pf03446	110208	ENSMUSG00000028961	Pgd	mmu:110208; Q3UD80; Q9DCD0	Oxidative stress and redox pathway; Pentose phosphate pathway	Pentose phosphate pathway	3	0	2.156	0.386	0.179	0.0178645	0.00789437	0.000637621	2.04062e+08	2.33539e+08	1.63082e+08	4.40038e+08	3.54846e+08	4.53825e+08	8.92219e+07	7.87904e+07	6.36516e+07	High	High	High	High	High	High	High
FALSE	High	Master Protein	P58022	Lysyl oxidase homolog 2 OS=Mus musculus OX=10090 GN=Loxl2 PE=1 SV=2	0	107.891	27	19	272	19	776	86.9	6.57	671.29	19	cell cycle OR cell proliferation;cell organization and biogenesis;protein metabolism;other metabolic processes;stress response;developmental processes;other biological processes	extracellular matrix;other membranes;ER/Golgi;nucleus;other cell component	other molecular function	Pf00530, Pf01186	94352	ENSMUSG00000034205	Loxl2	mmu:94352; P58022; Q8BRE6; Q8BS86; Q8C4K0; Q9JJ39		Crosslinking of collagen fibrils; Elastic fibre formation	2	0	0.712	1.332	1.87	0.073176	0.588002	0.0149181	1.59389e+08	1.98775e+08	1.45201e+08	1.135e+08	1.04468e+08	1.14962e+08	2.12287e+08	2.18632e+08	1.60164e+08	High	High	High	High	High	High	High
FALSE	High	Master Protein	P97821	Dipeptidyl peptidase 1 OS=Mus musculus OX=10090 GN=Ctsc PE=1 SV=1	0	116.648	49	20	343	20	462	52.3	6.89	667.19	20	protein metabolism;other metabolic processes;other biological processes	non-structural extracellular;cytoskeleton;nucleus;other cytoplasmic organelle;other cell component	enzyme regulator activity;other molecular function	Pf00112, Pf08773	13032	ENSMUSG00000030560	Ctsc	mmu:13032; O08853; P97821		MHC class II antigen presentation; Neutrophil degranulation; COPII-mediated vesicle transport; Cargo concentration in the ER	4	0	2.165	0.752	0.347	0.0472835	0.165728	0.00436028	1.79734e+08	2.16859e+08	1.64814e+08	3.52532e+08	3.95285e+08	3.89073e+08	1.45981e+08	1.35161e+08	7.90007e+07	High	High	High	High	High	High	High
FALSE	High	Master Protein	A2A8L5	Receptor-type tyrosine-protein phosphatase F OS=Mus musculus OX=10090 GN=Ptprf PE=1 SV=1	0	121.499	17	28	287	24	1898	211.4	6.65	662.23	28	cell adhesion;cell organization and biogenesis;protein metabolism;other metabolic processes;stress response;developmental processes;other biological processes	plasma membrane;other membranes;other cytoplasmic organelle;other cell component	signal transduction activity or receptor binding;other molecular function	Pf00041, Pf00102, Pf07679	19268	ENSMUSG00000033295	Ptprf	A2A8L5; mmu:19268; Q6PG86; Q9EQ17	Insulin signaling	Receptor-type tyrosine-protein phosphatases; Insulin receptor recycling; Synaptic adhesion-like molecules	4	4	1.407	2.143	1.523	0.150677	0.0145184	0.0801554	3.64907e+07	4.68447e+07	3.72911e+07	5.92228e+07	4.91246e+07	5.24838e+07	7.9925e+07	8.17339e+07	6.26458e+07	High	High	High	High	High	High	High
FALSE	High	Master Protein	Q8CGC7	Bifunctional glutamate/proline--tRNA ligase OS=Mus musculus OX=10090 GN=Eprs1 PE=1 SV=4	0	193.282	33	47	270	46	1512	170	7.66	659.56	47	protein metabolism;RNA metabolism OR transcription;other metabolic processes;stress response;other biological processes	plasma membrane;other membranes;cytosol;other cell component	nucleic acid binding activity;other molecular function	Pf00458, Pf00587, Pf00749, Pf03129, Pf03950, Pf09180, Pf20974	107508	ENSMUSG00000026615	Eprs1	E9QKC4; mmu:107508; Q3UFJ2; Q4VC16; Q8CGC7	Parkinson's disease		1	1	1.908	0.459	0.241	0.017004	0.00623953	0.000569995	6.21707e+07	7.3687e+07	5.45112e+07	1.1864e+08	1.09978e+08	1.30559e+08	2.85479e+07	2.89182e+07	2.14518e+07	High	High	High	High	High	High	High
FALSE	High	Master Protein	P48036	Annexin A5 OS=Mus musculus OX=10090 GN=Anxa5 PE=1 SV=1	0	87.624	63	23	462	23	319	35.7	4.96	656.14	23	stress response;transport;other biological processes	non-structural extracellular;plasma membrane;other membranes;cytoskeleton;ER/Golgi;other cell component	signal transduction activity or receptor binding;transporter activity;other molecular function	Pf00191	11747	ENSMUSG00000027712	Anxa5	mmu:11747; P48036; Q3U5Q1; Q3U5X4; Q3U8K1; Q3UGV0; Q99LA1	Prostaglandin synthesis and regulation	Platelet degranulation	2	0	2.3	1.126	0.49	0.00144626	0.500764	0.000953458	3.59285e+08	3.56468e+08	3.4245e+08	8.19789e+08	7.75297e+08	8.93652e+08	4.40404e+08	4.01442e+08	3.4462e+08	High	High	High	High	High	High	High
FALSE	High	Master Protein	Q9R098	Hepatocyte growth factor activator OS=Mus musculus OX=10090 GN=Hgfac PE=1 SV=1	0	120.697	30	18	246	18	653	70.5	7.03	654.35	18	protein metabolism;other metabolic processes;stress response	non-structural extracellular;ER/Golgi;other cell component	other molecular function	Pf00008, Pf00039, Pf00040, Pf00051, Pf00089	54426	ENSMUSG00000029102	Hgfac	mmu:54426; Q9JKV4; Q9R098		MET Receptor Activation	1	0	1.051	1.06	1.009	0.815806	1	0.781127	1.51862e+08	1.5819e+08	1.77115e+08	1.959e+08	1.6618e+08	1.61861e+08	1.78544e+08	1.67721e+08	1.43084e+08	High	High	High	High	High	High	High
FALSE	High	Master Protein	P61979-3	Isoform 3 of Heterogeneous nuclear ribonucleoprotein K OS=Mus musculus OX=10090 GN=Hnrnpk	0	113.049	44	20	301	20	439	48.5	5.92	649.82	20							Hnrnpk	P61979-3			0	0	1.905	0.54	0.284	0.0142668	0.0305572	0.00101326	1.03657e+08	1.02409e+08	7.81266e+07	1.95052e+08	1.6025e+08	2.21609e+08	5.88196e+07	5.53297e+07	4.78613e+07	High	High	High	High	High	High	High
FALSE	High	Master Protein	P29533	Vascular cell adhesion protein 1 OS=Mus musculus OX=10090 GN=Vcam1 PE=1 SV=1	0	139.531	51	31	272	31	739	81.3	5.3	647.43	31	cell adhesion;other metabolic processes;stress response;developmental processes;signal transduction;other biological processes	non-structural extracellular;plasma membrane;other membranes;cytoskeleton;ER/Golgi;other cytoplasmic organelle;other cell component	signal transduction activity or receptor binding;other molecular function	Pf00047, Pf05790, Pf07679, Pf13927		ENSMUSG00000027962	Vcam1	P29533		Immunoregulatory interactions between a Lymphoid and a non-Lymphoid cell; Integrin cell surface interactions	2	0	2.216	1.479	0.667	0.00401752	0.0592977	0.010867	9.17941e+07	9.9385e+07	7.56963e+07	2.0069e+08	2.03421e+08	2.20371e+08	1.35756e+08	1.36311e+08	1.09021e+08	High	High	High	High	High	High	High
FALSE	High	Master Protein	Q08879-2	Isoform C of Fibulin-1 OS=Mus musculus OX=10090 GN=Fbln1	0	123.359	37	23	281	7	685	75.2	5.27	647.27	23							Fbln1	Q08879-2			0	0	5.122	10.431	2.036	0.000929464	0.000301228	0.00806738	1.09006e+07	9.8001e+06	8.83255e+06	5.01995e+07	4.79549e+07	5.14413e+07	1.19082e+08	1.02222e+08	7.71383e+07	High	High	High	High	High	High	High
FALSE	High	Master Protein	P70336	Rho-associated protein kinase 2 OS=Mus musculus OX=10090 GN=Rock2 PE=1 SV=1	0	218.296	38	64	285	57	1388	160.5	5.99	646.59	64	cell cycle OR cell proliferation;cell organization and biogenesis;protein metabolism;other metabolic processes;stress response;developmental processes;signal transduction;other biological processes	plasma membrane;other membranes;cytosol;cytoskeleton;nucleus;other cell component	kinase activity;other molecular function	Pf00069, Pf08912	19878		Rock2	A5XDA7; mmu:19878; P70336; Q8BR64; Q8CBR0	MicroRNAs in cardiomyocyte hypertrophy; Mechanisms associated with pluripotency; Chemokine signaling pathway; G13 signaling pathway; Regulation of actin cytoskeleton; Integrin-mediated cell adhesion; Focal adhesion	RHOH GTPase cycle; EPHB-mediated forward signaling; VEGFA-VEGFR2 Pathway; RHOA GTPase cycle; RHOB GTPase cycle; G alpha (12/13) signalling events; RHOC GTPase cycle; Sema4D induced cell migration and growth-cone collapse; RHOBTB1 GTPase cycle; RHO GTPases Activate ROCKs	17	6	2.784	0.581	0.209	0.00479899	0.0150466	0.000456804	5.53737e+07	7.54917e+07	5.23716e+07	1.58724e+08	1.41368e+08	1.54138e+08	3.58022e+07	3.21673e+07	3.02315e+07	High	High	High	High	High	High	High
FALSE	High	Master Protein	Q61937	Nucleophosmin OS=Mus musculus OX=10090 GN=Npm1 PE=1 SV=1	0	112.13	63	19	232	19	292	32.5	4.77	638.84	19	cell cycle OR cell proliferation;cell organization and biogenesis;DNA metabolism;RNA metabolism OR transcription;other metabolic processes;stress response;transport;other biological processes	cytosol;cytoskeleton;translational apparatus;nucleus;other cell component	enzyme regulator activity;translation activity;nucleic acid binding activity;other molecular function	Pf03066, Pf16276	18148	ENSMUSG00000057113	Npm1	mmu:18148; Q61937	mRNA processing	PKR-mediated signaling; Deposition of new CENPA-containing nucleosomes at the centromere; SUMOylation of transcription cofactors; TFAP2A acts as a transcriptional repressor during retinoic acid induced cell differentiation; TP53 regulates transcription of additional cell cycle genes whose exact role in the p53 pathway remain uncertain	6	0	1.024	0.752	0.734	0.99999	0.0295265	0.0215683	5.75246e+08	7.18455e+08	5.47765e+08	5.88796e+08	5.8272e+08	6.21145e+08	4.33644e+08	4.32353e+08	3.65306e+08	High	High	High	High	High	High	High
FALSE	High	Master Protein	P16675	Lysosomal protective protein OS=Mus musculus OX=10090 GN=Ctsa PE=1 SV=1	0	103.939	35	18	271	18	474	53.8	5.86	638.23	18	protein metabolism;other biological processes	other cytoplasmic organelle;other cell component	other molecular function	Pf00450	19025	ENSMUSG00000017760	Ctsa	mmu:19025; P16675; Q8VEF6		Neutrophil degranulation; MHC class II antigen presentation; Glycosphingolipid catabolism; Sialic acid metabolism	4	0	3.4	1.683	0.495	0.0162358	0.344615	0.0429569	1.15359e+08	1.22067e+08	1.30303e+08	4.42895e+08	3.78781e+08	4.15079e+08	2.72304e+08	2.05395e+08	1.15241e+08	High	High	High	High	High	High	High
FALSE	High	Master Protein	P07214	SPARC OS=Mus musculus OX=10090 GN=Sparc PE=1 SV=1	0	88.248	54	12	275	12	302	34.4	4.86	637.06	12	developmental processes;other biological processes	non-structural extracellular;extracellular matrix;other membranes;nucleus;other cell component	other molecular function	Pf00050, Pf09289, Pf10591	20692	ENSMUSG00000018593	Sparc	mmu:20692; P07214		Platelet degranulation ; ECM proteoglycans; Scavenging by Class H Receptors	3	0	1.232	4.143	3.364	0.233368	0.00153822	0.00131226	1.2857e+08	1.75102e+08	2.08218e+08	2.08507e+08	2.44303e+08	2.15648e+08	7.00689e+08	7.36984e+08	7.25435e+08	High	High	High	High	High	High	High
FALSE	High	Master Protein	P10107	Annexin A1 OS=Mus musculus OX=10090 GN=Anxa1 PE=1 SV=2	0	123.481	68	26	275	25	346	38.7	7.37	632.21	26	cell-cell signaling;cell organization and biogenesis;stress response;transport;developmental processes;signal transduction;other biological processes	non-structural extracellular;plasma membrane;other membranes;cytosol;cytoskeleton;mitochondrion;nucleus;other cytoplasmic organelle;other cell component	enzyme regulator activity;nucleic acid binding activity;other molecular function	Pf00191	16952	ENSMUSG00000024659	Anxa1	mmu:16952; P10107	Spinal cord injury; Prostaglandin synthesis and regulation	G alpha (q) signalling events; G alpha (i) signalling events; Formyl peptide receptors bind formyl peptides and many other ligands	5	1	0.938	1.134	1.208	0.746076	1	0.822501	1.60377e+09	1.39138e+09	3.03786e+09	1.50503e+09	1.7704e+09	1.34106e+09	1.66933e+09	1.81877e+09	1.89619e+09	High	High	High	High	High	High	High
FALSE	High	Master Protein	Q8BGD9	Eukaryotic translation initiation factor 4B OS=Mus musculus OX=10090 GN=Eif4b PE=1 SV=1	0	113.435	39	24	260	24	611	68.8	5.67	629.02	24	protein metabolism;other metabolic processes	cytosol;other cell component	nucleic acid binding activity	Pf00076	75705	ENSMUSG00000058655	Eif4b	mmu:75705; Q3TD64; Q8BGD9	Focal adhesion: PI3K-Akt-mTOR signaling pathway; Translation factors	L13a-mediated translational silencing of Ceruloplasmin expression; GTP hydrolysis and joining of the 60S ribosomal subunit; Translation initiation complex formation; Ribosomal scanning and start codon recognition; mTORC1-mediated signalling; Deadenylation of mRNA	9	0	1.475	0.514	0.348	0.0538688	0.0297527	0.00185433	4.56635e+07	4.7632e+07	3.47871e+07	6.73557e+07	6.24261e+07	8.49622e+07	2.58807e+07	2.3465e+07	1.9206e+07	High	High	High	High	High	High	High
FALSE	High	Master Protein	Q61598	Rab GDP dissociation inhibitor beta OS=Mus musculus OX=10090 GN=Gdi2 PE=1 SV=1	0	130.776	49	25	272	19	445	50.5	6.25	628.33	25	transport;signal transduction;other biological processes	other membranes;ER/Golgi;other cell component	enzyme regulator activity;other molecular function	Pf00996	14569	ENSMUSG00000021218	Gdi2	mmu:14569; Q541Z9; Q61598; Q8C530; Q9D8M9		Neutrophil degranulation; RAB GEFs exchange GTP for GDP on RABs	2	5	1.505	0.524	0.348	0.0554074	0.00634979	0.000827752	1.62289e+08	1.92877e+08	1.48836e+08	2.53053e+08	2.06209e+08	2.44253e+08	8.23498e+07	9.29627e+07	8.50983e+07	High	High	High	High	High	High	High
FALSE	High	Master Protein	Q99KG5	Lipolysis-stimulated lipoprotein receptor OS=Mus musculus OX=10090 GN=Lsr PE=1 SV=1	0	103.651	35	20	290	20	594	66.1	6.54	628.28	20	cell organization and biogenesis;transport;developmental processes;other biological processes	non-structural extracellular;plasma membrane;other membranes;other cell component	other molecular function	Pf05624	54135	ENSMUSG00000001247	Lsr	mmu:54135; Q3TJE7; Q3UIQ9; Q61148; Q61149; Q6U816; Q99KG5			0	0	3.031	4.177	1.378	0.00262569	0.00112082	0.157746	4.80368e+07	5.18808e+07	6.04734e+07	1.62327e+08	1.46958e+08	1.57227e+08	2.26242e+08	2.16683e+08	1.63957e+08	High	High	High	High	High	High	High
FALSE	High	Master Protein	Q6GQT1	Alpha-2-macroglobulin-P OS=Mus musculus OX=10090 GN=A2m PE=2 SV=2	0	36.602	3	4	228	3	1474	164.2	6.61	626.75	4	stress response;developmental processes;other biological processes	non-structural extracellular	signal transduction activity or receptor binding;enzyme regulator activity;other molecular function	Pf00207, Pf01835, Pf07677, Pf07678, Pf07703, Pf17789, Pf17791	232345	ENSMUSG00000030111	A2m	E9QMQ7; mmu:232345; Q6GQT1; Q811S0		Degradation of the extracellular matrix; Platelet degranulation ; Intrinsic Pathway of Fibrin Clot Formation; HDL assembly	4	1	0.503	0.819	1.627	0.00525469	0.268831	0.00619191	6.51919e+08	6.34262e+08	5.07719e+08	3.00632e+08	3.23067e+08	3.19223e+08	5.2752e+08	4.61638e+08	5.19522e+08	High	High	High	High	High	High	High
FALSE	High	Master Protein	Q99JY9	Actin-related protein 3 OS=Mus musculus OX=10090 GN=Actr3 PE=1 SV=3	0	100.879	63	22	352	22	418	47.3	5.88	626.22	22	cell cycle OR cell proliferation;cell organization and biogenesis;stress response;developmental processes;other biological processes	other membranes;cytoskeleton;ER/Golgi;nucleus;other cell component	cytoskeletal activity;other molecular function	Pf00022	74117	ENSMUSG00000026341	Actr3	mmu:74117; Q99JY9; Q9DC56		EPHB-mediated forward signaling; Regulation of actin dynamics for phagocytic cup formation; Clathrin-mediated endocytosis; RHO GTPases Activate WASPs and WAVEs	4	0	0.941	0.472	0.501	0.710959	0.135396	0.31873	1.18483e+08	5.09976e+08	1.13077e+08	1.04775e+08	1.11548e+08	1.49075e+08	5.59302e+07	5.08056e+07	6.18422e+07	High	High	High	High	High	High	High
FALSE	High	Master Protein	P62259	14-3-3 protein epsilon OS=Mus musculus OX=10090 GN=Ywhae PE=1 SV=1	0	84.272	55	20	260	17	255	29.2	4.74	624.75	20	stress response;developmental processes;signal transduction;other biological processes	plasma membrane;other membranes;cytosol;cytoskeleton;nucleus;other cell component	other molecular function	Pf00244	22627	ENSMUSG00000020849	Ywhae	mmu:22627; P29360; P42655; P62259; Q63631	Myometrial relaxation and contraction pathways; Alpha 6 beta 4 integrin signaling pathway; Calcium regulation in cardiac cells	TP53 Regulates Metabolic Genes; Regulation of HSF1-mediated heat shock response; RAB GEFs exchange GTP for GDP on RABs; Anchoring of the basal body to the plasma membrane; Regulation of PLK1 Activity at G2/M Transition; Loss of Nlp from mitotic centrosomes; Recruitment of mitotic centrosome proteins and complexes; Recruitment of NuMA to mitotic centrosomes; AURKA Activation by TPX2; Activation of…	19	3	1.588	0.737	0.464	0.0120052	0.0846714	0.00124302	4.29341e+08	4.31377e+08	3.72139e+08	6.33796e+08	6.96978e+08	6.81946e+08	3.16619e+08	3.57406e+08	2.7511e+08	High	High	High	High	High	High	High
FALSE	High	Master Protein	P80315	T-complex protein 1 subunit delta OS=Mus musculus OX=10090 GN=Cct4 PE=1 SV=3	0	115.919	50	28	278	27	539	58	8.02	624.61	28	protein metabolism;other metabolic processes;other biological processes	cytosol;cytoskeleton;nucleus;other cell component	other molecular function	Pf00118	12464	ENSMUSG00000007739	Cct4	mmu:12464; P80315		Cooperation of PDCL (PhLP1) and TRiC/CCT in G-protein beta folding; Association of TriC/CCT with target proteins during biosynthesis	2	1	2.174	0.465	0.214	0.00914867	0.00518795	0.000409352	1.25608e+08	1.38487e+08	1.23684e+08	2.7303e+08	2.40494e+08	2.93824e+08	6.18022e+07	5.8376e+07	4.34292e+07	High	High	High	High	High	High	High
FALSE	High	Master Protein	P20060	Beta-hexosaminidase subunit beta OS=Mus musculus OX=10090 GN=Hexb PE=1 SV=2	0	111.808	38	25	285	25	536	61.1	8.12	623.48	25	cell organization and biogenesis;protein metabolism;other metabolic processes;developmental processes;other biological processes	non-structural extracellular;other membranes;other cytoplasmic organelle;other cell component	other molecular function	Pf00728, Pf14845	15212	ENSMUSG00000021665	Hexb	mmu:15212; P20060		Neutrophil degranulation; Keratan sulfate degradation; Glycosphingolipid catabolism; Hyaluronan uptake and degradation; CS/DS degradation	5	0	1.212	1.113	0.918	0.751918	1	0.803092	1.63094e+08	2.1166e+08	1.33752e+08	2.16105e+08	1.67231e+08	1.97706e+08	1.93195e+08	1.81547e+08	1.4441e+08	High	High	High	High	High	High	High
FALSE	High	Master Protein	Q99PT1	Rho GDP-dissociation inhibitor 1 OS=Mus musculus OX=10090 GN=Arhgdia PE=1 SV=3	0	107.311	86	15	222	15	204	23.4	5.2	622.15	15	signal transduction;other biological processes	non-structural extracellular;plasma membrane;other membranes;cytosol;nucleus;other cell component	enzyme regulator activity;other molecular function	Pf02115	192662	ENSMUSG00000025132	Arhgdia	mmu:192662; Q5M9P6; Q8BPI0; Q99KC4; Q99PT1		RHOA GTPase cycle; CDC42 GTPase cycle; RAC1 GTPase cycle; RHOC GTPase cycle; RHOG GTPase cycle; RHOH GTPase cycle; RAC2 GTPase cycle; Axonal growth stimulation; Axonal growth inhibition (RHOA activation)	9	0	2.247	0.464	0.207	0.146186	0.185711	0.0106971	1.47833e+08	1.81514e+08	9.24447e+07	4.2698e+08	1.79002e+08	3.32195e+08	6.86193e+07	7.50758e+07	5.47382e+07	High	High	High	High	High	High	High
FALSE	High	Master Protein	Q04857	Collagen alpha-1(VI) chain OS=Mus musculus OX=10090 GN=Col6a1 PE=1 SV=1	0	143.397	43	35	288	35	1025	108.4	5.36	621.27	35	cell adhesion;cell organization and biogenesis;developmental processes;other biological processes	non-structural extracellular;extracellular matrix;plasma membrane;other membranes;other cell component	other molecular function	Pf00092, Pf01391	12833	ENSMUSG00000001119	Col6a1	mmu:12833; Q04857		ECM proteoglycans; Assembly of collagen fibrils and other multimeric structures; Integrin cell surface interactions; Collagen chain trimerization; Collagen degradation; Signaling by PDGF; NCAM1 interactions	8	0	0.242	3.103	12.823	0.0147843	0.176439	0.00193151	7.3246e+07	1.97243e+08	6.41235e+07	1.57323e+07	1.77241e+07	1.79385e+07	2.27922e+08	2.2727e+08	1.89804e+08	High	High	High	High	High	High	High
FALSE	High	Master Protein	Q9CR16	Peptidyl-prolyl cis-trans isomerase D OS=Mus musculus OX=10090 GN=Ppid PE=1 SV=3	0	113.599	56	23	283	22	370	40.7	7.43	620.14	23	cell organization and biogenesis;protein metabolism;other metabolic processes;transport;other biological processes	cytosol;nucleus;other cell component	other molecular function	Pf00160	67738	ENSMUSG00000027804	Ppid	mmu:67738; Q543G1; Q9CR16			0	0	1.101	0.603	0.548	0.934921	0.0201802	0.00741681	1.7668e+08	1.96663e+08	1.53446e+08	1.98854e+08	1.65294e+08	1.94608e+08	1.15583e+08	1.06601e+08	8.84117e+07	High	High	High	High	High	High	High
FALSE	High	Master Protein	P47757-2	Isoform 2 of F-actin-capping protein subunit beta OS=Mus musculus OX=10090 GN=Capzb	0	121.266	66	22	262	22	272	30.6	6	619.88	22							Capzb	P47757-2			0	0	1.693	0.42	0.248	0.0287002	0.00488796	0.000556204	1.02527e+08	1.47045e+08	1.18595e+08	2.27351e+08	1.82478e+08	2.00819e+08	5.06378e+07	4.98481e+07	4.35366e+07	High	High	High	High	High	High	High
FALSE	High	Master Protein	O70475	UDP-glucose 6-dehydrogenase OS=Mus musculus OX=10090 GN=Ugdh PE=1 SV=1	0	137.557	69	29	243	29	493	54.8	7.56	618.36	29	cell organization and biogenesis;protein metabolism;other metabolic processes;developmental processes	nucleus	other molecular function	Pf00984, Pf03720, Pf03721	22235	ENSMUSG00000029201	Ugdh	mmu:22235; O70475	Glucuronidation	Formation of the active cofactor, UDP-glucuronate	2	0	2.784	0.486	0.174	0.0383785	0.019281	0.00126042	1.592e+08	2.88092e+08	1.62356e+08	4.80484e+08	4.52025e+08	4.12912e+08	7.88607e+07	7.91936e+07	5.52433e+07	High	High	High	High	High	High	High
FALSE	High	Master Protein	Q922F4	Tubulin beta-6 chain OS=Mus musculus OX=10090 GN=Tubb6 PE=1 SV=1	0	72.215	31	14	275	3	447	50.1	4.89	614.38	14	cell cycle OR cell proliferation;cell organization and biogenesis	cytoskeleton;other cell component	cytoskeletal activity;other molecular function	Pf00091, Pf03953	67951	ENSMUSG00000001473	Tubb6	mmu:67951; Q922F4		MHC class II antigen presentation; Recycling pathway of L1; Aggrephagy; COPI-independent Golgi-to-ER retrograde traffic; Separation of Sister Chromatids; The role of GTSE1 in G2/M progression after G2 checkpoint; PKR-mediated signaling; Resolution of Sister Chromatid Cohesion; RHO GTPases Activate Formins; EML4 and NUDC in mitotic spindle formation; COPI-mediated anterograde transport; HSP90 chap…	23	0	0.828	0.622	0.752	0.99999	0.999155	0.817428	3.25032e+06	1.38967e+07	1.01777e+07	8.4222e+06	8.16939e+06	9.02438e+06	6.3344e+06	7.58531e+06	5.49564e+06	High	High	High	High	High	High	High
FALSE	High	Master Protein	P02788	Lactotransferrin 78,289 Milk Glycosylation	0	17.953	5	5	392	5	710	78.1	8.12	612.87	5	protein metabolism;stress response;transport;developmental processes;other biological processes	non-structural extracellular;plasma membrane;other membranes;other cytoplasmic organelle;other cell component	enzyme regulator activity;nucleic acid binding activity;other molecular function	Pf00405	4057	ENSG00000012223	LTF	A8K9U8; B2MV13; B7Z4X2; E7EQH5; hsa:4057; O00756; P02788; Q16780; Q16785; Q16786; Q16789; Q5DSM0; Q8IU92; Q8IZH6; Q8TCD2; Q96KZ4; Q96KZ5; Q9H1Z3; Q9UCY5	LTF danger signal response pathway; Male infertility	Amyloid fiber formation; Neutrophil degranulation; Mtb iron assimilation by chelation; Metal sequestration by antimicrobial proteins	7	0	0.525	1.092	2.08	0.0166677	0.385791	0.00303544	7.17637e+08	6.08132e+08	7.80774e+08	3.44069e+08	4.23815e+08	3.76807e+08	7.83813e+08	7.73242e+08	1.02537e+09	High	High	High	High	High	High	High
FALSE	High	Master Protein	P50247	Adenosylhomocysteinase OS=Mus musculus OX=10090 GN=Ahcy PE=1 SV=3	0	123.508	56	26	281	24	432	47.7	6.54	612.23	26	other metabolic processes;stress response;other biological processes	cytosol;ER/Golgi;nucleus;other cell component	other molecular function	Pf00670, Pf05221	11615; 269378	ENSMUSG00000027597; ENSMUSG00000048087	Ahcy	mmu:269378; P50247; Q91WF1	One-carbon metabolism; Glutathione and one-carbon metabolism	Methylation; Sulfur amino acid metabolism	4	2	1.982	0.753	0.38	0.0163624	0.0922856	0.00161547	1.82748e+08	2.18961e+08	1.70923e+08	3.8301e+08	3.0779e+08	3.6219e+08	1.50664e+08	1.37532e+08	1.12497e+08	High	High	High	High	High	High	High
FALSE	High	Master Protein	Q9R1P4	Proteasome subunit alpha type-1 OS=Mus musculus OX=10090 GN=Psma1 PE=1 SV=1	0	101.9	65	20	240	20	263	29.5	6.46	609.84	20	protein metabolism;other metabolic processes;other biological processes	cytosol;cytoskeleton;nucleus;other cell component	other molecular function	Pf00227, Pf10584	26440	ENSMUSG00000030751	Psma1	mmu:26440; Q9R1P4		Ub-specific processing proteases; FCERI mediated NF-kB activation; Downstream TCR signaling; Activation of NF-kappaB in B cells; Neddylation; Asymmetric localization of PCP proteins; Degradation of AXIN; Hedgehog 'on' state; Regulation of RUNX3 expression and activity; Antigen processing: Ubiquitination & Proteasome degradation; Autodegradation of Cdh1 by Cdh1:APC/C; APC/C:Cdc20 mediated degradat…	48	0	1.344	0.436	0.325	0.253591	0.00992137	0.00169766	8.31953e+07	9.07299e+07	7.4945e+07	1.1559e+08	1.03391e+08	1.11792e+08	4.46391e+07	3.62986e+07	2.72829e+07	High	High	High	High	High	High	High
FALSE	High	Master Protein	P29341	Polyadenylate-binding protein 1 OS=Mus musculus OX=10090 GN=Pabpc1 PE=1 SV=2	0	142.457	46	28	303	28	636	70.6	9.5	606.97	28	RNA metabolism OR transcription;other metabolic processes;other biological processes	cytosol;nucleus;other cell component	nucleic acid binding activity	Pf00076, Pf00658	18458	ENSMUSG00000022283	Pabpc1	mmu:18458; P29341; Q99L36	Translation factors; mRNA processing	L13a-mediated translational silencing of Ceruloplasmin expression; Nonsense Mediated Decay (NMD) independent of the Exon Junction Complex (EJC); Nonsense Mediated Decay (NMD) enhanced by the Exon Junction Complex (EJC); AUF1 (hnRNP D0) binds and destabilizes mRNA; Translation initiation complex formation; Deadenylation of mRNA	8	0	2.34	0.762	0.326	0.0133978	0.188236	0.00182587	9.71759e+07	1.24185e+08	8.70823e+07	2.53943e+08	1.77096e+08	2.27432e+08	7.69019e+07	7.02827e+07	7.40908e+07	High	High	High	High	High	High	High
FALSE	High	Master Protein	Q91YW3	DnaJ homolog subfamily C member 3 OS=Mus musculus OX=10090 GN=Dnajc3 PE=1 SV=1	0	128.433	41	28	355	28	504	57.4	5.85	603.97	28	protein metabolism;other metabolic processes;stress response;signal transduction;other biological processes	cytosol;ER/Golgi;other cell component	enzyme regulator activity;other molecular function	Pf00226, Pf00515, Pf13181	100037258	ENSMUSG00000022136	Dnajc3	mmu:100037258; Q60873; Q91YW3		PKR-mediated signaling; Neutrophil degranulation; Regulation of Insulin-like Growth Factor (IGF) transport and uptake by Insulin-like Growth Factor Binding Proteins (IGFBPs); Post-translational protein phosphorylation	4	0	1.077	0.35	0.325	0.805883	0.00489739	0.00138606	1.5749e+08	1.46508e+08	1.07431e+08	1.63435e+08	1.57807e+08	1.31232e+08	5.12696e+07	5.32284e+07	4.64536e+07	High	High	High	High	High	High	High
FALSE	High	Master Protein	P68254	14-3-3 protein theta OS=Mus musculus OX=10090 GN=Ywhaq PE=1 SV=1	0	105.607	50	17	256	10	245	27.8	4.78	598.06	17	signal transduction;other biological processes	cytosol;other cell component	other molecular function	Pf00244	22630	ENSMUSG00000076432	Ywhaq	mmu:22630; P35216; P68254; Q3TW69; Q3UJN5; Q5SP76; Q5U423; Q66JR6	Primary focal segmental glomerulosclerosis (FSGS); Myometrial relaxation and contraction pathways; Calcium regulation in cardiac cells	TP53 Regulates Metabolic Genes; Activation of BAD and translocation to mitochondria ; RHO GTPases activate PKNs; Chk1/Chk2(Cds1) mediated inactivation of Cyclin B:Cdk1 complex; Regulation of localization of FOXO transcription factors	8	6	1.568	0.774	0.493	0.127929	0.0980138	0.00619834	7.55803e+07	1.03093e+08	7.8181e+07	1.19262e+08	1.32058e+08	1.22571e+08	6.04775e+07	6.42238e+07	4.32231e+07	High	High	High	High	High	High	High
FALSE	High	Master Protein	Q99K85	Phosphoserine aminotransferase OS=Mus musculus OX=10090 GN=Psat1 PE=1 SV=1	0	86.746	50	19	248	19	370	40.4	8.03	595.88	19	other metabolic processes	cytosol;other cell component	other molecular function	Pf00266	107272	ENSMUSG00000024640	Psat1	mmu:107272; Q99K85		Serine biosynthesis	1	0	3.169	0.884	0.279	0.00828365	0.749305	0.00207502	1.04728e+08	1.20283e+08	8.41709e+07	3.45007e+08	2.91981e+08	3.31838e+08	1.07089e+08	9.25586e+07	6.33786e+07	High	High	High	High	High	High	High
FALSE	High	Master Protein	Q9WV91	Prostaglandin F2 receptor negative regulator OS=Mus musculus OX=10090 GN=Ptgfrn PE=1 SV=2	0	123.501	31	28	258	28	879	98.7	6.61	593.19	28	cell organization and biogenesis;other biological processes	other membranes;ER/Golgi		Pf07686	19221	ENSMUSG00000027864	Ptgfrn	mmu:19221; Q5SRA8; Q9WV91			0	0	1.636	4.221	2.58	0.0487664	0.0030129	0.00779896	6.0356e+07	5.85921e+07	5.09919e+07	9.58687e+07	9.50096e+07	1.02584e+08	2.55313e+08	2.47323e+08	1.58011e+08	High	High	High	High	High	High	High
FALSE	High	Master Protein	Q08879	Fibulin-1 OS=Mus musculus OX=10090 GN=Fbln1 PE=1 SV=2	0	131.731	32	24	264	8	705	78	5.16	591.49	24	cell organization and biogenesis;protein metabolism;other metabolic processes;stress response;developmental processes;other biological processes	extracellular matrix	signal transduction activity or receptor binding;enzyme regulator activity;extracellular structural activity;other molecular function	Pf01821, Pf07645, Pf12662	14114	ENSMUSG00000006369	Fbln1	mmu:14114; Q08878; Q08879; Q8C3B1; Q91ZC9; Q922K8			0	14	2.321	4.599	1.981	0.00542959	0.000793244	0.00516263	1.20593e+08	9.4176e+07	9.98408e+07	2.31753e+08	2.41443e+08	2.24907e+08	4.94594e+08	4.59157e+08	3.67275e+08	High	High	High	High	High	High	High
FALSE	High	Master Protein	P49312	Heterogeneous nuclear ribonucleoprotein A1 OS=Mus musculus OX=10090 GN=Hnrnpa1 PE=1 SV=2	0	102.52	50	17	244	12	320	34.2	9.23	586.32	17	RNA metabolism OR transcription;other metabolic processes;transport;other biological processes	nucleus;other cell component	nucleic acid binding activity;other molecular function	Pf00076, Pf11627	15382	ENSMUSG00000046434	Hnrnpa1	mmu:15382; P49312; P97312; Q3V269	mRNA processing	mRNA Splicing - Major Pathway; Processing of Capped Intron-Containing Pre-mRNA; FGFR2 alternative splicing	4	0	2.545	1.01	0.397	0.0870497	0.770146	0.0234519	7.05959e+07	1.01471e+08	7.14824e+07	1.81938e+08	1.60402e+08	2.2593e+08	8.78713e+07	7.22096e+07	3.61734e+07	High	High	High	High	High	High	High
FALSE	High	Master Protein	E9Q414	Apolipoprotein B-100 OS=Mus musculus OX=10090 GN=Apob PE=1 SV=1	0	166.53	10	47	278	47	4505	509.1	6.81	582.14	47	cell organization and biogenesis;protein metabolism;other metabolic processes;transport;developmental processes;other biological processes	non-structural extracellular;cytosol;ER/Golgi;other cell component	signal transduction activity or receptor binding;transporter activity;other molecular function	Pf01347, Pf06448, Pf09172, Pf12491	238055	ENSMUSG00000020609	Apob	E9Q414; mmu:238055; Q3UH74; Q497D8; Q61314; Q61318; Q8CGG8		Cell surface interactions at the vascular wall; Cargo recognition for clathrin-mediated endocytosis; Retinoid metabolism and transport; Regulation of Insulin-like Growth Factor (IGF) transport and uptake by Insulin-like Growth Factor Binding Proteins (IGFBPs); Post-translational protein phosphorylation; Heme signaling; Regulation of TLR by endogenous ligand; Scavenging by Class B Receptors; Scave…	18	0	0.549	0.727	1.323	0.0520672	0.132766	0.687279	1.06812e+08	1.54712e+08	9.59178e+07	6.96328e+07	5.86752e+07	5.80032e+07	8.56664e+07	7.76565e+07	5.81751e+07	High	High	High	High	High	High	High
FALSE	High	Master Protein	Q6ZQ38	Cullin-associated NEDD8-dissociated protein 1 OS=Mus musculus OX=10090 GN=Cand1 PE=1 SV=2	0	135.609	28	37	283	35	1230	136.2	5.78	580.8	37	cell organization and biogenesis;protein metabolism;other metabolic processes;other biological processes	cytosol;ER/Golgi;nucleus;other cell component	other molecular function	Pf08623, Pf13513	71902	ENSMUSG00000020114	Cand1	mmu:71902; Q6PFR0; Q6ZQ38; Q9CV45		Neutrophil degranulation; Neddylation; Iron uptake and transport	3	2	1.463	0.542	0.37	0.0664325	0.0276366	0.00195165	6.89884e+07	7.96272e+07	5.29398e+07	1.0091e+08	9.12621e+07	1.12726e+08	4.11566e+07	3.73765e+07	3.53553e+07	High	High	High	High	High	High	High
FALSE	High	Master Protein	P61982	14-3-3 protein gamma OS=Mus musculus OX=10090 GN=Ywhag PE=1 SV=2	0	82.866	55	17	305	10	247	28.3	4.89	578.44	17	stress response;signal transduction;other biological processes	cytosol;other cell component	signal transduction activity or receptor binding;cytoskeletal activity;other molecular function	Pf00244	22628	ENSMUSG00000051391	Ywhag	mmu:22628; O70457; P35214; P61982; Q3UFD6; Q4FK44; Q9UDP2; Q9UN99	Myometrial relaxation and contraction pathways; Calcium regulation in cardiac cells	Regulation of PLK1 Activity at G2/M Transition; Anchoring of the basal body to the plasma membrane; Loss of Nlp from mitotic centrosomes; Recruitment of mitotic centrosome proteins and complexes; Recruitment of NuMA to mitotic centrosomes; AURKA Activation by TPX2; TP53 Regulates Metabolic Genes; Activation of BAD and translocation to mitochondria ; RHO GTPases activate PKNs; Chk1/Chk2(Cds1) medi…	14	3	1.296	0.393	0.303	0.0568312	0.00522617	0.000717321	1.88454e+08	1.91662e+08	1.50725e+08	2.43045e+08	2.44215e+08	3.2385e+08	7.40074e+07	7.72401e+07	6.49746e+07	High	High	High	High	High	High	High
FALSE	High	Master Protein	Q9WV54	Acid ceramidase OS=Mus musculus OX=10090 GN=Asah1 PE=1 SV=1	0	81.051	37	18	266	18	394	44.6	8.46	578.26	18	other metabolic processes;developmental processes;other biological processes	non-structural extracellular;nucleus;other cytoplasmic organelle	other molecular function	Pf02275, Pf15508	11886	ENSMUSG00000031591	Asah1	mmu:11886; Q9WV54		Neutrophil degranulation; Glycosphingolipid catabolism	2	0	0.729	0.55	0.754	0.742693	0.164548	0.368228	5.38527e+08	5.51684e+08	3.60447e+08	4.51513e+08	3.92649e+08	3.79771e+08	2.96136e+08	2.7055e+08	3.90002e+08	High	High	High	High	High	High	High
FALSE	High	Master Protein	P40124	Adenylyl cyclase-associated protein 1 OS=Mus musculus OX=10090 GN=Cap1 PE=1 SV=4	0	118.049	48	21	219	21	474	51.5	7.52	574.55	21	cell organization and biogenesis;transport;signal transduction;other biological processes	non-structural extracellular;plasma membrane;other membranes;cytosol;cytoskeleton;other cell component	cytoskeletal activity;other molecular function	Pf01213, Pf08603	12331	ENSMUSG00000028656	Cap1	mmu:12331; P40124; Q8BPT7	Insulin signaling	Neutrophil degranulation	2	0	1.307	0.39	0.299	0.0566062	0.00120558	0.000355414	1.46215e+08	1.46908e+08	1.24501e+08	1.92125e+08	1.61551e+08	1.91157e+08	6.18102e+07	5.70728e+07	5.63132e+07	High	High	High	High	High	High	High
FALSE	High	Master Protein	P13020-2	Isoform 2 of Gelsolin OS=Mus musculus OX=10090 GN=Gsn	0	100.717	32	23	252	13	731	80.7	5.76	573.4	23							Gsn	P13020-2			0	9	1.022	0.976	0.956	0.99999	0.802703	0.653305	1.25685e+08	1.65127e+08	1.38148e+08	1.37448e+08	1.41165e+08	1.51285e+08	1.34886e+08	1.39327e+08	1.21213e+08	High	High	High	High	High	High	High
FALSE	High	Master Protein	Q9EQU5	Protein SET OS=Mus musculus OX=10090 GN=Set PE=1 SV=1	0	71.593	36	13	207	4	289	33.4	4.32	570.74	13	cell organization and biogenesis;other biological processes	cytosol;ER/Golgi;nucleus;other cell component	nucleic acid binding activity;other molecular function	Pf00956	56086	ENSMUSG00000054766	Set	A2BE95; mmu:56086; Q9CY82; Q9D0A9; Q9EQU5; Q9Z181		HuR (ELAVL1) binds and stabilizes mRNA; Condensation of Prophase Chromosomes	2	5	1.415	0.516	0.365	0.128481	0.0064637	0.00103838	1.8156e+08	2.23429e+08	1.85411e+08	2.52414e+08	2.62449e+08	2.71401e+08	1.07397e+08	9.56729e+07	7.63872e+07	High	High	High	High	High	High	High
FALSE	High	Master Protein	Q61781	Keratin, type I cytoskeletal 14 OS=Mus musculus OX=10090 GN=Krt14 PE=1 SV=2	0	76.151	32	19	292	1	484	52.8	5.17	569.99	19	cell organization and biogenesis;other biological processes	plasma membrane;cytoskeleton;nucleus;other cell component	other molecular function	Pf00038	16664	ENSMUSG00000045545	Krt14	A2A4G4; mmu:16664; Q61781; Q91VQ4; Q99LE0		Formation of the cornified envelope; Type I hemidesmosome assembly	3	6	0.795	4.19	5.274	0.720051	0.425987	0.108001	1.91818e+07	1.41417e+07	1.02472e+07	1.68716e+07	1.92175e+06	1.12368e+07	5.92589e+07	6.13771e+07	2.14003e+07	High	Not Found	Not Found	Not Found	Not Found	Not Found	Peak Found
FALSE	High	Master Protein	Q93092	Transaldolase OS=Mus musculus OX=10090 GN=Taldo1 PE=1 SV=2	0	97.272	48	20	258	20	337	37.4	7.03	566.78	20	other metabolic processes	cytosol;nucleus;other cell component	other molecular function	Pf00923	21351	ENSMUSG00000025503	Taldo1	mmu:21351; P70358; P70703; Q52KM4; Q93092	Pentose phosphate pathway	Insulin effects increased synthesis of Xylulose-5-Phosphate; Pentose phosphate pathway	3	0	1.708	0.43	0.252	0.0388695	0.00634979	0.000742854	1.7821e+08	2.40191e+08	2.05341e+08	3.62778e+08	3.0698e+08	3.50823e+08	1.00608e+08	8.83407e+07	7.17597e+07	High	High	High	High	High	High	High
FALSE	High	Master Protein	O35685	Nuclear migration protein nudC OS=Mus musculus OX=10090 GN=Nudc PE=1 SV=1	0	95.866	62	22	265	22	332	38.3	5.26	564.19	22	cell cycle OR cell proliferation;cell organization and biogenesis;protein metabolism;other metabolic processes;transport;other biological processes	cytosol;cytoskeleton;nucleus;other cell component	other molecular function	Pf04969, Pf14050, Pf16273	18221	ENSMUSG00000028851	Nudc	mmu:18221; O35685; Q3UJS7		Separation of Sister Chromatids; Amplification of signal from unattached kinetochores via a MAD2 inhibitory signal; Resolution of Sister Chromatid Cohesion; RHO GTPases Activate Formins; EML4 and NUDC in mitotic spindle formation; RND2 GTPase cycle	7	0	1.01	0.325	0.322	0.99999	0.00350114	0.00145161	1.01872e+08	1.13793e+08	9.4614e+07	1.02842e+08	8.23891e+07	1.18394e+08	3.54947e+07	3.31319e+07	2.58257e+07	High	High	High	High	High	High	High
FALSE	High	Master Protein	Q60668	Heterogeneous nuclear ribonucleoprotein D0 OS=Mus musculus OX=10090 GN=Hnrnpd PE=1 SV=2	0	67.804	32	14	299	12	355	38.3	7.81	562.81	14	RNA metabolism OR transcription;other metabolic processes;developmental processes;other biological processes	cytosol;nucleus;other cell component	nucleic acid binding activity;other molecular function	Pf00076	11991	ENSMUSG00000000568	Hnrnpd	mmu:11991; Q60667; Q60668; Q80ZJ0; Q91X94	mRNA processing	mRNA Splicing - Major Pathway; Processing of Capped Intron-Containing Pre-mRNA; AUF1 (hnRNP D0) binds and destabilizes mRNA	4	2	2.002	0.653	0.326	0.028351	0.0744124	0.00205111	8.39418e+07	9.95966e+07	7.82564e+07	1.68091e+08	1.25515e+08	1.84472e+08	6.29097e+07	4.9986e+07	5.47887e+07	High	High	High	High	High	High	High
FALSE	High	Master Protein	P62983	Ubiquitin-40S ribosomal protein S27a OS=Mus musculus OX=10090 GN=Rps27a PE=1 SV=2	0	34.168	46	7	288	7	156	17.9	9.64	560.95	7	protein metabolism;other metabolic processes;other biological processes	cytosol;translational apparatus;nucleus;other cell component	other molecular function	Pf00240, Pf01599	78294	ENSMUSG00000020460	Rps27a	mmu:78294; P02248; P02249; P02250; P49664; P62983; P62991; Q29120; Q62317; Q64223; Q8VCH1; Q91887; Q91888; Q9CXY4; Q9CZM0; Q9D1R5; Q9D2W3; Q9D8D9; Q9ET23; Q9ET24; Q9Z0H9	Cytoplasmic ribosomal proteins	Separation of Sister Chromatids; Antigen processing: Ubiquitination & Proteasome degradation; Peroxisomal protein import; EGFR downregulation; APC/C:Cdc20 mediated degradation of Cyclin B; Autodegradation of Cdh1 by Cdh1:APC/C; APC/C:Cdc20 mediated degradation of Securin; APC/C:Cdh1 mediated degradation of Cdc20 and other APC/C:Cdh1 targeted proteins in late mitosis/early G1; Cdc20:Phospho-APC/C …	154	0	1.891	1.17	0.619	0.225654	0.692208	0.620756	2.18384e+08	2.05756e+08	1.1173e+08	3.89e+08	2.01807e+08	3.96392e+08	2.58717e+08	2.40712e+08	2.04211e+08	High	High	High	High	High	High	High
FALSE	High	Master Protein	O89020	Afamin OS=Mus musculus OX=10090 GN=Afm PE=1 SV=2	0	110.108	43	28	273	28	608	69.3	5.78	559.37	28	transport;other biological processes	non-structural extracellular;other cell component	other molecular function	Pf00273	280662	ENSMUSG00000029369	Afm	mmu:280662; O89020; Q3UNV0; Q497E6; Q8R0J9			0	0	0.112	0.11	0.987	0.000814678	0.000599408	0.727521	2.0347e+08	2.39448e+08	1.86088e+08	2.27066e+07	2.16891e+07	2.47981e+07	2.45767e+07	2.24103e+07	1.45321e+07	High	High	High	High	High	High	High
FALSE	High	Master Protein	P62960	Y-box-binding protein 1 OS=Mus musculus OX=10090 GN=Ybx1 PE=1 SV=3	0	118.375	70	15	163	10	322	35.7	9.88	553.72	15	RNA metabolism OR transcription;other metabolic processes;transport;developmental processes;other biological processes	non-structural extracellular;plasma membrane;other membranes;cytosol;ER/Golgi;nucleus;other cell component	nucleic acid binding activity;other molecular function	Pf00313	22608	ENSMUSG00000028639	Ybx1	mmu:22608; P22568; P27817; P43482; P62960	SIDS susceptibility pathways; Mecp2 and associated Rett syndrome; mRNA processing; IL-2 signaling pathway	mRNA Splicing - Major Pathway; Processing of Capped Intron-Containing Pre-mRNA; mRNA Splicing - Minor Pathway; Interferon gamma signaling; Noncanonical activation of NOTCH3	9	5	1.574	0.621	0.395	0.0447216	0.0133097	0.00109895	6.35681e+07	7.01491e+07	6.18664e+07	1.00065e+08	8.37094e+07	1.08502e+08	3.95001e+07	3.99146e+07	3.13158e+07	High	High	High	High	High	High	High
FALSE	High	Master Protein	P45700	Mannosyl-oligosaccharide 1,2-alpha-mannosidase IA OS=Mus musculus OX=10090 GN=Man1a1 PE=1 SV=1	0	112.605	37	25	275	24	655	73.2	6.81	543.62	25	protein metabolism;other metabolic processes;other biological processes	other membranes;cytosol;ER/Golgi;other cell component	other molecular function	Pf01532	17155	ENSMUSG00000003746	Man1a1	mmu:17155; P45700		Progressive trimming of alpha-1,2-linked mannose residues from Man9/8/7GlcNAc2 to produce Man5GlcNAc2	1	2	1.825	0.906	0.496	0.0326373	0.35634	0.00514369	1.45064e+08	1.62037e+08	1.46516e+08	2.68131e+08	2.67459e+08	2.34402e+08	1.41925e+08	1.32791e+08	9.36695e+07	High	High	High	High	High	High	High
FALSE	High	Master Protein	Q9R0P5	Destrin OS=Mus musculus OX=10090 GN=Dstn PE=1 SV=3	0	75.051	65	14	261	13	165	18.5	7.97	541.83	14	cell organization and biogenesis;other biological processes	cytoskeleton;other cell component	cytoskeletal activity	Pf00241	56431	ENSMUSG00000015932	Dstn	mmu:56431; Q9R0P5			0	0	2.661	0.773	0.29	0.00395406	0.199414	0.000753495	1.07411e+08	1.18001e+08	8.975e+07	2.85793e+08	2.53949e+08	3.15866e+08	8.30101e+07	8.93927e+07	6.79178e+07	High	High	High	High	High	High	High
FALSE	High	Master Protein	Q76MZ3	Serine/threonine-protein phosphatase 2A 65 kDa regulatory subunit A alpha isoform OS=Mus musculus OX=10090 GN=Ppp2r1a PE=1 SV=3	0	109.873	40	24	229	20	589	65.3	5.11	539.29	24	cell cycle OR cell proliferation;cell organization and biogenesis;other biological processes	plasma membrane;other membranes;cytosol;nucleus;other cell component	enzyme regulator activity;other molecular function	Pf02985, Pf13646	51792	ENSMUSG00000007564	Ppp2r1a	mmu:51792; Q76MZ3	Mechanisms associated with pluripotency; Focal adhesion: PI3K-Akt-mTOR signaling pathway; Glycogen metabolism; IL-6 signaling pathway; Wnt signaling pathway and pluripotency	Separation of Sister Chromatids; PKR-mediated signaling; Resolution of Sister Chromatid Cohesion; Recruitment of NuMA to mitotic centrosomes; RHO GTPases Activate Formins; EML4 and NUDC in mitotic spindle formation; Cyclin D associated events in G1; Regulation of PLK1 Activity at G2/M Transition; RAF activation; Negative regulation of MAPK pathway; Nonsense Mediated Decay (NMD) enhanced by the Ex…	37	3	2.412	0.508	0.211	0.00479899	0.00586261	0.000355414	8.17933e+07	1.05405e+08	8.21017e+07	2.01064e+08	1.98037e+08	1.8792e+08	4.17186e+07	5.03694e+07	4.05942e+07	High	High	High	High	High	High	High
FALSE	High	Master Protein	P06396	Gelsolin 82,954 Plasma Phosphorylation	0	91.15	23	19	218	9	782	85.6	6.28	539.05	19	cell organization and biogenesis;protein metabolism;other metabolic processes;stress response;transport;developmental processes;other biological processes	non-structural extracellular;plasma membrane;other membranes;cytosol;cytoskeleton;other cell component	cytoskeletal activity;other molecular function	Pf00626	2934	ENSG00000148180	GSN	A2A418; A8MUD1; A8MYN7; B7Z373; B7Z5V1; F5H1A8; hsa:2934; P06396; Q5T0I2; Q8WVV7	Ebola virus infection in host; Regulation of actin cytoskeleton	Amyloid fiber formation; Sensory processing of sound by outer hair cells of the cochlea; Neutrophil degranulation; Caspase-mediated cleavage of cytoskeletal proteins	6	0	0.694	0.716	1.032	0.0319063	0.0678071	0.739804	7.75484e+07	9.67575e+07	7.26384e+07	5.38453e+07	5.51807e+07	4.79021e+07	5.15713e+07	5.55548e+07	6.48877e+07	High	High	High	High	High	High	High
FALSE	High	Master Protein	P17156	Heat shock-related 70 kDa protein 2 OS=Mus musculus OX=10090 GN=Hspa2 PE=1 SV=2	0	83.719	26	20	222	4	633	69.6	5.67	538.38	20	cell cycle OR cell proliferation;cell organization and biogenesis;protein metabolism;other metabolic processes;stress response;other biological processes	plasma membrane;other membranes;cytosol;cytoskeleton;nucleus;other cell component	cytoskeletal activity;other molecular function	Pf00012	15512	ENSMUSG00000059970	Hspa2	mmu:15512; P17156; Q99KD7		PKR-mediated signaling; Regulation of HSF1-mediated heat shock response; HSP90 chaperone cycle for steroid hormone receptors (SHR) in the presence of ligand; Attenuation phase	4	1	3.304	1.048	0.317	0.00952282	0.802703	0.00256454	1.75251e+06	1.9153e+06	1.75432e+06	4.75545e+06	5.7961e+06	6.22479e+06	1.84338e+06	1.83797e+06	1.06907e+06	High	Peak Found	Peak Found	High	High	High	Peak Found
FALSE	High	Master Protein	P62806	Histone H4 OS=Mus musculus OX=10090 GN=H4c1 PE=1 SV=2	0	47.805	53	8	204	8	103	11.4	11.36	533.49	8	cell organization and biogenesis;other biological processes	nucleus;other cell component	nucleic acid binding activity;other molecular function	Pf15511	100041230; 319155; 319156; 319157; 319158; 319159; 319160; 319161; 320332; 326619; 326620; 69386; 97122	ENSMUSG00000060093; ENSMUSG00000060639; ENSMUSG00000060678; ENSMUSG00000060981; ENSMUSG00000061482; ENSMUSG00000064288; ENSMUSG00000067455; ENSMUSG00000069266; ENSMUSG00000069274; ENSMUSG00000069305; ENSMUSG00000069306; ENSMUSG00000091405; ENSMUSG00000096010	H4c1; H4c11; H4c12; H4c14; H4c16; H4c2; H4c3; H4c4; H4c6; H4c8; H4c9; Hist1h4m	A0AUM5; A4FUP8; A4QMY0; mmu:319155; mmu:319156; mmu:319157; mmu:319158; mmu:319159; mmu:319160; mmu:319161; mmu:320332; mmu:326619; mmu:326620; mmu:69386; mmu:97122; P02304; P02305; P62806; Q0VDL9; Q2M2Q5; Q5T006; Q6PDS7; Q811M0; Q9D0C9; Q9D6Q8	Type II interferon signaling (IFNG)	RMTs methylate histone arginines; Nonhomologous End-Joining (NHEJ); SUMOylation of chromatin organization proteins; Recognition and association of DNA glycosylase with site containing an affected purine; Cleavage of the damaged purine; Condensation of Prophase Chromosomes; DNA Damage/Telomere Stress Induced Senescence; Recruitment and ATM-mediated phosphorylation of repair and signaling proteins …	20	0	0.917	0.524	0.572	0.868876	0.00751238	0.00525139	1.18936e+09	1.16434e+09	1.28104e+09	1.34137e+09	1.09044e+09	9.63819e+08	6.23456e+08	6.28027e+08	5.05209e+08	High	High	High	High	High	High	High
FALSE	High	Master Protein	P80318	T-complex protein 1 subunit gamma OS=Mus musculus OX=10090 GN=Cct3 PE=1 SV=1	0	127.171	54	30	229	29	545	60.6	6.7	532.83	30	protein metabolism;other metabolic processes;other biological processes	cytosol;cytoskeleton;other cell component	other molecular function	Pf00118	12462	ENSMUSG00000001416	Cct3	mmu:12462; P80318		Cooperation of PDCL (PhLP1) and TRiC/CCT in G-protein beta folding; Association of TriC/CCT with target proteins during biosynthesis	2	0	2.022	0.352	0.174	0.110929	0.0420764	0.00324271	8.69775e+07	1.01241e+08	7.99352e+07	2.79477e+08	1.28265e+08	1.75849e+08	3.06371e+07	4.44116e+07	2.51492e+07	High	High	High	High	High	High	High
FALSE	High	Master Protein	Q3U1J4	DNA damage-binding protein 1 OS=Mus musculus OX=10090 GN=Ddb1 PE=1 SV=2	0	131.862	33	37	242	37	1140	126.8	5.26	529.87	37	cell-cell signaling;cell cycle OR cell proliferation;cell organization and biogenesis;protein metabolism;DNA metabolism;other metabolic processes;stress response;signal transduction;other biological processes	nucleus;other cell component	nucleic acid binding activity;other molecular function	Pf03178, Pf10433	13194	ENSMUSG00000024740	Ddb1	mmu:13194; Q3U1J4; Q3U4D0; Q3U8G3; Q3UJC4; Q99LV3; Q9QYK0; Q9WV39	Mechanisms associated with pluripotency	Formation of TC-NER Pre-Incision Complex; Dual incision in TC-NER; Gap-filling DNA repair synthesis and ligation in TC-NER; Neddylation; Recognition of DNA damage by PCNA-containing replication complex; DNA Damage Recognition in GG-NER; Formation of Incision Complex in GG-NER; Dual Incision in GG-NER	9	0	1.726	0.595	0.345	0.0390091	0.074257	0.00253741	1.04239e+08	9.0028e+07	6.75011e+07	1.55354e+08	1.4638e+08	1.64959e+08	6.2102e+07	5.3591e+07	4.35338e+07	High	High	High	High	High	High	High
FALSE	High	Master Protein	Q9JKR6	Hypoxia up-regulated protein 1 OS=Mus musculus OX=10090 GN=Hyou1 PE=1 SV=1	0	122.062	28	29	243	29	999	111.1	5.19	527.85	29	protein metabolism;other metabolic processes;stress response;transport;other biological processes	non-structural extracellular;ER/Golgi	other molecular function	Pf00012	12282	ENSMUSG00000032115	Hyou1	Q3TAL1; Q3TZD0; Q3U1U2; Q64139; Q80X75; Q9JKR6	Comprehensive IL-17A signaling		1	0	2.184	1.046	0.479	0.0045067	1	0.0015994	5.13806e+07	6.10253e+07	4.69755e+07	1.28253e+08	1.12228e+08	1.05818e+08	5.37521e+07	5.52603e+07	4.73668e+07	High	High	High	High	High	High	High
FALSE	High	Master Protein	O35988	Syndecan-4 OS=Mus musculus OX=10090 GN=Sdc4 PE=1 SV=1	0	66.105	35	9	186	9	198	21.5	4.41	525.69	9	cell organization and biogenesis;stress response;developmental processes;other biological processes	non-structural extracellular;other membranes;cytoskeleton;ER/Golgi;other cell component	other molecular function	Pf01034	20971	ENSMUSG00000017009	Sdc4	mmu:20971; O35988		Cell surface interactions at the vascular wall; Syndecan interactions; Retinoid metabolism and transport; A tetrasaccharide linker sequence is required for GAG synthesis; HS-GAG biosynthesis; HS-GAG degradation	6	0	1.765	1.957	1.109	0.0411907	0.0364386	0.999994	2.59821e+08	2.43759e+08	1.97565e+08	4.51184e+08	4.30297e+08	4.23197e+08	5.65965e+08	4.77004e+08	3.30464e+08	High	High	High	High	High	High	High
FALSE	High	Master Protein	P63242	Eukaryotic translation initiation factor 5A-1 OS=Mus musculus OX=10090 GN=Eif5a PE=1 SV=2	0	105.932	89	14	208	14	154	16.8	5.24	519.52	14	protein metabolism;other metabolic processes;other biological processes	other membranes;ER/Golgi;nucleus;other cell component	translation activity;nucleic acid binding activity	Pf01287, Pf21485	276770	ENSMUSG00000078812	Eif5a	mmu:276770; P10159; P63242; Q16182; Q5NCX0; Q78NR3; Q9D0G2	Translation factors	Hypusine synthesis from eIF5A-lysine	2	0	2.814	0.688	0.244	0.00431702	0.0554509	0.000587079	1.01039e+08	1.13357e+08	9.69396e+07	2.96213e+08	2.84369e+08	2.47149e+08	8.07362e+07	6.94805e+07	5.51803e+07	High	High	High	High	High	High	High
FALSE	High	Master Protein	P98064-2	Isoform 2 of Mannan-binding lectin serine protease 1 OS=Mus musculus OX=10090 GN=Masp1	0	87.908	32	23	271	23	733	82.4	5.39	517.51	23							Masp1	P98064-2			0	0	0.805	1.035	1.286	0.118756	1	0.111113	3.92181e+08	5.53016e+08	4.38641e+08	2.91512e+08	3.52989e+08	3.62532e+08	4.66836e+08	4.53982e+08	4.19909e+08	High	High	High	High	High	High	High
FALSE	High	Master Protein	Q9WVJ9	EGF-containing fibulin-like extracellular matrix protein 2 OS=Mus musculus OX=10090 GN=Efemp2 PE=1 SV=1	0	100.937	43	16	205	16	443	49.4	4.89	517.5	16	cell organization and biogenesis;developmental processes;other biological processes	extracellular matrix	other molecular function	Pf07645, Pf12661, Pf12662	58859	ENSMUSG00000024909	Efemp2	mmu:58859; Q9WVJ9		Molecules associated with elastic fibres	1	0	0.575	1.658	2.885	0.034952	0.0562014	0.00201034	1.044e+08	1.14057e+08	8.94025e+07	6.92262e+07	5.02727e+07	6.00067e+07	1.85474e+08	1.73107e+08	1.37483e+08	High	High	High	High	High	High	High
FALSE	High	Master Protein	P63005	Platelet-activating factor acetylhydrolase IB subunit beta OS=Mus musculus OX=10090 GN=Pafah1b1 PE=1 SV=2	0	117.048	67	25	216	24	410	46.6	7.37	512.8	25	cell-cell signaling;cell cycle OR cell proliferation;cell organization and biogenesis;other metabolic processes;transport;developmental processes;signal transduction;other biological processes	other membranes;cytoskeleton;nucleus;other cell component	cytoskeletal activity;other molecular function	Pf00400, Pf08513	18472	ENSMUSG00000020745	Pafah1b1	mmu:18472; O35592; P43035; P63005; P81692; Q9R2A6	Wnt signaling pathway; Wnt signaling pathway and pluripotency	Separation of Sister Chromatids; Regulation of PLK1 Activity at G2/M Transition; Anchoring of the basal body to the plasma membrane; Amplification of signal from unattached kinetochores via a MAD2 inhibitory signal; Resolution of Sister Chromatid Cohesion; Loss of Nlp from mitotic centrosomes; Recruitment of mitotic centrosome proteins and complexes; Recruitment of NuMA to mitotic centrosomes; RH…	16	1	1.501	0.809	0.539	0.376831	0.344693	0.0409029	7.75107e+07	1.19167e+08	8.82685e+07	1.36868e+08	1.32519e+08	1.00974e+08	7.98014e+07	7.14399e+07	5.9436e+07	High	High	High	High	High	High	High
FALSE	High	Master Protein	Q9JIF0-3	Isoform 3 of Protein arginine N-methyltransferase 1 OS=Mus musculus OX=10090 GN=Prmt1	0	88.049	60	17	189	17	343	39.6	5.71	511.1	17							Prmt1	Q9JIF0-3			0	0	1.676	0.577	0.344	0.0324472	0.0180901	0.00113579	7.26295e+07	6.96161e+07	6.40045e+07	1.21249e+08	9.73645e+07	1.16697e+08	4.49836e+07	4.017e+07	3.17604e+07	High	High	High	High	High	High	High
FALSE	High	Master Protein	Q9EPK6	Nucleotide exchange factor SIL1 OS=Mus musculus OX=10090 GN=Sil1 PE=1 SV=2	0	118.89	37	19	180	19	465	52.4	5.27	509.95	19	transport	ER/Golgi	other molecular function		81500	ENSMUSG00000024357	Sil1	mmu:81500; Q91V34; Q9EPK6			0	0	4.131	2.469	0.598	0.327046	1	0.446948	2.93385e+07	1.65443e+08	3.06462e+07	1.64182e+08	1.2507e+08	1.26604e+08	7.56539e+07	7.59045e+07	5.08994e+07	High	High	High	High	High	High	High
FALSE	High	Master Protein	Q9QUR6	Prolyl endopeptidase OS=Mus musculus OX=10090 GN=Prep PE=1 SV=1	0	131.501	40	24	221	24	710	80.7	5.73	509.58	24	protein metabolism;other metabolic processes	cytosol;nucleus;other cell component	other molecular function	Pf00326, Pf02897	19072	ENSMUSG00000019849	Prep	mmu:19072; Q80YS1; Q9QUR6			0	0	1.603	0.554	0.346	0.0164382	0.0058482	0.0005473	1.13936e+08	1.20246e+08	1.17671e+08	1.8861e+08	1.68785e+08	2.05053e+08	6.51829e+07	6.79542e+07	5.21813e+07	High	High	High	High	High	High	High
FALSE	High	Master Protein	Q8CIE6	Coatomer subunit alpha OS=Mus musculus OX=10090 GN=Copa PE=1 SV=2	0	133.166	29	37	202	37	1224	138.3	7.65	508	37	transport;signal transduction;other biological processes	non-structural extracellular;other membranes;ER/Golgi;other cell component	signal transduction activity or receptor binding;nucleic acid binding activity;other molecular function	Pf00400, Pf04053, Pf06957	12847	ENSMUSG00000026553	Copa	E9Q075; mmu:12847; Q8CIE6		COPI-dependent Golgi-to-ER retrograde traffic; COPI-mediated anterograde transport	2	0	1.351	0.428	0.317	0.529794	0.0111389	0.00260525	5.47047e+07	7.46045e+07	4.94263e+07	8.06027e+07	6.16811e+07	7.39214e+07	2.84801e+07	2.34137e+07	2.13596e+07	High	High	High	High	High	High	High
FALSE	High	Master Protein	P27661	Histone H2AX OS=Mus musculus OX=10090 GN=H2ax PE=1 SV=2	0.001	12.925	22	4	251	1	143	15.1	10.74	506.84	4	cell cycle OR cell proliferation;DNA metabolism;other metabolic processes;stress response;developmental processes;other biological processes	cytoskeleton;nucleus;other cell component	nucleic acid binding activity;other molecular function	Pf00125, Pf16211	15270	ENSMUSG00000049932	H2ax	mmu:15270; P27661	Proteasome degradation	Recognition and association of DNA glycosylase with site containing an affected purine; Cleavage of the damaged purine; Condensation of Prophase Chromosomes; DNA Damage/Telomere Stress Induced Senescence; Recruitment and ATM-mediated phosphorylation of repair and signaling proteins at DNA double strand breaks; Nonhomologous End-Joining (NHEJ); Processing of DNA double-strand break ends; G2/M DNA …	13	0	0.619	0.102	0.164	0.832226	0.0121383	0.010901	1.4903e+06	1.30639e+06	629299	808883	708698	950504	240784	132956	92886.9	High	High	High	High	High	High	Peak Found
FALSE	High	Master Protein	P16110	Galectin-3 OS=Mus musculus OX=10090 GN=Lgals3 PE=1 SV=3	0	75.699	44	13	204	13	264	27.5	8.38	506.35	13	cell organization and biogenesis;RNA metabolism OR transcription;other metabolic processes;stress response;developmental processes;signal transduction;other biological processes	non-structural extracellular;extracellular matrix;plasma membrane;other membranes;cytosol;mitochondrion;nucleus;other cell component	signal transduction activity or receptor binding;other molecular function	Pf00337			Lgals3	P16110		Neutrophil degranulation	1	0	2.087	0.883	0.423	0.0277883	0.354212	0.00447235	1.69085e+08	2.30181e+08	1.71854e+08	3.58663e+08	2.82006e+08	3.87033e+08	1.61922e+08	1.51766e+08	1.33455e+08	High	High	High	High	High	High	High
FALSE	High	Master Protein	P68040	Receptor of activated protein C kinase 1 OS=Mus musculus OX=10090 GN=Rack1 PE=1 SV=3	0	97.688	81	22	208	22	317	35.1	7.69	505.69	22	cell cycle OR cell proliferation;cell organization and biogenesis;protein metabolism;other metabolic processes;developmental processes;signal transduction;other biological processes	plasma membrane;cytosol;mitochondrion;translational apparatus;nucleus;other cell component	signal transduction activity or receptor binding;enzyme regulator activity;translation activity;other molecular function	Pf00400	14694	ENSMUSG00000020372	Rack1	mmu:14694; P25388; P68040; P99049; Q3THP0; Q3THY7; Q3TKQ0; Q3TW88; Q5NCC5; Q5NCC6; Q9CSQ0; Q9ERM6	IL-3 signaling pathway; IL-2 signaling pathway	Regulation of TNFR1 signaling; TNFR1-induced NF-kappa-B signaling pathway; TNFR1-mediated ceramide production	5	0	1.708	0.528	0.309	0.0557952	0.0696976	0.00294119	1.65884e+08	1.59003e+08	1.3396e+08	2.7152e+08	2.1903e+08	4.09421e+08	9.07482e+07	8.38776e+07	7.49262e+07	High	High	High	High	High	High	High
FALSE	High	Master Protein	Q62165	Dystroglycan 1 OS=Mus musculus OX=10090 GN=Dag1 PE=1 SV=4	0	106.492	21	18	205	18	893	96.8	8.44	504.01	18	cell adhesion;cell-cell signaling;cell organization and biogenesis;protein metabolism;stress response;transport;developmental processes;other biological processes	non-structural extracellular;extracellular matrix;plasma membrane;other membranes;cytosol;cytoskeleton;nucleus;other cell component	cytoskeletal activity;other molecular function	Pf05345, Pf05454, Pf18424	13138	ENSMUSG00000039952	Dag1	mmu:13138; Q61094; Q61141; Q61497; Q62165	Primary focal segmental glomerulosclerosis (FSGS)	Regulation of expression of SLITs and ROBOs; O-linked glycosylation	3	0	1.067	1.429	1.339	0.99999	0.187024	0.119992	1.37693e+08	1.15047e+08	8.87031e+07	1.26482e+08	8.52184e+07	1.22811e+08	1.62011e+08	1.66431e+08	1.64403e+08	High	High	High	High	High	High	High
FALSE	High	Master Protein	Q6PB93	Polypeptide N-acetylgalactosaminyltransferase 2 OS=Mus musculus OX=10090 GN=Galnt2 PE=1 SV=1	0	106.764	33	20	207	19	570	64.5	8.53	503.84	20	protein metabolism;other metabolic processes	non-structural extracellular;other membranes;ER/Golgi;other cell component	other molecular function	Pf00535, Pf00652	108148	ENSMUSG00000089704	Galnt2	mmu:108148; Q6PB93; Q7TSI5; Q8BL27; Q922K5; Q99ME1		O-linked glycosylation of mucins; COPI-independent Golgi-to-ER retrograde traffic	2	2	1.949	1.404	0.72	0.0076776	0.0285273	0.138499	5.4961e+07	6.05168e+07	5.03012e+07	1.07128e+08	9.03703e+07	1.07487e+08	9.27979e+07	7.71571e+07	7.63465e+07	High	High	High	High	High	High	High
FALSE	High	Master Protein	Q99JR5	Tubulointerstitial nephritis antigen-like OS=Mus musculus OX=10090 GN=Tinagl1 PE=1 SV=1	0	96.791	43	15	195	15	466	52.6	6.77	496.75	15	protein metabolism	other cell component	other molecular function	Pf00112	94242	ENSMUSG00000028776	Tinagl1	mmu:94242; Q99JR5; Q9EQT9			0	0	0.573	1.094	1.91	0.0283945	1	0.0160422	2.01528e+08	1.98402e+08	1.77408e+08	1.13607e+08	1.21659e+08	1.08329e+08	2.16989e+08	2.21513e+08	1.52218e+08	High	High	High	High	High	High	High
FALSE	High	Master Protein	Q8BG05-2	Isoform 2 of Heterogeneous nuclear ribonucleoprotein A3 OS=Mus musculus OX=10090 GN=Hnrnpa3	0	107.056	41	19	191	3	357	37.1	8.31	495.2	19							Hnrnpa3	Q8BG05-2			0	16	2.173	0.604	0.278	0.0134053	0.0439859	0.00106808	1.9158e+08	1.70325e+08	1.44396e+08	3.19012e+08	3.70186e+08	3.97022e+08	1.17584e+08	1.0281e+08	8.0089e+07	High	High	High	High	High	High	High
FALSE	High	Master Protein	E9Q7G0	Nuclear mitotic apparatus protein 1 OS=Mus musculus OX=10090 GN=Numa1 PE=1 SV=1	0	203.187	27	52	199	52	2094	235.5	5.87	494.82	52	cell cycle OR cell proliferation;cell organization and biogenesis;other biological processes	plasma membrane;other membranes;cytosol;cytoskeleton;nucleus;other cell component	cytoskeletal activity;other molecular function	Pf21670	101706	ENSMUSG00000066306	Numa1	E9Q7G0; mmu:101706; Q80Y35		Recruitment of NuMA to mitotic centrosomes; Mitotic Prophase	2	0	0.592	0.771	1.303	0.755493	1	0.845476	1.77782e+07	7.79838e+07	4.58174e+07	2.6446e+07	2.71203e+07	3.03347e+07	3.53389e+07	3.89886e+07	3.39843e+07	High	High	High	High	High	High	High
FALSE	High	Master Protein	P97798	Neogenin OS=Mus musculus OX=10090 GN=Neo1 PE=1 SV=1	0	105.4	14	22	220	22	1493	163.1	6.47	493.18	22											0	0	1.39	1.554	1.118	0.126235	0.121504	0.999994	6.13435e+07	6.15276e+07	4.97239e+07	9.07881e+07	8.52548e+07	7.82526e+07	1.01462e+08	9.53065e+07	6.49463e+07	High	High	High	High	High	High	High
FALSE	High	Master Protein	P13745	Glutathione S-transferase A1 OS=Mus musculus OX=10090 GN=Gsta1 PE=1 SV=2	0	54.219	50	12	236	1	223	25.6	8.98	487.49	12	other metabolic processes;other biological processes	cytosol	other molecular function	Pf00043, Pf02798	14857	ENSMUSG00000074183	Gsta1	A2RTN4; P13745	Metapathway biotransformation; Estrogen metabolism; Glutathione metabolism; Oxidative stress and redox pathway	Glutathione conjugation; Heme degradation; Azathioprine ADME	7	9	7.457	0.403	0.054	0.000595133	0.00507137	0.000167444	1.15075e+08	1.40543e+08	1.07838e+08	9.22511e+08	7.97714e+08	8.58173e+08	4.63261e+07	5.22511e+07	3.53513e+07	High	Peak Found	High	High	High	High	Peak Found
FALSE	High	Master Protein	Q78PY7	Staphylococcal nuclease domain-containing protein 1 OS=Mus musculus OX=10090 GN=Snd1 PE=1 SV=1	0	134.807	39	34	208	34	910	102	7.43	486.63	34	RNA metabolism OR transcription;other metabolic processes;other biological processes	cytosol;nucleus;other cell component	nucleic acid binding activity;other molecular function	Pf00565, Pf00567	56463	ENSMUSG00000001424	Snd1	mmu:56463; Q3TT46; Q78PY7; Q922L5; Q9R0S1			0	0	0.657	0.471	0.716	0.246153	0.0495767	0.328297	5.28917e+08	6.94568e+08	1.06896e+09	3.91576e+08	5.87241e+08	4.5632e+08	3.23825e+08	3.26917e+08	3.45966e+08	High	High	High	High	High	High	High
FALSE	High	Master Protein	O70133-2	Isoform 2 of ATP-dependent RNA helicase A OS=Mus musculus OX=10090 GN=Dhx9	0	137.693	24	34	212	34	1381	149.5	6.83	483.56	34							Dhx9	O70133-2			0	0	0.798	0.125	0.157	0.921336	0.0724264	0.0266151	2.27955e+08	2.34785e+08	4.59224e+07	1.81854e+08	1.71866e+08	1.91596e+08	2.8463e+07	3.13036e+07	1.88048e+07	High	High	High	High	High	High	High
FALSE	High	Master Protein	Q8R1B4	Eukaryotic translation initiation factor 3 subunit C OS=Mus musculus OX=10090 GN=Eif3c PE=1 SV=1	0	124.336	28	25	187	25	911	105.5	5.78	482.06	25	cell organization and biogenesis;protein metabolism;other metabolic processes	translational apparatus;other cell component	translation activity;nucleic acid binding activity;other molecular function	Pf01399, Pf05470	56347	ENSMUSG00000030738	Eif3c	mmu:56347; Q8R1B4; Q8R3M7	Translation factors	GTP hydrolysis and joining of the 60S ribosomal subunit; L13a-mediated translational silencing of Ceruloplasmin expression; Formation of a pool of free 40S subunits; Translation initiation complex formation; Formation of the ternary complex, and subsequently, the 43S complex; Ribosomal scanning and start codon recognition	7	0	1.38	0.519	0.376	0.128844	0.0202222	0.00217511	5.98738e+07	6.454e+07	4.56743e+07	8.71506e+07	6.88784e+07	8.26362e+07	3.30242e+07	3.10965e+07	2.62334e+07	High	High	High	High	High	High	High
FALSE	High	Master Protein	Q02248	Catenin beta-1 OS=Mus musculus OX=10090 GN=Ctnnb1 PE=1 SV=1	0	113.338	36	26	238	23	781	85.4	5.86	481.68	26	cell adhesion;cell-cell signaling;cell cycle OR cell proliferation;cell organization and biogenesis;protein metabolism;RNA metabolism OR transcription;other metabolic processes;transport;developmental processes;signal transduction;other biological processes	plasma membrane;other membranes;cytosol;cytoskeleton;nucleus;other cell component	signal transduction activity or receptor binding;nucleic acid binding activity;other molecular function	Pf00514	12387	ENSMUSG00000006932	Ctnnb1	mmu:12387; Q02248; Q922W1; Q9D335	TGF-beta signaling pathway; IL-5 signaling pathway; MicroRNAs in cardiomyocyte hypertrophy; Mechanisms associated with pluripotency; Ptf1a related regulatory pathway; Heart development; Neural crest differentiation; Primary focal segmental glomerulosclerosis (FSGS); ESC pluripotency pathways; Wnt signaling in kidney disease; Wnt signaling pathway; Adipogenesis genes; ID signaling pathway; Macroph…	RHO GTPases activate IQGAPs; Myogenesis; Ca2+ pathway; Formation of the beta-catenin:TCF transactivating complex; LRR FLII-interacting protein 1 (LRRFIP1) activates type I IFN production; Apoptotic cleavage of cell adhesion proteins; Adherens junctions interactions; Deactivation of the beta-catenin transactivating complex; Beta-catenin phosphorylation cascade; Disassembly of the destruction compl…	31	2	1.276	0.653	0.512	0.0109949	0.00247294	0.000339422	9.07195e+07	9.23024e+07	8.70711e+07	1.1572e+08	1.08528e+08	1.26711e+08	5.92664e+07	5.95098e+07	5.87261e+07	High	High	High	High	High	High	High
FALSE	High	Master Protein	Q62351	Transferrin receptor protein 1 OS=Mus musculus OX=10090 GN=Tfrc PE=1 SV=1	0	106.668	34	28	219	28	763	85.7	6.57	479.37	28	stress response;transport;signal transduction;other biological processes	non-structural extracellular;plasma membrane;other membranes;other cytoplasmic organelle;other cell component	transporter activity;nucleic acid binding activity;other molecular function	Pf02225, Pf04253, Pf04389	22042	ENSMUSG00000022797	Tfrc	mmu:22042; Q61560; Q62351		Golgi Associated Vesicle Biogenesis; RHOA GTPase cycle; RHOB GTPase cycle; RAC1 GTPase cycle; RHOQ GTPase cycle; RHOC GTPase cycle; Cargo recognition for clathrin-mediated endocytosis; RHOG GTPase cycle; RND2 GTPase cycle; RHOH GTPase cycle; RAC2 GTPase cycle; RAC3 GTPase cycle; RND1 GTPase cycle; Transferrin endocytosis and recycling	15	0	2.349	2.367	1.008	0.017004	0.0185069	0.999994	5.6815e+07	9.15149e+07	6.80015e+07	1.59724e+08	1.43782e+08	1.70762e+08	1.78027e+08	1.60939e+08	1.29321e+08	High	High	High	High	High	High	High
FALSE	High	Master Protein	P43430	Mast cell protease 8 OS=Mus musculus OX=10090 GN=Mcpt8 PE=2 SV=1	0	65.48	41	9	153	9	247	27.1	9.03	476.03	9	protein metabolism	other cell component	other molecular function	Pf00089	17231	ENSMUSG00000022157	Mcpt8	mmu:17231; P43430; Q9R1F1			0	0	1.699	4.571	2.69	0.106036	0.00702734	0.0272038	2.29345e+07	3.7326e+07	4.46889e+07	7.58604e+07	6.34236e+07	5.56684e+07	1.70614e+08	1.80231e+08	1.20326e+08	High	High	High	High	High	High	High
FALSE	High	Master Protein	P60843	Eukaryotic initiation factor 4A-I OS=Mus musculus OX=10090 GN=Eif4a1 PE=1 SV=1	0	99.708	41	20	191	9	406	46.1	5.48	475.71	20	protein metabolism;other metabolic processes	translational apparatus;other cell component	nucleic acid binding activity;other molecular function	Pf00270, Pf00271	13681	ENSMUSG00000059796	Eif4a1	mmu:13681; P04765; P60843; Q61516	Translation factors	L13a-mediated translational silencing of Ceruloplasmin expression; GTP hydrolysis and joining of the 60S ribosomal subunit; Translation initiation complex formation; Ribosomal scanning and start codon recognition; ISG15 antiviral mechanism; Deadenylation of mRNA	8	11	1.517	0.541	0.357	0.110307	0.0411532	0.00317345	1.49295e+08	1.83903e+08	1.1749e+08	2.26529e+08	1.9599e+08	2.77627e+08	8.81787e+07	8.08065e+07	7.05804e+07	High	High	High	High	High	High	High
FALSE	High	Master Protein	P80316	T-complex protein 1 subunit epsilon OS=Mus musculus OX=10090 GN=Cct5 PE=1 SV=1	0	96.783	41	24	219	23	541	59.6	6.02	475.47	24	protein metabolism;other metabolic processes;other biological processes	cytosol;cytoskeleton;other cell component	cytoskeletal activity;nucleic acid binding activity;other molecular function	Pf00118	12465	ENSMUSG00000022234	Cct5	P80316; Q3TIE0; Q3U530; Q3UCU4; Q3UJK9; Q3UWA9; Q542K3; Q6ZQJ1		Cooperation of PDCL (PhLP1) and TRiC/CCT in G-protein beta folding; Association of TriC/CCT with target proteins during biosynthesis	2	0	2.066	0.43	0.208	0.0206226	0.00824009	0.000669046	7.55278e+07	8.21993e+07	6.43698e+07	1.56702e+08	1.24476e+08	1.56041e+08	3.46821e+07	3.24873e+07	2.37673e+07	High	High	High	High	High	High	High
FALSE	High	Master Protein	P62962	Profilin-1 OS=Mus musculus OX=10090 GN=Pfn1 PE=1 SV=2	0	70.251	92	12	251	12	140	14.9	8.28	475.07	12	cell organization and biogenesis;developmental processes;other biological processes	non-structural extracellular;cytosol;cytoskeleton;nucleus;other cell component	signal transduction activity or receptor binding;cytoskeletal activity;other molecular function	Pf00235	18643	ENSMUSG00000018293	Pfn1	mmu:18643; P10924; P62962	G13 signaling pathway; Regulation of actin cytoskeleton	RHO GTPases Activate Formins; PCP/CE pathway; Signaling by ROBO receptors	5	0	2.436	0.311	0.128	0.0288956	0.0108616	0.000879481	2.99048e+08	2.28864e+08	1.98114e+08	6.0112e+08	4.40894e+08	5.57596e+08	7.06179e+07	1.06817e+08	7.11957e+07	High	High	High	High	High	High	High
FALSE	High	Master Protein	P06801	NADP-dependent malic enzyme OS=Mus musculus OX=10090 GN=Me1 PE=1 SV=2	0	100.905	45	24	249	24	572	63.9	7.44	474.74	24	cell organization and biogenesis;other metabolic processes;other biological processes	cytosol;other cell component	other molecular function	Pf00390, Pf03949	17436	ENSMUSG00000032418	Me1	mmu:17436; P06801; Q9DBF9	PPAR signaling pathway	Pyruvate metabolism	2	0	1.541	0.448	0.291	0.0978247	0.0121383	0.0013892	2.28012e+08	2.59494e+08	2.02354e+08	3.42039e+08	3.51335e+08	3.867e+08	1.19792e+08	1.02118e+08	7.1821e+07	High	High	High	High	High	High	High
FALSE	High	Master Protein	Q3V0K9	Plastin-1 OS=Mus musculus OX=10090 GN=Pls1 PE=1 SV=1	0	102.608	37	24	175	19	630	70.4	5.38	472.51	24	cell organization and biogenesis;transport;developmental processes;other biological processes	plasma membrane;other membranes;cytosol;cytoskeleton;other cell component	cytoskeletal activity;other molecular function	Pf00307, Pf13499	102502	ENSMUSG00000049493	Pls1	mmu:102502; Q3V0K9			0	0	1.88	0.516	0.274	0.0226515	0.0110267	0.000827752	3.80309e+07	4.62124e+07	3.76693e+07	7.15082e+07	6.78007e+07	7.60119e+07	1.96146e+07	1.64136e+07	2.4351e+07	High	High	High	High	High	High	High
FALSE	High	Master Protein	P80314	T-complex protein 1 subunit beta OS=Mus musculus OX=10090 GN=Cct2 PE=1 SV=4	0	114.373	43	23	202	23	535	57.4	6.4	471	23	cell organization and biogenesis;protein metabolism;other metabolic processes;other biological processes	cytosol;cytoskeleton;other cell component	other molecular function	Pf00118	12461	ENSMUSG00000034024	Cct2	mmu:12461; P80314; Q9R1U0		Neutrophil degranulation; RHOBTB2 GTPase cycle; Cooperation of PDCL (PhLP1) and TRiC/CCT in G-protein beta folding; RHOBTB1 GTPase cycle; Association of TriC/CCT with target proteins during biosynthesis	5	0	1.394	0.326	0.234	0.920688	0.0204545	0.00729314	2.03503e+08	1.0558e+08	8.12685e+07	1.54116e+08	1.29628e+08	1.47224e+08	3.44345e+07	3.50687e+07	2.06997e+07	High	High	High	High	High	High	High
FALSE	High	Master Protein	P05201	Aspartate aminotransferase, cytoplasmic OS=Mus musculus OX=10090 GN=Got1 PE=1 SV=3	0	89.76	53	21	211	21	413	46.2	7.14	470.75	21	other metabolic processes;signal transduction;other biological processes	cytosol;other cell component	other molecular function	Pf00155	14718	ENSMUSG00000025190	Got1	mmu:14718; P05201; Q3UJH8	Glycolysis and gluconeogenesis; Alanine and aspartate metabolism	Gluconeogenesis; Aspartate and asparagine metabolism	4	0	2.871	0.806	0.281	0.00385717	0.109393	0.000646728	8.27446e+07	1.08383e+08	8.48439e+07	2.72001e+08	2.43624e+08	2.39425e+08	7.3847e+07	6.83553e+07	5.45192e+07	High	High	High	High	High	High	High
FALSE	High	Master Protein	P05784	Keratin, type I cytoskeletal 18 OS=Mus musculus OX=10090 GN=Krt18 PE=1 SV=5	0	86.583	40	22	235	19	423	47.5	5.33	469.93	22	cell organization and biogenesis;transport;signal transduction;other biological processes	non-structural extracellular;plasma membrane;other membranes;cytosol;cytoskeleton;nucleus;other cell component	other molecular function	Pf00038	16668	ENSMUSG00000023043	Krt18	mmu:16668; P05784; Q3TIX1; Q3TJH6; Q3TJW7; Q61766	EGFR1 signaling pathway	Formation of the cornified envelope	3	0	1.458	0.678	0.465	0.0622032	0.257922	0.00689401	6.00295e+07	6.11292e+07	4.24508e+07	8.75118e+07	7.69949e+07	9.48631e+07	4.0713e+07	4.60042e+07	3.53517e+07	High	High	High	High	High	High	High
FALSE	High	Master Protein	Q61753	D-3-phosphoglycerate dehydrogenase OS=Mus musculus OX=10090 GN=Phgdh PE=1 SV=3	0	81.302	32	17	174	17	533	56.5	6.54	469.21	17	cell cycle OR cell proliferation;cell organization and biogenesis;other metabolic processes;developmental processes;other biological processes		other molecular function	Pf00389, Pf02826, Pf19304	236539	ENSMUSG00000053398	Phgdh	mmu:236539; Q3TEE5; Q61753; Q75SV9; Q8C603		Serine biosynthesis	1	0	1.299	0.708	0.545	0.177028	0.0401003	0.00412471	5.71904e+07	7.47124e+07	6.38489e+07	8.55562e+07	8.29113e+07	7.70957e+07	4.52256e+07	4.90406e+07	3.85513e+07	High	High	High	High	High	High	High
FALSE	High	Master Protein	Q06335	Amyloid beta precursor like protein 2 OS=Mus musculus OX=10090 GN=Aplp2 PE=1 SV=4	0	94.199	23	19	235	18	707	80.4	4.7	467.85	19	cell organization and biogenesis;other metabolic processes;developmental processes;other biological processes	plasma membrane;other membranes;nucleus;other cell component	enzyme regulator activity;nucleic acid binding activity;other molecular function	Pf02177, Pf10515, Pf12924, Pf12925	11804	ENSMUSG00000031996	Aplp2	mmu:11804; Q06335; Q80US7	Splicing factor NOVA regulated synaptic proteins	Platelet degranulation ; Regulation of Insulin-like Growth Factor (IGF) transport and uptake by Insulin-like Growth Factor Binding Proteins (IGFBPs); Post-translational protein phosphorylation	4	0	13.445	9.169	0.682	0.000224773	0.000169838	0.0347999	9.47778e+06	8.4737e+06	1.03068e+07	1.32253e+08	1.02298e+08	1.2743e+08	8.68974e+07	8.00425e+07	9.00942e+07	High	High	High	High	High	High	High
FALSE	High	Master Protein	Q9Z0J0	NPC intracellular cholesterol transporter 2 OS=Mus musculus OX=10090 GN=Npc2 PE=1 SV=1	0	48.629	42	10	185	10	149	16.4	7.68	465.22	10	cell organization and biogenesis;other metabolic processes;transport;other biological processes	ER/Golgi;other cytoplasmic organelle	transporter activity;other molecular function	Pf02221	67963	ENSMUSG00000021242	Npc2	mmu:67963; Q3UB23; Q9Z0J0	Tyrobp causal network in microglia	Neutrophil degranulation; LDL clearance	3	0	3.264	1.511	0.463	0.00424543	0.262237	0.00420598	3.08108e+08	2.76119e+08	2.50712e+08	9.95433e+08	7.91738e+08	9.01152e+08	4.25072e+08	4.17189e+08	2.8629e+08	High	High	High	High	High	High	High
FALSE	High	Master Protein	P26231	Catenin alpha-1 OS=Mus musculus OX=10090 GN=Ctnna1 PE=1 SV=1	0	115.944	32	29	180	28	906	100	6.23	464.46	29	cell adhesion;cell cycle OR cell proliferation;cell organization and biogenesis;stress response;developmental processes;signal transduction;other biological processes	plasma membrane;other membranes;cytoskeleton;other cell component	cytoskeletal activity;other molecular function	Pf01044	12385	ENSMUSG00000037815	Ctnna1	mmu:12385; P26231	White fat cell differentiation	RHO GTPases activate IQGAPs; Adherens junctions interactions; Myogenesis; VEGFR2 mediated vascular permeability	5	1	2.176	0.865	0.398	0.01214	0.604923	0.00271729	7.94187e+07	1.02309e+08	6.33842e+07	1.65134e+08	1.72776e+08	1.82555e+08	6.87132e+07	7.29203e+07	6.24088e+07	High	High	High	High	High	High	High
FALSE	High	Master Protein	F6ZDS4	Nucleoprotein TPR OS=Mus musculus OX=10090 GN=Tpr PE=1 SV=1	0	176.525	25	62	203	61	2431	273.8	5.03	463.61	62	cell cycle OR cell proliferation;other metabolic processes;stress response;transport;signal transduction;other biological processes	other membranes;cytoskeleton;nucleus;other cell component	cytoskeletal activity;nucleic acid binding activity;other molecular function	Pf07926	108989	ENSMUSG00000006005	Tpr	F6ZDS4; mmu:108989; Q8R4A0; Q921B9		Transport of the SLBP independent Mature mRNA; Transport of the SLBP Dependant Mature mRNA; Transport of Mature mRNA Derived from an Intronless Transcript; Transport of Mature mRNA derived from an Intron-Containing Transcript; Regulation of Glucokinase by Glucokinase Regulatory Protein; snRNP Assembly; SUMOylation of DNA damage response and repair proteins; SUMOylation of ubiquitinylation protein…	15	0	2.27	0.793	0.349	0.0143682	0.209421	0.00201025	2.29893e+07	2.93557e+07	2.15322e+07	5.32526e+07	3.93628e+07	5.21879e+07	1.76439e+07	1.82294e+07	1.94047e+07	High	High	High	High	High	High	High
FALSE	High	Master Protein	Q8JZQ9	Eukaryotic translation initiation factor 3 subunit B OS=Mus musculus OX=10090 GN=Eif3b PE=1 SV=1	0	119.719	42	27	205	27	803	91.3	5.02	462.53	27	cell organization and biogenesis;protein metabolism;other metabolic processes;other biological processes	translational apparatus;other cell component	nucleic acid binding activity;other molecular function	Pf00076, Pf08662	27979	ENSMUSG00000056076	Eif3b	mmu:27979; Q8JZQ9; Q922K2	Translation factors; mRNA processing; IL-2 signaling pathway	L13a-mediated translational silencing of Ceruloplasmin expression; Formation of a pool of free 40S subunits; GTP hydrolysis and joining of the 60S ribosomal subunit; Translation initiation complex formation; Ribosomal scanning and start codon recognition; Formation of the ternary complex, and subsequently, the 43S complex	9	0	1.699	1.08	0.636	0.183971	0.999877	0.0862294	4.30995e+07	8.12096e+07	5.1168e+07	8.69417e+07	8.69059e+07	1.00576e+08	5.52844e+07	6.05795e+07	4.0335e+07	High	High	High	High	High	High	High
FALSE	High	Master Protein	Q9JI91	Alpha-actinin-2 OS=Mus musculus OX=10090 GN=Actn2 PE=1 SV=2	0	95.612	14	14	169	1	894	103.8	5.45	460.59	14	cell adhesion;cell organization and biogenesis;developmental processes;signal transduction;other biological processes	plasma membrane;other membranes;cytoskeleton;other cell component	cytoskeletal activity;other molecular function	Pf00307, Pf00435, Pf08726, Pf13499	11472	ENSMUSG00000052374	Actn2	G3UW84; mmu:11472; Q9JI91		Platelet degranulation ; RAF/MAP kinase cascade; Striated Muscle Contraction; Unblocking of NMDA receptors, glutamate binding and activation	4	0																Peak Found	Peak Found	Peak Found	Peak Found	High	Peak Found	Peak Found
FALSE	High	Master Protein	Q6GSS7	Histone H2A type 2-A OS=Mus musculus OX=10090 GN=Hist2h2aa1 PE=1 SV=3	0	30.058	46	7	233	1	130	14.1	10.9	458.72	7	cell organization and biogenesis	nucleus;other cell component	nucleic acid binding activity;other molecular function	Pf00125, Pf16211	15267; 319192	ENSMUSG00000063954; ENSMUSG00000064220	Hist2h2aa1; Hist2h2aa2	mmu:15267; mmu:319192; P20670; Q6GSS7; Q811M3		Ub-specific processing proteases; UCH proteinases; Metalloprotease DUBs; Recognition and association of DNA glycosylase with site containing an affected purine; Cleavage of the damaged purine; Condensation of Prophase Chromosomes; DNA Damage/Telomere Stress Induced Senescence; Inhibition of DNA recombination at telomere; Deposition of new CENPA-containing nucleosomes at the centromere; RMTs methy…	13	6	0.888	0.579	0.652	0.848391	0.0241789	0.0276213	4.77605e+08	5.40417e+08	4.77197e+08	5.35446e+08	3.91959e+08	4.24312e+08	2.97987e+08	2.76592e+08	1.9575e+08	Peak Found	Not Found	Peak Found	High	Not Found	High	Not Found
FALSE	High	Master Protein	Q9JJZ2	Tubulin alpha-8 chain OS=Mus musculus OX=10090 GN=Tuba8 PE=1 SV=1	0	82.191	29	12	192	1	449	50	5.1	458.43	12	cell cycle OR cell proliferation;cell organization and biogenesis;other biological processes	cytoskeleton;other cell component	cytoskeletal activity;other molecular function	Pf00091, Pf03953	53857	ENSMUSG00000030137	Tuba8	D4P911; mmu:53857; Q9CV57; Q9JJZ2		COPI-dependent Golgi-to-ER retrograde traffic; COPI-mediated anterograde transport; MHC class II antigen presentation; RHO GTPases Activate Formins; Separation of Sister Chromatids; Resolution of Sister Chromatid Cohesion; EML4 and NUDC in mitotic spindle formation; RHO GTPases activate IQGAPs; Kinesins; PKR-mediated signaling; Recruitment of NuMA to mitotic centrosomes; Carboxyterminal post-tran…	21	0																Not Found	Not Found	Not Found	High	Not Found	Not Found	Not Found
FALSE	High	Master Protein	P47879	Insulin-like growth factor-binding protein 4 OS=Mus musculus OX=10090 GN=Igfbp4 PE=1 SV=2	0	57.867	47	10	194	10	254	27.8	7.17	457.81	10	cell cycle OR cell proliferation;signal transduction;other biological processes	non-structural extracellular	other molecular function	Pf00086, Pf00219	16010	ENSMUSG00000017493	Igfbp4	mmu:16010; O35666; P47879; Q3TMV0	Factors and pathways affecting insulin-like growth factor (IGF1)-Akt signaling; Myometrial relaxation and contraction pathways	Regulation of Insulin-like Growth Factor (IGF) transport and uptake by Insulin-like Growth Factor Binding Proteins (IGFBPs); Post-translational protein phosphorylation	4	0	1.325	3.722	2.81	0.45062	0.00619992	0.00660198	2.63326e+08	2.05044e+08	2.198e+08	2.91142e+08	2.75237e+08	3.47211e+08	6.5991e+08	8.18174e+08	1.24776e+09	High	High	High	High	High	High	High
FALSE	High	Master Protein	P62908	40S ribosomal protein S3 OS=Mus musculus OX=10090 GN=Rps3 PE=1 SV=1	0	57.587	64	16	196	16	243	26.7	9.66	457.62	16	cell cycle OR cell proliferation;cell organization and biogenesis;protein metabolism;DNA metabolism;other metabolic processes;stress response;other biological processes	plasma membrane;other membranes;cytosol;cytoskeleton;mitochondrion;ER/Golgi;translational apparatus;nucleus;other cell component	cytoskeletal activity;nucleic acid binding activity;other molecular function	Pf00189, Pf07650	27050	ENSMUSG00000030744	Rps3	mmu:27050; P17073; P47933; P62908	Cytoplasmic ribosomal proteins	L13a-mediated translational silencing of Ceruloplasmin expression; SRP-dependent cotranslational protein targeting to membrane; Major pathway of rRNA processing in the nucleolus and cytosol; Formation of a pool of free 40S subunits; GTP hydrolysis and joining of the 60S ribosomal subunit; Nonsense Mediated Decay (NMD) independent of the Exon Junction Complex (EJC); Nonsense Mediated Decay (NMD) e…	11	0	1.213	0.526	0.434	0.640791	0.33965	0.0727677	8.00089e+07	9.44529e+07	5.82582e+07	2.09756e+08	6.60343e+07	9.70175e+07	4.55115e+07	4.2074e+07	3.73026e+07	High	High	High	High	High	High	High
FALSE	High	Master Protein	Q91ZX7	Prolow-density lipoprotein receptor-related protein 1 OS=Mus musculus OX=10090 GN=Lrp1 PE=1 SV=1	0	164.719	12	49	227	48	4545	504.4	5.36	455.94	49	cell organization and biogenesis;other metabolic processes;stress response;transport;developmental processes;signal transduction;other biological processes	plasma membrane;other membranes;cytoskeleton;ER/Golgi;nucleus;other cytoplasmic organelle;other cell component	signal transduction activity or receptor binding;other molecular function	Pf00008, Pf00057, Pf00058, Pf07645, Pf12662, Pf14670, Pf16472	16971		Lrp1	mmu:16971; Q61291; Q91ZX7; Q920Y4	Statin pathway; Wnt signaling pathway	Scavenging of heme from plasma; Retinoid metabolism and transport	4	1	1.283	1.254	0.978	0.862554	1	0.99466	3.45968e+07	5.01346e+07	3.39007e+07	4.75659e+07	3.96428e+07	4.43706e+07	5.03702e+07	4.33939e+07	3.29354e+07	High	High	High	High	High	High	High
FALSE	High	Master Protein	Q8BKC5	Importin-5 OS=Mus musculus OX=10090 GN=Ipo5 PE=1 SV=3	0	104.005	21	23	192	23	1097	123.5	4.93	455.07	23	transport;signal transduction;other biological processes	other membranes;cytosol;ER/Golgi;nucleus;other cell component	other molecular function	Pf02985, Pf13513, Pf18808, Pf18816, Pf18829	70572	ENSMUSG00000030662	Ipo5	mmu:70572; Q3TEG2; Q7TQC6; Q8BKC5; Q9EQ30			0	0	1.052	0.46	0.437	0.99999	0.0168639	0.00762849	1.0076e+08	7.90845e+07	6.37668e+07	8.32349e+07	7.03608e+07	9.78662e+07	3.91937e+07	3.63702e+07	3.05946e+07	High	High	High	High	High	High	High
FALSE	High	Master Protein	P22777	Plasminogen activator inhibitor 1 OS=Mus musculus OX=10090 GN=Serpine1 PE=1 SV=1	0	76.965	35	15	213	15	402	45.1	6.64	454.44	15	other metabolic processes;stress response;developmental processes;other biological processes	non-structural extracellular;extracellular matrix;other cell component	signal transduction activity or receptor binding;enzyme regulator activity;other molecular function	Pf00079			Serpine1	P22777		Platelet degranulation ; Dissolution of Fibrin Clot; ECM proteoglycans	3	0	0.606	1.975	3.259	0.0453727	0.0296768	0.00169601	1.06483e+08	1.20304e+08	1.03089e+08	6.45201e+07	6.31175e+07	7.85521e+07	2.10291e+08	2.10255e+08	1.50593e+08	High	High	High	High	High	High	High
FALSE	High	Master Protein	Q9WV32	Actin-related protein 2/3 complex subunit 1B OS=Mus musculus OX=10090 GN=Arpc1b PE=1 SV=4	0	89.696	39	13	156	13	372	41	8.35	454.38	13	cell organization and biogenesis	cytoskeleton;nucleus;other cell component	cytoskeletal activity;other molecular function	Pf00400	11867	ENSMUSG00000029622	Arpc1b	mmu:11867; Q9CRC4; Q9WV32	Microglia pathogen phagocytosis pathway	Regulation of actin dynamics for phagocytic cup formation; EPHB-mediated forward signaling; RHO GTPases Activate WASPs and WAVEs	4	0	1.354	0.346	0.256	0.459305	0.0145951	0.00303544	9.70477e+07	1.23084e+08	6.62976e+07	1.31371e+08	1.03796e+08	1.38372e+08	3.66521e+07	3.36269e+07	2.7122e+07	High	High	High	High	High	High	High
FALSE	High	Master Protein	Q9Z0N1	Eukaryotic translation initiation factor 2 subunit 3, X-linked OS=Mus musculus OX=10090 GN=Eif2s3x PE=1 SV=2	0	91.838	41	17	192	6	472	51	8.4	451.09	17	cell organization and biogenesis;protein metabolism;other metabolic processes	other cell component	nucleic acid binding activity;other molecular function	Pf00009, Pf03144, Pf09173	26905	ENSMUSG00000035150	Eif2s3x	mmu:26905; Q9Z0N1	Translation factors	L13a-mediated translational silencing of Ceruloplasmin expression; GTP hydrolysis and joining of the 60S ribosomal subunit; Recycling of eIF2:GDP; ABC-family proteins mediated transport; Cellular response to mitochondrial stress; Translation initiation complex formation; Formation of the ternary complex, and subsequently, the 43S complex; Ribosomal scanning and start codon recognition; PERK regul…	10	10	1.249	0.584	0.468	0.551971	0.0233941	0.00531283	6.57609e+07	8.45547e+07	5.66015e+07	8.21083e+07	7.45701e+07	8.54411e+07	4.12742e+07	3.84165e+07	3.14377e+07	High	High	High	High	High	High	High
FALSE	High	Master Protein	P08249	Malate dehydrogenase, mitochondrial OS=Mus musculus OX=10090 GN=Mdh2 PE=1 SV=3	0	71.255	52	16	179	16	338	35.6	8.68	449.81	16	other metabolic processes	other membranes;mitochondrion;other cell component	other molecular function	Pf00056, Pf02866	17448	ENSMUSG00000019179	Mdh2	mmu:17448; P08249; Q0QF44; Q8CF79; Q8R1P0	Glycolysis and gluconeogenesis; TCA cycle	Gluconeogenesis; Mitochondrial protein degradation; Citric acid cycle (TCA cycle)	5	0	2.956	0.523	0.177	0.0206226	0.0330409	0.00121346	8.69754e+07	1.34658e+08	8.91686e+07	2.63576e+08	2.22073e+08	2.70455e+08	5.88532e+07	4.66551e+07	3.60433e+07	High	High	High	High	High	High	High
FALSE	High	Master Protein	Q91V92	ATP-citrate synthase OS=Mus musculus OX=10090 GN=Acly PE=1 SV=1	0	127.124	35	38	214	38	1091	119.7	7.44	449.37	38	other metabolic processes	cytosol;nucleus	other molecular function	Pf00285, Pf00549, Pf02629, Pf16114	104112	ENSMUSG00000020917	Acly	mmu:104112; Q91V92	Fatty acid biosynthesis	Neutrophil degranulation; Fatty acyl-CoA biosynthesis	3	0	1.325	0.444	0.335	0.249081	0.058588	0.00645097	1.42478e+08	1.37127e+08	8.11397e+07	1.81634e+08	1.4653e+08	1.99315e+08	6.53258e+07	6.08868e+07	5.00279e+07	High	High	High	High	High	High	High
FALSE	High	Master Protein	P11983	T-complex protein 1 subunit alpha OS=Mus musculus OX=10090 GN=Tcp1 PE=1 SV=3	0	113.697	46	24	174	24	556	60.4	6.16	446.87	24	protein metabolism;other metabolic processes;other biological processes	cytosol;cytoskeleton;ER/Golgi;other cell component	other molecular function	Pf00118	21454	ENSMUSG00000068039	Tcp1	mmu:21454; P11983; P11984; Q3TJ96; Q3TKU1; Q3U5T8; Q3U7I8; Q3UAA8; Q3UB80; Q3UE48		Cooperation of PDCL (PhLP1) and TRiC/CCT in G-protein beta folding; Association of TriC/CCT with target proteins during biosynthesis	2	0	2.152	0.582	0.27	0.0195941	0.0250095	0.00106477	6.82968e+07	8.53343e+07	6.05971e+07	1.51569e+08	1.45353e+08	1.46989e+08	4.18162e+07	3.9734e+07	2.73197e+07	High	High	High	High	High	High	High
FALSE	High	Master Protein	Q9CPY7	Cytosol aminopeptidase OS=Mus musculus OX=10090 GN=Lap3 PE=1 SV=3	0	100.599	41	19	174	19	519	56.1	7.72	446.62	19	protein metabolism	ER/Golgi;other cell component	other molecular function	Pf00883, Pf02789	66988	ENSMUSG00000039682	Lap3	mmu:66988; Q3TFS5; Q4FJV1; Q4FK15; Q99P44; Q9CPY7; Q9CWN8	Oxidative stress and redox pathway		1	0	0.859	0.183	0.213	0.9468	0.0126639	0.00979975	1.62706e+08	1.17179e+08	6.90781e+07	1.0065e+08	7.56321e+07	1.11882e+08	2.1469e+07	1.9142e+07	3.08092e+07	High	High	High	High	High	High	High
FALSE	High	Master Protein	Q922R8	Protein disulfide-isomerase A6 OS=Mus musculus OX=10090 GN=Pdia6 PE=1 SV=3	0	98.652	39	18	155	18	440	48.1	5.14	446.56	18	cell adhesion;stress response	non-structural extracellular;plasma membrane;other membranes;cytosol;ER/Golgi;other cell component	other molecular function	Pf00085	71853		Pdia6	mmu:71853; Q8BK54; Q922R8		Regulation of Insulin-like Growth Factor (IGF) transport and uptake by Insulin-like Growth Factor Binding Proteins (IGFBPs); Post-translational protein phosphorylation	2	0	1.867	0.23	0.123	0.179815	0.00500582	0.000908471	1.29512e+08	2.15979e+08	1.39782e+08	2.07142e+08	2.87792e+08	2.60973e+08	3.20971e+07	4.33933e+07	2.99843e+07	High	High	High	High	High	High	High
FALSE	High	Master Protein	Q99MN1	Lysine--tRNA ligase OS=Mus musculus OX=10090 GN=Kars1 PE=1 SV=1	0	116.455	44	29	220	28	595	67.8	5.94	446.39	29	protein metabolism;RNA metabolism OR transcription;other metabolic processes;signal transduction;other biological processes	non-structural extracellular;plasma membrane;other membranes;cytosol;nucleus;other cell component	nucleic acid binding activity;other molecular function	Pf00152, Pf01336	85305	ENSMUSG00000031948	Kars1	mmu:85305; Q99MN1			0	0	1.985	0.511	0.258	0.0216883	0.0177034	0.000981236	8.41009e+07	9.41312e+07	6.83193e+07	1.66911e+08	1.48096e+08	1.79731e+08	4.43871e+07	4.30013e+07	3.01929e+07	High	High	High	High	High	High	High
FALSE	High	Master Protein	Q61087	Laminin subunit beta-3 OS=Mus musculus OX=10090 GN=Lamb3 PE=1 SV=2	0	154.105	38	38	199	37	1168	128.8	7.47	445.96	38	cell adhesion;cell organization and biogenesis;developmental processes;other biological processes	non-structural extracellular;extracellular matrix	other molecular function	Pf00053, Pf00055	16780	ENSMUSG00000026639	Lamb3	mmu:16780; Q61087; Q91V90	Focal adhesion: PI3K-Akt-mTOR signaling pathway; Alpha 6 beta 4 integrin signaling pathway; Focal adhesion		3	1	2.272	3.655	1.609	0.0137454	0.00518199	0.202003	1.20099e+07	1.73076e+07	1.85074e+07	4.24705e+07	3.74653e+07	3.93181e+07	6.32649e+07	6.47042e+07	4.36624e+07	High	High	High	High	High	High	High
FALSE	High	Master Protein	Q9Z2K1	Keratin, type I cytoskeletal 16 OS=Mus musculus OX=10090 GN=Krt16 PE=1 SV=3	0	64.182	23	15	233	7	469	51.6	5.2	445.69	15	cell organization and biogenesis;stress response;other biological processes	plasma membrane;cytoskeleton	cytoskeletal activity	Pf00038	16666	ENSMUSG00000053797	Krt16	mmu:16666; Q9Z2K1		Formation of the cornified envelope	2	0	0.979	4.312	4.403	0.774219	0.664873	0.212349	7.42836e+06	7.29681e+06	8.79387e+06	9.63226e+06	646314	7.27573e+06	3.96006e+07	3.2032e+07	8.03513e+06	High	High	High	High	Peak Found	High	High
FALSE	High	Master Protein	Q922U2	Keratin, type II cytoskeletal 5 OS=Mus musculus OX=10090 GN=Krt5 PE=1 SV=1	0	92.824	27	25	230	8	580	61.7	7.75	444.73	25	cell organization and biogenesis;other biological processes	plasma membrane;other membranes;cytoskeleton;other cell component	bone, tooth or skin structural activity;other molecular function	Pf00038, Pf16208	110308	ENSMUSG00000061527	Krt5	mmu:110308; Q920F2; Q922U2		Formation of the cornified envelope; Type I hemidesmosome assembly	3	3	1.16	3.556	3.066	0.954611	0.145988	0.059958	3.45464e+07	2.73769e+07	2.40698e+07	3.17532e+07	1.22218e+07	3.25517e+07	9.73656e+07	1.08865e+08	4.5426e+07	High	High	High	High	High	High	High
FALSE	High	Master Protein	P43277	Histone H1.3 OS=Mus musculus OX=10090 GN=H1-3 PE=1 SV=2	0	46.936	35	10	188	1	221	22.1	11.03	444.54	10	cell organization and biogenesis;other biological processes	nucleus;other cell component	nucleic acid binding activity;other molecular function	Pf00538	14957	ENSMUSG00000052565	H1-3	mmu:14957; P43277; Q8C6M4			0	1	0.738	0.791	1.072	0.616928	0.691633	0.999994	6.79891e+06	4.64932e+06	8.30974e+06	5.01824e+06	6.2183e+06	4.48221e+06	4.71449e+06	5.3789e+06	5.69398e+06	High	High	High	High	High	High	High
FALSE	High	Master Protein	Q8BG05	Heterogeneous nuclear ribonucleoprotein A3 OS=Mus musculus OX=10090 GN=Hnrnpa3 PE=1 SV=1	0	101.298	39	18	175	2	379	39.6	9.01	443.54	18	RNA metabolism OR transcription;other metabolic processes;transport	nucleus;other cell component	transporter activity;nucleic acid binding activity	Pf00076	229279	ENSMUSG00000059005	Hnrnpa3	mmu:229279; Q8BG05; Q8BHF8	mRNA processing	mRNA Splicing - Major Pathway; Processing of Capped Intron-Containing Pre-mRNA	3	0	4.256	1.27	0.299	0.00806076	0.546279	0.00808348	1.62414e+06	1.33042e+06	933191	5.66159e+06	4.70082e+06	9.3899e+06	1.97782e+06	1.6185e+06	1.69002e+06	Peak Found	High	Peak Found	High	High	High	Peak Found
FALSE	High	Master Protein	Q8BMS2	Spondin-2 OS=Mus musculus OX=10090 GN=Spon2 PE=2 SV=2	0	40.366	28	9	213	9	330	35.9	5.66	443.08	9	cell adhesion;cell cycle OR cell proliferation;stress response;other biological processes	non-structural extracellular;extracellular matrix	signal transduction activity or receptor binding;other molecular function	Pf06468, Pf19028	100689	ENSMUSG00000037379	Spon2	mmu:100689; Q6SJD8; Q8BMS2		O-glycosylation of TSR domain-containing proteins	1	0	0.902	1.852	2.054	0.57902	0.197383	0.0371931	3.26259e+08	2.5337e+08	2.27656e+08	2.28491e+08	1.49433e+08	2.57101e+08	5.02433e+08	4.69266e+08	3.37969e+08	High	High	High	High	High	High	High
FALSE	High	Master Protein	P15864	Histone H1.2 OS=Mus musculus OX=10090 GN=H1-2 PE=1 SV=2	0	50.116	40	11	185	3	212	21.3	11	439.65	11	cell organization and biogenesis;other biological processes	nucleus;other cell component	nucleic acid binding activity;other molecular function	Pf00538	50708	ENSMUSG00000036181	H1-2	mmu:50708; P15864		Formation of Senescence-Associated Heterochromatin Foci (SAHF); Apoptosis induced DNA fragmentation	2	8	0.751	0.38	0.506	0.393906	0.0056751	0.00622486	9.14623e+07	8.89565e+07	8.2056e+07	6.29474e+07	7.70995e+07	6.68168e+07	3.51771e+07	3.37808e+07	2.19257e+07	High	High	High	High	High	High	High
FALSE	High	Master Protein	P01027	Complement C3 OS=Mus musculus OX=10090 GN=C3 PE=1 SV=3	0	69.354	11	20	216	20	1663	186.4	6.73	439	20	cell organization and biogenesis;other metabolic processes;stress response;developmental processes;signal transduction;other biological processes	non-structural extracellular;other cell component	signal transduction activity or receptor binding;enzyme regulator activity;other molecular function	Pf00207, Pf01759, Pf01821, Pf01835, Pf07677, Pf07678, Pf07703, Pf17789, Pf17790, Pf17791, Pf21308, Pf21406	12266	ENSMUSG00000024164	C3	mmu:12266; P01027; Q61370; Q80XP1	Complement activation, classical pathway; Tyrobp causal network in microglia; Comprehensive IL-17A signaling	Immunoregulatory interactions between a Lymphoid and a non-Lymphoid cell; Regulation of Complement cascade; Neutrophil degranulation; Regulation of Insulin-like Growth Factor (IGF) transport and uptake by Insulin-like Growth Factor Binding Proteins (IGFBPs); Post-translational protein phosphorylation; G alpha (i) signalling events; Peptide ligand-binding receptors; Alternative complement activati…	12	0	0.55	0.52	0.945	0.00473428	0.00321728	0.724496	4.68464e+08	5.55741e+08	4.72944e+08	2.60116e+08	3.01467e+08	2.55143e+08	2.45776e+08	2.45388e+08	2.72702e+08	High	High	High	High	High	High	High
FALSE	High	Master Protein	Q8BHN3	Neutral alpha-glucosidase AB OS=Mus musculus OX=10090 GN=Ganab PE=1 SV=1	0	145.799	40	36	200	36	944	106.8	6.06	437.16	36	protein metabolism;other metabolic processes	ER/Golgi;other cell component	other molecular function	Pf01055, Pf13802, Pf21365	14376	ENSMUSG00000071650	Ganab	mmu:14376; O08794; Q149A6; Q80U81; Q8BHN3; Q9CS53			0	0	0.859	89.804	100	0.359294	1.47287e-06	1.46695e-06	5.70821e+06	6.62067e+06	5.46406e+06	4.90196e+06	5.76139e+06	4.67394e+06	5.50413e+08	5.12621e+08	4.69164e+08	Peak Found	Peak Found	Peak Found	Peak Found	Peak Found	Peak Found	High
FALSE	High	Master Protein	O55234	Proteasome subunit beta type-5 OS=Mus musculus OX=10090 GN=Psmb5 PE=1 SV=3	0	69.285	43	13	179	13	264	28.5	7.02	435.75	13	protein metabolism;other metabolic processes;stress response	cytosol;cytoskeleton;nucleus;other cell component	other molecular function	Pf00227	19173	ENSMUSG00000022193	Psmb5	mmu:19173; O55234; Q3UZI1; Q91X53; Q9CWR4; Q9R1P2	Proteasome degradation	FCERI mediated NF-kB activation; Downstream TCR signaling; Activation of NF-kappaB in B cells; Neddylation; Asymmetric localization of PCP proteins; Degradation of AXIN; Hedgehog 'on' state; Ub-specific processing proteases; Regulation of RUNX3 expression and activity; Antigen processing: Ubiquitination & Proteasome degradation; Autodegradation of Cdh1 by Cdh1:APC/C; APC/C:Cdc20 mediated degradat…	49	0	1.278	0.54	0.423	0.402727	0.0226352	0.00420598	1.07018e+08	1.3607e+08	8.99196e+07	1.55433e+08	1.28475e+08	1.36784e+08	6.09691e+07	5.78145e+07	4.29338e+07	High	High	High	High	High	High	High
FALSE	High	Master Protein	Q9CQV8	14-3-3 protein beta/alpha OS=Mus musculus OX=10090 GN=Ywhab PE=1 SV=3	0	85.319	51	14	227	1	246	28.1	4.83	434.95	14	signal transduction;other biological processes	cytosol;other cell component	enzyme regulator activity;other molecular function	Pf00244	54401	ENSMUSG00000018326	Ywhab	mmu:54401; O70455; Q3TY33; Q3UAN6; Q9CQV8	IL-3 signaling pathway; Myometrial relaxation and contraction pathways; Alpha 6 beta 4 integrin signaling pathway; Calcium regulation in cardiac cells; EGFR1 signaling pathway	RAF activation; Rap1 signalling; MAP2K and MAPK activation; Negative regulation of MAPK pathway; TP53 Regulates Metabolic Genes; mTORC1-mediated signalling; Activation of BAD and translocation to mitochondria ; RHO GTPases activate PKNs; Chk1/Chk2(Cds1) mediated inactivation of Cyclin B:Cdk1 complex; Regulation of localization of FOXO transcription factors; Frs2-mediated activation; Tristetraprol…	20	0	18.247	1.076	0.059	0.0202206	1	0.00965734	37624.1	115405	151987	2.23557e+06	1.63476e+06	2.10574e+06	124142	24972.1	147990	High	Not Found	Not Found	High	High	High	Not Found
FALSE	High	Master Protein	P17095	High mobility group protein HMG-I/HMG-Y OS=Mus musculus OX=10090 GN=Hmga1 PE=1 SV=4	0	36.082	49	6	145	2	107	11.6	10.32	434.31	6	cell-cell signaling;cell cycle OR cell proliferation;cell organization and biogenesis;DNA metabolism;other metabolic processes;stress response;transport;developmental processes;signal transduction;other biological processes	mitochondrion;nucleus;other cell component	signal transduction activity or receptor binding;nucleic acid binding activity;other molecular function		111241; 15361	ENSMUSG00000046711; ENSMUSG00000078249	Hmga1	mmu:15361; P17095; Q91WV2; Q924L7; Q924L8	Adipogenesis genes	Formation of Senescence-Associated Heterochromatin Foci (SAHF)	2	4	3.522	1.333	0.378	0.0288575	0.816688	0.040676	2.0697e+07	3.04512e+07	1.22498e+07	7.28964e+07	6.08211e+07	7.59715e+07	3.28493e+07	2.75809e+07	1.82502e+07	High	High	High	High	High	High	High
FALSE	High	Master Protein	Q8C1A5	Thimet oligopeptidase OS=Mus musculus OX=10090 GN=Thop1 PE=1 SV=1	0	114.206	44	30	184	30	687	78	6.06	434.3	30	protein metabolism;other metabolic processes;signal transduction	mitochondrion	other molecular function	Pf01432	50492		Thop1	mmu:50492; Q8C1A5; Q8K0J9; Q8K2D4; Q9EPX1		Antigen processing: Ubiquitination & Proteasome degradation	1	0	1.509	0.421	0.279	0.11416	0.0108146	0.00136023	6.99552e+07	9.02328e+07	6.13367e+07	1.24335e+08	9.63178e+07	1.05556e+08	3.72405e+07	2.94586e+07	2.90532e+07	High	High	High	High	High	High	High
FALSE	High	Master Protein	Q8VCF1	Soluble calcium-activated nucleotidase 1 OS=Mus musculus OX=10090 GN=Cant1 PE=2 SV=1	0	90.726	50	19	201	19	403	45.6	6.77	431.02	19	protein metabolism;other metabolic processes	other membranes;ER/Golgi	other molecular function	Pf06079	76025	ENSMUSG00000025575	Cant1	B1AQJ8; mmu:76025; Q8C3R8; Q8C4T6; Q8VCF1; Q9D3F2; Q9D9R1	Purine metabolism	Neutrophil degranulation	2	0	1.852	3.559	1.922	0.0902728	0.00863743	0.0492122	6.42538e+07	1.00449e+08	6.00295e+07	1.50977e+08	1.18998e+08	1.15499e+08	2.79834e+08	2.28656e+08	2.00637e+08	High	High	High	High	High	High	High
FALSE	High	Master Protein	Q9CVB6	Actin-related protein 2/3 complex subunit 2 OS=Mus musculus OX=10090 GN=Arpc2 PE=1 SV=3	0	90.766	50	21	199	21	300	34.3	7.36	427.75	21	cell organization and biogenesis;signal transduction;other biological processes	plasma membrane;other membranes;cytoskeleton;nucleus;other cytoplasmic organelle;other cell component	signal transduction activity or receptor binding;cytoskeletal activity;other molecular function	Pf04045	76709	ENSMUSG00000006304	Arpc2	mmu:76709; Q3U870; Q9CVB6	Comprehensive IL-17A signaling	Clathrin-mediated endocytosis; Regulation of actin dynamics for phagocytic cup formation; RHO GTPases Activate WASPs and WAVEs; EPHB-mediated forward signaling	5	0	1.342	0.959	0.715	0.130145	0.571745	0.0247664	8.52425e+07	1.12121e+08	9.00257e+07	1.27976e+08	1.11825e+08	1.20776e+08	8.63485e+07	7.96644e+07	8.86007e+07	High	High	High	High	High	High	High
FALSE	High	Master Protein	Q9EQU5-2	Isoform 2 of Protein SET OS=Mus musculus OX=10090 GN=Set	0	64.288	36	11	138	2	277	32.1	4.22	426.85	11							Set	Q9EQU5-2			0	0	1.033	2.732	2.646	0.927646	0.242991	0.365792	203127	1.44545e+06	1.88524e+06	721753	1.4925e+06	1.66976e+06	3.94841e+06	4.25943e+06	2.62168e+06	High	High	High	High	High	High	High
FALSE	High	Master Protein	P10648	Glutathione S-transferase A2 OS=Mus musculus OX=10090 GN=Gsta2 PE=1 SV=3	0	47.344	46	10	202	1	222	25.5	8.81	426.79	10	other metabolic processes;other biological processes	cytosol	other molecular function	Pf00043, Pf02798	14858	ENSMUSG00000057933	Gsta2	mmu:14858; P10648; Q6P8Q1	Transcriptional activation by Nfe2l2 in response to phytochemicals; Metapathway biotransformation; Oxidative stress and redox pathway	Glutathione conjugation; Heme degradation; Azathioprine ADME	6	0	31.476	1.117	0.035	0.0134053	1	0.00694094	35758.2	160755	44133.6	1.11037e+06	1.38913e+06	1.56069e+06	49308.5	41977.2	140419	Not Found	Peak Found	Not Found	Peak Found	High	High	Peak Found
FALSE	High	Master Protein	P35951	Low-density lipoprotein receptor OS=Mus musculus OX=10090 GN=Ldlr PE=1 SV=2	0	99.36	27	24	194	24	862	94.9	5.02	425.18	24	protein metabolism;other metabolic processes;stress response;transport;developmental processes;other biological processes	non-structural extracellular;plasma membrane;other membranes;ER/Golgi;other cytoplasmic organelle;other cell component	other molecular function	Pf00057, Pf00058, Pf07645, Pf14670	16835	ENSMUSG00000032193	Ldlr	mmu:16835; P35951; Q6GTJ9	Statin pathway; SREBF and miR33 in cholesterol and lipid homeostasis; Wnt signaling pathway; Wnt signaling pathway and pluripotency	Cargo recognition for clathrin-mediated endocytosis; Chylomicron clearance; LDL clearance	8	0	4.673	5.611	1.201	0.000224773	0.000187291	0.0898396	2.44185e+07	2.92143e+07	2.34294e+07	1.16961e+08	1.10774e+08	1.14119e+08	1.57518e+08	1.3702e+08	1.31498e+08	High	High	High	High	High	High	High
FALSE	High	Master Protein	Q9QWL7	Keratin, type I cytoskeletal 17 OS=Mus musculus OX=10090 GN=Krt17 PE=1 SV=3	0	65.771	28	17	210	2	433	48.1	5.06	424.43	17	cell organization and biogenesis;other biological processes	plasma membrane;cytoskeleton;other cell component	other molecular function	Pf00038	16667	ENSMUSG00000035557	Krt17	A2A4G6; mmu:16667; Q61783; Q9QWL7	EGFR1 signaling pathway	Formation of the cornified envelope	3	0	0.28	1.328	4.739	0.0266426	1	0.0183902	8.16581e+06	5.30526e+06	5.10228e+06	1.25635e+06	1.75367e+06	1.48712e+06	8.46666e+06	7.04759e+06	3.16443e+06	High	High	Peak Found	High	Peak Found	Peak Found	High
FALSE	High	Master Protein	P47226	Testin OS=Mus musculus OX=10090 GN=Tes PE=1 SV=1	0	98.925	41	19	189	19	423	48	8.31	422.73	19	other biological processes	plasma membrane;other membranes;cytosol;other cell component	other molecular function	Pf00412, Pf06297			Tes	P47226			0	0	1.472	0.434	0.295	0.339488	0.00977023	0.00187573	5.50843e+07	8.17345e+07	5.16408e+07	8.1107e+07	7.0632e+07	9.61386e+07	2.393e+07	2.46779e+07	1.98095e+07	High	High	High	High	High	High	High
FALSE	High	Master Protein	Q9CQV8-2	Isoform Short of 14-3-3 protein beta/alpha OS=Mus musculus OX=10090 GN=Ywhab	0	80.316	51	14	223	1	244	27.8	4.83	422.61	14							Ywhab	Q9CQV8-2			0	4	2.177	1.081	0.497	0.00603313	0.759794	0.00400358	3.27409e+07	4.47422e+07	4.45287e+07	9.69194e+07	9.3716e+07	1.11153e+08	4.81275e+07	4.99637e+07	3.9053e+07	Not Found	Not Found	Not Found	High	Not Found	Not Found	Not Found
FALSE	High	Master Protein	Q9R0P3	S-formylglutathione hydrolase OS=Mus musculus OX=10090 GN=Esd PE=1 SV=1	0	51.799	48	9	142	9	282	31.3	7.12	422.23	9	other metabolic processes	cytosol;other cell component	other molecular function	Pf00756	13885	ENSMUSG00000021996	Esd	mmu:13885; Q80ZX4; Q9CWI4; Q9R0P3		Glutathione conjugation	1	0	3.369	0.787	0.234	0.00271469	0.167282	0.000582658	8.35834e+07	9.5381e+07	6.99205e+07	3.12546e+08	2.62606e+08	2.81614e+08	6.57971e+07	6.61923e+07	4.82461e+07	High	High	High	High	High	High	High
FALSE	High	Master Protein	Q9CWJ9	Bifunctional purine biosynthesis protein ATIC OS=Mus musculus OX=10090 GN=Atic PE=1 SV=2	0	104.463	47	24	163	24	592	64.2	6.76	417.1	24	other metabolic processes;developmental processes;other biological processes	plasma membrane;other membranes;cytosol	other molecular function	Pf01808, Pf02142	108147	ENSMUSG00000026192	Atic	mmu:108147; Q3UTQ3; Q80UH0; Q8BPF0; Q8BQV9; Q9CRI1; Q9CWJ9; Q9CZW9	Purine metabolism; One-carbon metabolism	Purine ribonucleoside monophosphate biosynthesis	3	0	1.746	0.638	0.366	0.156109	0.0557959	0.00475272	4.12631e+07	6.89405e+07	4.43294e+07	8.21812e+07	7.31972e+07	7.73934e+07	2.82933e+07	3.10498e+07	2.17584e+07	High	High	High	High	High	High	High
FALSE	High	Master Protein	Q8VDM4	26S proteasome non-ATPase regulatory subunit 2 OS=Mus musculus OX=10090 GN=Psmd2 PE=1 SV=1	0	130.568	32	29	172	29	908	100.1	5.17	415.75	29	protein metabolism;other metabolic processes;other biological processes	nucleus;other cell component	enzyme regulator activity	Pf01851, Pf17781, Pf18051	21762	ENSMUSG00000006998	Psmd2	mmu:21762; Q8VDM4	Proteasome degradation	Neutrophil degranulation; Separation of Sister Chromatids; MAPK6/MAPK4 signaling; FCERI mediated NF-kB activation; Downstream TCR signaling; Activation of NF-kappaB in B cells; Neddylation; Asymmetric localization of PCP proteins; Degradation of AXIN; Hedgehog 'on' state; Ub-specific processing proteases; Regulation of RUNX3 expression and activity; Antigen processing: Ubiquitination & Proteasome…	50	0	2.436	0.697	0.286	0.038474	0.149396	0.00353554	2.69224e+07	4.33269e+07	2.61197e+07	6.10922e+07	6.55752e+07	8.39357e+07	1.87695e+07	2.27645e+07	1.50049e+07	High	High	High	High	High	High	High
FALSE	High	Master Protein	Q9CZD3	Glycine--tRNA ligase OS=Mus musculus OX=10090 GN=Gars1 PE=1 SV=1	0	102.094	34	28	216	28	729	81.8	6.65	415.69	28	protein metabolism;RNA metabolism OR transcription;other metabolic processes	non-structural extracellular;cytosol;other cell component	other molecular function	Pf00458, Pf00587, Pf03129	353172	ENSMUSG00000029777	Gars1	mmu:353172; Q3TMM4; Q3UK01; Q8VC67; Q9CZD3			0	0	1.727	0.374	0.216	0.024777	0.00522617	0.000570441	1.17e+08	1.27235e+08	1.09464e+08	2.02107e+08	1.83692e+08	2.63518e+08	5.1247e+07	4.37072e+07	3.76004e+07	High	High	High	High	High	High	High
FALSE	High	Master Protein	Q9Z0U1	Tight junction protein ZO-2 OS=Mus musculus OX=10090 GN=Tjp2 PE=1 SV=2	0	138.96	32	35	182	34	1167	131.2	6.79	415.17	35	cell adhesion;cell organization and biogenesis;transport;other biological processes	plasma membrane;other membranes;nucleus;other cell component	other molecular function	Pf00595, Pf00625, Pf07653	21873	ENSMUSG00000024812	Tjp2	mmu:21873; Q8K210; Q9Z0U1		RHOA GTPase cycle; RHOB GTPase cycle; RHOC GTPase cycle; Apoptotic cleavage of cell adhesion proteins; Signaling by Hippo	5	0	2.532	0.817	0.323	0.0109949	0.282263	0.00177051	2.66631e+07	3.38434e+07	2.31717e+07	6.06681e+07	6.75072e+07	8.1381e+07	2.17867e+07	2.29527e+07	1.66788e+07	High	High	High	High	High	High	High
FALSE	High	Master Protein	Q9R118	Serine protease HTRA1 OS=Mus musculus OX=10090 GN=Htra1 PE=1 SV=2	0	100.39	48	21	219	21	480	51.2	7.65	413.44	21	protein metabolism;other biological processes	non-structural extracellular;plasma membrane;other membranes;cytosol	other molecular function	Pf00219, Pf07648, Pf13365, Pf17820	56213	ENSMUSG00000006205	Htra1	mmu:56213; Q8BN04; Q8BN05; Q91WS3; Q9QZK6; Q9R118		Degradation of the extracellular matrix	1	0	1.111	3.367	3.032	0.99999	0.00956035	0.00432374	1.54225e+08	9.74977e+07	9.6742e+07	1.19824e+08	1.07476e+08	1.08288e+08	3.98747e+08	3.28299e+08	2.71197e+08	High	High	High	High	High	High	High
FALSE	High	Master Protein	P80313	T-complex protein 1 subunit eta OS=Mus musculus OX=10090 GN=Cct7 PE=1 SV=1	0	92.481	47	25	196	25	544	59.6	7.84	411.97	25	protein metabolism;other metabolic processes;other biological processes	cytosol;cytoskeleton;other cell component	other molecular function	Pf00118	12468	ENSMUSG00000030007	Cct7	mmu:12468; P80313		Cooperation of PDCL (PhLP1) and TRiC/CCT in G-protein beta folding; RHOBTB1 GTPase cycle; RHOBTB2 GTPase cycle; Association of TriC/CCT with target proteins during biosynthesis	4	0	2.002	0.521	0.26	0.0818491	0.0222025	0.00189687	6.44029e+07	1.02436e+08	6.5304e+07	1.3077e+08	1.30384e+08	1.41112e+08	3.86064e+07	3.40046e+07	2.46054e+07	High	High	High	High	High	High	High
FALSE	High	Master Protein	Q9R0E1	Multifunctional procollagen lysine hydroxylase and glycosyltransferase LH3 OS=Mus musculus OX=10090 GN=Plod3 PE=1 SV=1	0	69.179	28	17	182	16	741	84.9	6.23	408.47	17	cell organization and biogenesis;protein metabolism;other metabolic processes;developmental processes;other biological processes	non-structural extracellular;extracellular matrix;other membranes;ER/Golgi	other molecular function	Pf03171	26433	ENSMUSG00000004846	Plod3	mmu:26433; Q542E0; Q9CYY9; Q9R0E1		Collagen biosynthesis and modifying enzymes	1	0	0.457	0.424	0.928	0.085784	0.0606978	0.954978	1.31545e+08	1.45795e+08	7.39215e+07	6.85702e+07	5.55302e+07	6.01467e+07	5.79999e+07	5.57901e+07	5.52038e+07	High	High	High	High	High	High	High
FALSE	High	Master Protein	Q8BK67	Protein RCC2 OS=Mus musculus OX=10090 GN=Rcc2 PE=1 SV=1	0	96.457	37	18	171	18	520	55.9	8.72	408.39	18	cell adhesion;cell cycle OR cell proliferation;cell organization and biogenesis;signal transduction;other biological processes	plasma membrane;other membranes;cytoskeleton;nucleus;other cytoplasmic organelle;other cell component	enzyme regulator activity;cytoskeletal activity;other molecular function	Pf00415	108911	ENSMUSG00000040945	Rcc2	A2AWQ3; mmu:108911; Q6ZPQ0; Q8BK67		Separation of Sister Chromatids; Amplification of signal from unattached kinetochores via a MAD2 inhibitory signal; Resolution of Sister Chromatid Cohesion; RHO GTPases Activate Formins; EML4 and NUDC in mitotic spindle formation	6	0	1.803	0.743	0.412	0.121339	0.113755	0.00657018	3.34687e+07	5.36822e+07	3.60755e+07	7.09649e+07	5.84205e+07	6.50298e+07	2.68093e+07	2.8145e+07	1.95517e+07	High	High	High	High	High	High	High
FALSE	High	Master Protein	Q9DBG3	AP-2 complex subunit beta OS=Mus musculus OX=10090 GN=Ap2b1 PE=1 SV=1	0	116.334	28	31	180	11	937	104.5	5.38	408.38	31	cell organization and biogenesis;transport;developmental processes;other biological processes	plasma membrane;other membranes;other cell component	other molecular function	Pf01602, Pf02883, Pf09066	71770	ENSMUSG00000035152	Ap2b1	mmu:71770; Q80XJ4; Q9DBG3		Cargo recognition for clathrin-mediated endocytosis; MHC class II antigen presentation; Recycling pathway of L1; Retrograde neurotrophin signalling; LDL clearance; Trafficking of GluR2-containing AMPA receptors; WNT5A-dependent internalization of FZD4; WNT5A-dependent internalization of FZD2, FZD5 and ROR2; VLDLR internalisation and degradation	10	17	1.5	0.391	0.26	0.0935767	0.0122088	0.00138606	8.21441e+07	8.40246e+07	6.75775e+07	1.57724e+08	1.00269e+08	1.23253e+08	3.71011e+07	3.21041e+07	2.63823e+07	High	High	High	High	High	High	High
FALSE	High	Master Protein	Q6NZJ6	Eukaryotic translation initiation factor 4 gamma 1 OS=Mus musculus OX=10090 GN=Eif4g1 PE=1 SV=1	0	136.73	23	39	180	36	1600	176	5.4	406.47	39	protein metabolism;other metabolic processes;stress response;developmental processes;other biological processes	cytosol;translational apparatus;nucleus;other cell component	nucleic acid binding activity;other molecular function	Pf02020, Pf02847, Pf02854	208643	ENSMUSG00000045983	Eif4g1	mmu:208643; Q6NZJ6; Q6NZN8; Q8BW99	Translation factors	AUF1 (hnRNP D0) binds and destabilizes mRNA; L13a-mediated translational silencing of Ceruloplasmin expression; GTP hydrolysis and joining of the 60S ribosomal subunit; Nonsense Mediated Decay (NMD) independent of the Exon Junction Complex (EJC); Nonsense Mediated Decay (NMD) enhanced by the Exon Junction Complex (EJC); mTORC1-mediated signalling; Translation initiation complex formation; Ribosom…	12	3	2.255	0.788	0.349	0.0177338	0.159845	0.00210709	2.94697e+07	3.75623e+07	3.11804e+07	7.03255e+07	5.34467e+07	7.60451e+07	2.53954e+07	2.45565e+07	1.9315e+07	High	High	High	High	High	High	High
FALSE	High	Master Protein	P23198	Chromobox protein homolog 3 OS=Mus musculus OX=10090 GN=Cbx3 PE=1 SV=2	0	52.337	40	9	129	8	183	20.8	5.22	404.65	9	cell organization and biogenesis;stress response;other biological processes	cytoskeleton;nucleus;other cell component	nucleic acid binding activity;other molecular function	Pf00385, Pf01393			Cbx3	P23198; Q921C4		Transcriptional Regulation by E2F6	1	1	1.18	0.486	0.412	0.716406	0.0543292	0.0140351	8.14643e+07	1.01595e+08	5.8457e+07	9.61489e+07	7.75289e+07	1.1316e+08	4.55974e+07	3.96087e+07	3.47691e+07	High	High	High	High	High	High	High
FALSE	High	Master Protein	Q03145	Ephrin type-A receptor 2 OS=Mus musculus OX=10090 GN=Epha2 PE=1 SV=3	0	107.472	36	33	227	30	977	108.8	6.23	404.13	33	cell adhesion;cell cycle OR cell proliferation;other metabolic processes;stress response;developmental processes;signal transduction;other biological processes	plasma membrane;other membranes;other cell component	kinase activity;other molecular function	Pf00041, Pf00536, Pf01404, Pf07714, Pf14575	13836	ENSMUSG00000006445	Epha2	mmu:13836; Q03145; Q3UNI2; Q60633; Q62212	Focal adhesion: PI3K-Akt-mTOR signaling pathway	RAC1 GTPase cycle; RHOG GTPase cycle; RND2 GTPase cycle; RHOU GTPase cycle; RAC2 GTPase cycle; RAC3 GTPase cycle; RND3 GTPase cycle; RND1 GTPase cycle; RHOV GTPase cycle; EPHA-mediated growth cone collapse; EPH-ephrin mediated repulsion of cells	13	2	1.245	1.115	0.896	0.362253	0.858052	0.705257	5.7333e+07	6.21371e+07	3.68568e+07	7.13779e+07	6.27039e+07	7.24878e+07	6.39469e+07	6.59112e+07	4.75599e+07	High	High	High	High	High	High	High
FALSE	High	Master Protein	Q6IFX2	Keratin, type I cytoskeletal 42 OS=Mus musculus OX=10090 GN=Krt42 PE=1 SV=1	0	66.935	31	19	199	6	452	50.1	5.16	403.19	19	cell organization and biogenesis;other biological processes	cytoskeleton;other cell component	other molecular function	Pf00038	68239	ENSMUSG00000053654	Krt42	A7MAW4; mmu:68239; Q2M1G8; Q6IFX2; Q6SEK1			0	10	0.764	5.451	7.13	0.828034	0.0716369	0.0220669	2.8062e+07	2.55416e+07	2.78575e+07	3.6766e+07	9.12271e+06	2.1297e+07	1.64481e+08	1.5184e+08	6.7181e+07	High	High	High	High	Peak Found	High	High
FALSE	High	Master Protein	Q99L47	Hsc70-interacting protein OS=Mus musculus OX=10090 GN=St13 PE=1 SV=1	0	76.808	32	13	155	13	371	41.6	5.26	402.68	13	protein metabolism;other metabolic processes;other biological processes	cytosol;other cell component	other molecular function	Pf13181, Pf17830, Pf18253	70356	ENSMUSG00000022403	St13	mmu:70356; Q4FJT4; Q99L47		Regulation of HSF1-mediated heat shock response	1	0	2.322	0.678	0.292	0.011683	0.0711074	0.00113579	6.96758e+07	8.53757e+07	7.78593e+07	1.95288e+08	1.33719e+08	1.8081e+08	5.42184e+07	5.27498e+07	4.34826e+07	High	High	High	High	High	High	High
FALSE	High	Master Protein	Q8CI51	PDZ and LIM domain protein 5 OS=Mus musculus OX=10090 GN=Pdlim5 PE=1 SV=4	0	107.875	39	18	148	18	591	63.3	8.25	402.33	18	cell organization and biogenesis;developmental processes;other biological processes	other membranes;cytosol;cytoskeleton;other cell component	cytoskeletal activity;other molecular function	Pf00412, Pf00595	56376	ENSMUSG00000028273	Pdlim5	mmu:56376; Q3UGD0; Q8CI51; Q9QYN0; Q9QYN1; Q9QYN2			0	0	1.662	0.406	0.244	0.0797674	0.00648272	0.000917848	3.77184e+07	4.42415e+07	3.28283e+07	6.26917e+07	4.76078e+07	6.39769e+07	1.72795e+07	1.53162e+07	1.34646e+07	High	High	High	High	High	High	High
FALSE	High	Master Protein	O54782	Epididymis-specific alpha-mannosidase OS=Mus musculus OX=10090 GN=Man2b2 PE=1 SV=2	0	110.031	29	20	151	20	1018	115.5	7.39	402.29	20	other metabolic processes	non-structural extracellular;other cytoplasmic organelle	other molecular function	Pf01074, Pf07748, Pf09261	17160	ENSMUSG00000029119	Man2b2	mmu:17160; O54782; Q69ZV1; Q8BH85; Q9DBK2		Lysosomal oligosaccharide catabolism	1	0	0.987	0.188	0.19	0.99999	0.000321071	0.000229324	1.30006e+08	1.45625e+08	1.13386e+08	1.39714e+08	1.20504e+08	1.28327e+08	2.66436e+07	2.43903e+07	2.09893e+07	High	High	High	High	High	High	High
FALSE	High	Master Protein	P28352	DNA-(apurinic or apyrimidinic site) endonuclease OS=Mus musculus OX=10090 GN=Apex1 PE=1 SV=2	0	84.305	38	14	136	14	317	35.5	7.91	401.24	14	cell organization and biogenesis;DNA metabolism;other metabolic processes;stress response;other biological processes	cytoskeleton;mitochondrion;ER/Golgi;nucleus;other cell component	nucleic acid binding activity;other molecular function	Pf03372	11792	ENSMUSG00000035960	Apex1	mmu:11792; P28352		Displacement of DNA glycosylase by APEX1; PCNA-Dependent Long Patch Base Excision Repair; POLB-Dependent Long Patch Base Excision Repair; Abasic sugar-phosphate removal via the single-nucleotide replacement pathway	6	0	2.231	0.715	0.32	0.0173529	0.0439848	0.00125885	4.55006e+07	6.06369e+07	4.52489e+07	1.05779e+08	9.0094e+07	1.01501e+08	3.36835e+07	3.25182e+07	2.42542e+07	High	High	High	High	High	High	High
FALSE	High	Master Protein	P14685	26S proteasome non-ATPase regulatory subunit 3 OS=Mus musculus OX=10090 GN=Psmd3 PE=1 SV=3	0	90.473	45	23	169	23	530	60.7	8.44	400.86	23	protein metabolism;other metabolic processes;other biological processes	other cell component	enzyme regulator activity	Pf01399, Pf08375	22123	ENSMUSG00000017221	Psmd3	mmu:22123; P14685; Q3TP95; Q99LL7	Proteasome degradation	FCERI mediated NF-kB activation; Downstream TCR signaling; Neutrophil degranulation; Activation of NF-kappaB in B cells; Neddylation; Asymmetric localization of PCP proteins; Degradation of AXIN; Hedgehog 'on' state; Ub-specific processing proteases; Regulation of RUNX3 expression and activity; Antigen processing: Ubiquitination & Proteasome degradation; Autodegradation of Cdh1 by Cdh1:APC/C; APC…	50	0	1.49	0.415	0.279	0.251299	0.0245092	0.00338887	5.24113e+07	6.82328e+07	3.81554e+07	7.80921e+07	7.54829e+07	8.66821e+07	2.37955e+07	2.17545e+07	1.39249e+07	High	High	High	High	High	High	High
FALSE	High	Master Protein	O08553	Dihydropyrimidinase-related protein 2 OS=Mus musculus OX=10090 GN=Dpysl2 PE=1 SV=2	0	74.837	36	15	158	13	572	62.2	6.38	398.56	15	cell organization and biogenesis;transport;developmental processes;other biological processes	plasma membrane;other membranes;cytosol;cytoskeleton;other cell component	other molecular function	Pf01979	12934	ENSMUSG00000022048	Dpysl2	mmu:12934; O08553; Q6P5D0	Mechanisms associated with pluripotency	Recycling pathway of L1; CRMPs in Sema3A signaling	3	2	1.243	0.341	0.275	0.56048	0.0156137	0.0036271	5.83191e+07	7.19083e+07	3.72137e+07	7.24947e+07	5.88041e+07	7.64446e+07	1.99089e+07	2.10367e+07	1.74868e+07	High	High	High	High	High	High	High
FALSE	High	Master Protein	Q9D0I9	Arginine--tRNA ligase, cytoplasmic OS=Mus musculus OX=10090 GN=Rars1 PE=1 SV=2	0	110.218	42	33	172	33	660	75.6	7.55	398.06	33	protein metabolism;RNA metabolism OR transcription;other metabolic processes	cytosol;nucleus;other cell component	nucleic acid binding activity;other molecular function	Pf00750, Pf03485, Pf05746	104458	ENSMUSG00000018848	Rars1	mmu:104458; Q3THP2; Q3TM73; Q3U8R2; Q3U930; Q5SXA8; Q8VDW1; Q9D0I9			0	0	1.871	0.382	0.204	0.0495131	0.0101165	0.00101326	7.12318e+07	8.20692e+07	6.12018e+07	1.36572e+08	9.78826e+07	1.33282e+08	3.52816e+07	2.71423e+07	2.72257e+07	High	High	High	High	High	High	High
FALSE	High	Master Protein	P16056	Hepatocyte growth factor receptor OS=Mus musculus OX=10090 GN=Met PE=1 SV=1	0	66.128	12	17	188	16	1379	153.5	7.05	397.46	17	cell-cell signaling;cell cycle OR cell proliferation;other metabolic processes;transport;developmental processes;signal transduction;other biological processes	non-structural extracellular;plasma membrane;other membranes;cytoskeleton;other cell component	kinase activity;other molecular function	Pf01403, Pf01437, Pf01833, Pf07714			Met	P16056; Q62125		RAF/MAP kinase cascade; PIP3 activates AKT signaling; PI5P, PP2A and IER3 Regulate PI3K/AKT Signaling; Sema4D mediated inhibition of cell attachment and migration; MET Receptor Activation; MET activates PTK2 signaling; Negative regulation of MET activity; MET activates RAS signaling; MET interacts with TNS proteins; MET activates PI3K/AKT signaling; MET activates PTPN11; MET activates RAP1 and RA…	15	1	1.057	1.892	1.79	0.981084	0.0343522	0.031402	4.63376e+07	5.40464e+07	4.89264e+07	5.93596e+07	4.68229e+07	5.1709e+07	9.70369e+07	9.25538e+07	6.68451e+07	High	High	High	High	High	High	High
FALSE	High	Master Protein	Q61543	Golgi apparatus protein 1 OS=Mus musculus OX=10090 GN=Glg1 PE=1 SV=1	0	113.011	25	33	198	33	1175	133.6	6.84	396.48	33	protein metabolism;other metabolic processes;developmental processes;signal transduction;other biological processes	extracellular matrix;plasma membrane;other membranes;cytoskeleton;ER/Golgi	other molecular function	Pf00839	20340	ENSMUSG00000003316	Glg1	mmu:20340; Q61543; Q9QZ40		Cell surface interactions at the vascular wall	1	0	1.268	1.635	1.289	0.303233	0.0563249	0.30782	4.07289e+07	5.37952e+07	4.38542e+07	6.43645e+07	5.05465e+07	5.56268e+07	7.41371e+07	7.17151e+07	6.05435e+07	High	High	High	High	High	High	High
FALSE	High	Master Protein	P80317	T-complex protein 1 subunit zeta OS=Mus musculus OX=10090 GN=Cct6a PE=1 SV=3	0	82.109	35	22	195	22	531	58	7.08	396.26	22	protein metabolism;other metabolic processes;other biological processes	cytosol;cytoskeleton;other cell component	other molecular function	Pf00118	12466		Cct6a	mmu:12466; P80317		Cooperation of PDCL (PhLP1) and TRiC/CCT in G-protein beta folding; RHOBTB2 GTPase cycle; Association of TriC/CCT with target proteins during biosynthesis	3	0	1.716	0.446	0.26	0.0297284	0.00607395	0.00065424	1.00919e+08	1.17232e+08	1.15478e+08	1.98139e+08	1.51533e+08	1.99682e+08	5.46256e+07	5.14922e+07	4.24105e+07	High	High	High	High	High	High	High
FALSE	High	Master Protein	O88844	Isocitrate dehydrogenase [NADP] cytoplasmic OS=Mus musculus OX=10090 GN=Idh1 PE=1 SV=2	0	84.617	50	21	178	20	414	46.6	7.17	394.74	21	other metabolic processes;stress response;developmental processes;other biological processes	cytosol;mitochondrion;other cytoplasmic organelle;other cell component	other molecular function	Pf00180	15926	ENSMUSG00000025950	Idh1	mmu:15926; O88844; Q3UAV7	Glutathione metabolism; Oxidative stress and redox pathway; Glutathione and one-carbon metabolism	Peroxisomal protein import; Neutrophil degranulation; NADPH regeneration	6	1	0.987	0.291	0.295	0.983552	0.00626625	0.00227454	2.72013e+08	3.68985e+08	4.21414e+08	3.34159e+08	3.64133e+08	4.26801e+08	8.62066e+07	1.29513e+08	1.07258e+08	High	High	High	High	High	High	High
FALSE	High	Master Protein	Q6P5F9	Exportin-1 OS=Mus musculus OX=10090 GN=Xpo1 PE=1 SV=1	0	98.149	25	27	185	27	1071	123	6.07	394.53	27	other metabolic processes;transport;other biological processes	other membranes;cytosol;nucleus;other cell component	nucleic acid binding activity;other molecular function	Pf03810, Pf08389, Pf08767, Pf18777, Pf18784, Pf18787	103573	ENSMUSG00000020290	Xpo1	mmu:103573; Q6P5F9		Cyclin A/B1/B2 associated events during G2/M transition; Separation of Sister Chromatids; Amplification of signal from unattached kinetochores via a MAD2 inhibitory signal; Resolution of Sister Chromatid Cohesion; RHO GTPases Activate Formins; EML4 and NUDC in mitotic spindle formation; MAPK6/MAPK4 signaling; Heme signaling; Deactivation of the beta-catenin transactivating complex; HuR (ELAVL1) b…	12	0	1.429	0.465	0.325	0.0953012	0.0257056	0.00219011	5.747e+07	6.54168e+07	3.99248e+07	9.0989e+07	8.21456e+07	8.20583e+07	3.00453e+07	2.67126e+07	2.20881e+07	High	High	High	High	High	High	High
FALSE	High	Master Protein	Q61879	Myosin-10 OS=Mus musculus OX=10090 GN=Myh10 PE=1 SV=2	0	79.519	6	16	179	1	1976	228.9	5.54	394.32	16	cell adhesion;cell cycle OR cell proliferation;cell organization and biogenesis;stress response;transport;developmental processes;other biological processes	plasma membrane;other membranes;cytosol;cytoskeleton;other cell component	cytoskeletal activity;nucleic acid binding activity;other molecular function	Pf00063, Pf00612, Pf01576, Pf02736	77579	ENSMUSG00000020900	Myh10	mmu:77579; Q5SV63; Q61879	Regulation of actin cytoskeleton	RHO GTPases activate PAKs	2	0	0.499	13.998	28.052	0.0383892	0.000853412	0.000229324	2.27909e+06	2.29582e+06	1.82423e+06	1.1373e+06	1.14265e+06	638771	3.19036e+07	3.63096e+07	2.61431e+07	High	High	Peak Found	High	Peak Found	High	Peak Found
FALSE	High	Master Protein	P62827	GTP-binding nuclear protein Ran OS=Mus musculus OX=10090 GN=Ran PE=1 SV=3	0	60.83	52	12	160	12	216	24.4	7.49	393.66	12	cell cycle OR cell proliferation;cell organization and biogenesis;other metabolic processes;transport;developmental processes;other biological processes	cytosol;cytoskeleton;nucleus;other cytoplasmic organelle;other cell component	nucleic acid binding activity;other molecular function	Pf00071	19384	ENSMUSG00000029430	Ran	mmu:19384; P17080; P28746; P28747; P62827; Q3U954; Q811M2; Q86V08; Q9CSP3; Q9CWI7; Q9CZA2; Q9UDJ5; Q9UEU9		Transcriptional regulation by small RNAs; Postmitotic nuclear pore complex (NPC) reformation; Regulation of cholesterol biosynthesis by SREBP (SREBF)	3	0	1.441	0.508	0.353	0.272078	0.0111441	0.00193319	1.51697e+08	1.20165e+08	1.16778e+08	1.7319e+08	1.70371e+08	1.75588e+08	6.31708e+07	6.10545e+07	4.01745e+07	High	High	High	High	High	High	High
FALSE	High	Master Protein	Q9JMA1	Ubiquitin carboxyl-terminal hydrolase 14 OS=Mus musculus OX=10090 GN=Usp14 PE=1 SV=3	0	100.444	45	26	163	26	493	56	5.24	393.53	26	cell-cell signaling;protein metabolism;other metabolic processes;stress response;other biological processes	plasma membrane;other membranes;cytosol;other cell component	enzyme regulator activity;other molecular function	Pf00443	59025	ENSMUSG00000047879	Usp14	mmu:59025; Q543U5; Q923F2; Q9D0L0; Q9JMA1		Ub-specific processing proteases; Regulation of NF-kappa B signaling	2	0	2.228	0.464	0.208	0.026873	0.0342372	0.0014089	5.59825e+07	6.91971e+07	4.81842e+07	1.24726e+08	1.1925e+08	1.32294e+08	2.59958e+07	3.7469e+07	2.13928e+07	High	High	High	High	High	High	High
FALSE	High	Master Protein	Q9D0R2	Threonine--tRNA ligase 1, cytoplasmic OS=Mus musculus OX=10090 GN=Tars1 PE=1 SV=2	0	112.693	36	28	164	27	722	83.3	7.36	393.08	28	protein metabolism;RNA metabolism OR transcription;other metabolic processes	other cell component	other molecular function	Pf00587, Pf02824, Pf03129, Pf07973	110960	ENSMUSG00000022241	Tars1	mmu:110960; Q3TL42; Q7TMQ2; Q8BMI6; Q9CX03; Q9D0R2			0	1	1.443	0.558	0.387	0.556001	0.212184	0.0380351	1.27942e+08	7.32942e+07	4.32952e+07	1.18111e+08	9.95045e+07	1.05797e+08	4.21627e+07	4.08984e+07	3.2164e+07	High	High	High	High	High	High	High
FALSE	High	Master Protein	O09159	Lysosomal alpha-mannosidase OS=Mus musculus OX=10090 GN=Man2b1 PE=1 SV=4	0	109.222	29	25	178	25	1013	114.6	8.13	388.9	25	protein metabolism;other metabolic processes;other biological processes	non-structural extracellular;nucleus;other cytoplasmic organelle;other cell component	other molecular function	Pf01074, Pf07748, Pf09261, Pf21260	17159	ENSMUSG00000005142	Man2b1	mmu:17159; O09159; O55037; Q3UGH3; Q64443; Q9DBQ1		Neutrophil degranulation; Lysosomal oligosaccharide catabolism	2	0	0.934	5.62	6.017	0.971273	0.00201444	0.000811852	3.49191e+07	4.6125e+07	3.91989e+07	4.26515e+07	3.66137e+07	3.20432e+07	2.8346e+08	2.20314e+08	1.69379e+08	High	High	High	High	High	High	High
FALSE	High	Master Protein	P04095	Prolactin-2C2 OS=Mus musculus OX=10090 GN=Prl2c2 PE=1 SV=1	0	70.15	44	11	166	1	224	25.4	5.9	388.58	11	cell cycle OR cell proliferation;cell organization and biogenesis;RNA metabolism OR transcription;other metabolic processes;developmental processes;signal transduction;other biological processes	non-structural extracellular;ER/Golgi	signal transduction activity or receptor binding	Pf00103	18811	ENSMUSG00000079092	Prl2c2	B7ZNU8; mmu:18811; P04095; Q498A4; Q61899			0	11	26.767	2.442	0.091	0.000245211	0.0308353	0.000397969	3.05207e+07	4.88771e+07	3.32573e+07	9.09295e+08	8.90184e+08	8.85572e+08	9.30376e+07	8.12059e+07	6.03218e+07	Not Found	Not Found	Not Found	Peak Found	High	High	Peak Found
FALSE	High	Master Protein	P04768	Prolactin-2C3 OS=Mus musculus OX=10090 GN=Prl2c3 PE=1 SV=2	0	71.219	44	11	165	1	224	25.3	5.9	388.33	11	cell cycle OR cell proliferation;signal transduction;other biological processes	non-structural extracellular;ER/Golgi	signal transduction activity or receptor binding	Pf00103	18812; 26421	ENSMUSG00000056457	Prl2c3	mmu:18812; mmu:26421; P04768; P18918; Q498A5; Q6PDB6			0	0	5.518	9.115	1.652	0.180328	0.20032	0.999994	18160.3	150977	32649	960364	146338	180167	403783	297589	191591	Not Found	Not Found	Not Found	High	Not Found	Not Found	Peak Found
FALSE	High	Master Protein	P39447	Tight junction protein ZO-1 OS=Mus musculus OX=10090 GN=Tjp1 PE=1 SV=2	0	140.334	26	38	160	37	1745	194.6	6.64	385.9	38	cell adhesion;cell organization and biogenesis;developmental processes;other biological processes	plasma membrane;other membranes;cytosol;cytoskeleton;nucleus;other cell component	other molecular function	Pf00595, Pf00625, Pf00791, Pf07653	21872	ENSMUSG00000030516	Tjp1	E9QK00; mmu:21872; P39447	Macrophage-stimulating protein (MSP) signaling network map	Apoptotic cleavage of cell adhesion proteins; Regulation of gap junction activity; Signaling by Hippo	4	1	1.027	0.61	0.594	0.99999	0.191776	0.131527	4.26171e+07	4.79445e+07	3.71125e+07	4.53087e+07	3.98866e+07	4.3769e+07	3.89403e+07	2.0326e+07	2.59821e+07	High	High	High	High	High	High	High
FALSE	High	Master Protein	P24527	Leukotriene A-4 hydrolase OS=Mus musculus OX=10090 GN=Lta4h PE=1 SV=4	0	115.854	48	28	170	28	611	69	6.42	385.59	28	protein metabolism;other metabolic processes;developmental processes;other biological processes	cytosol;nucleus	other molecular function	Pf01433, Pf09127, Pf17900	16993	ENSMUSG00000015889	Lta4h	mmu:16993; P24527; Q3UY71; Q8VDR8	Eicosanoid synthesis	Neutrophil degranulation; Synthesis of Leukotrienes (LT) and Eoxins (EX); Biosynthesis of D-series resolvins; Biosynthesis of E-series 18(S)-resolvins; Biosynthesis of aspirin-triggered D-series resolvins; Biosynthesis of E-series 18(R)-resolvins; Biosynthesis of protectins	8	0	2.08	0.489	0.235	0.127172	0.027747	0.00267414	4.07066e+07	7.21803e+07	4.22701e+07	9.29078e+07	8.79131e+07	7.14795e+07	2.46381e+07	2.06813e+07	1.91597e+07	High	High	High	High	High	High	High
FALSE	High	Master Protein	Q64475	Histone H2B type 1-B OS=Mus musculus OX=10090 GN=H2bc3 PE=1 SV=3	0	36.662	58	9	209	3	126	13.9	10.32	384.7	9		cytosol;nucleus;other cell component	nucleic acid binding activity;other molecular function	Pf00125	319178	ENSMUSG00000075031	H2bc3	mmu:319178; Q14AF8; Q64475		Condensation of Prophase Chromosomes; Inhibition of DNA recombination at telomere; RUNX1 regulates genes involved in megakaryocyte differentiation and platelet function; Estrogen-dependent gene expression; PRC2 methylates histones and DNA; Recognition and association of DNA glycosylase with site containing an affected purine; Cleavage of the damaged purine; DNA Damage/Telomere Stress Induced Sene…	16	6	0.802	0.458	0.571	0.80685	0.0185725	0.0205452	6.65963e+08	9.84861e+08	9.04359e+08	7.76386e+08	6.9866e+08	7.25491e+08	4.14294e+08	4.25228e+08	2.74259e+08	High	High	High	High	High	High	High
FALSE	High	Master Protein	Q6P9S7	Polypeptide N-acetylgalactosaminyltransferase 10 OS=Mus musculus OX=10090 GN=Galnt10 PE=2 SV=1	0	114.592	44	24	164	23	603	69.1	8.43	383.32	24	protein metabolism;other metabolic processes	other membranes;ER/Golgi	other molecular function	Pf00535, Pf00652	171212	ENSMUSG00000020520	Galnt10	mmu:171212; Q6KAQ2; Q6P9S7; Q8BZU8; Q91YJ6		O-linked glycosylation of mucins	1	1	3.201	2.629	0.821	0.107116	0.273702	0.744357	2.07922e+07	4.43428e+07	2.12379e+07	7.7813e+07	4.55602e+07	6.79762e+07	5.6188e+07	3.69845e+07	5.58423e+07	High	High	High	High	High	High	High
FALSE	High	Master Protein	Q9JII6	Aldo-keto reductase family 1 member A1 OS=Mus musculus OX=10090 GN=Akr1a1 PE=1 SV=3	0	57.283	43	13	159	12	325	36.6	7.39	381.73	13	other metabolic processes;other biological processes	plasma membrane;other membranes;cytosol;other cell component	other molecular function	Pf00248	58810	ENSMUSG00000028692	Akr1a1	mmu:58810; Q9CQI5; Q9CQT8; Q9CT53; Q9D012; Q9D016; Q9D0I7; Q9D0P3; Q9JII6	Metapathway biotransformation	Glutathione conjugation; Formation of xylulose-5-phosphate	3	1	1.742	0.642	0.369	0.0192543	0.0155702	0.000887313	4.79164e+07	5.45435e+07	4.91193e+07	8.59056e+07	7.75436e+07	8.55676e+07	3.39938e+07	3.15535e+07	2.44425e+07	High	High	High	High	High	High	High
FALSE	High	Master Protein	Q8CI94	Glycogen phosphorylase, brain form OS=Mus musculus OX=10090 GN=Pygb PE=1 SV=3	0	101.386	33	28	170	23	843	96.7	6.73	381.46	28	other metabolic processes	other cell component	other molecular function	Pf00343	110078	ENSMUSG00000033059	Pygb	mmu:110078; Q8CI94; Q8K283	Glycogen metabolism	Neutrophil degranulation	2	5	1.151	0.391	0.339	0.743422	0.0165593	0.00475272	2.59063e+08	3.32926e+08	1.92792e+08	3.40451e+08	2.98115e+08	2.68511e+08	1.01172e+08	8.84816e+07	1.22694e+08	High	High	High	High	High	High	High
FALSE	High	Master Protein	P70428	Exostosin-2 OS=Mus musculus OX=10090 GN=Ext2 PE=1 SV=2	0	73.856	28	20	176	20	718	82	6.65	380.52	20	protein metabolism;other metabolic processes;transport;developmental processes;other biological processes	other membranes;ER/Golgi;other cell component	other molecular function	Pf03016, Pf09258	14043	ENSMUSG00000027198	Ext2	mmu:14043; P70395; P70428; Q3TPI7; Q923D6		HS-GAG biosynthesis	1	0	1.97	2.508	1.273	0.0382606	0.0288296	0.971816	3.8832e+07	4.04452e+07	3.52585e+07	1.26851e+08	7.65122e+07	6.39338e+07	1.02556e+08	9.73832e+07	7.79077e+07	High	High	High	High	High	High	High
FALSE	High	Master Protein	O35598	Disintegrin and metalloproteinase domain-containing protein 10 OS=Mus musculus OX=10090 GN=Adam10 PE=1 SV=2	0	84.441	29	17	175	17	749	83.9	7.94	380.31	17	cell organization and biogenesis;protein metabolism;other metabolic processes;transport;developmental processes;signal transduction;other biological processes	plasma membrane;other membranes;ER/Golgi;nucleus;other cell component	other molecular function	Pf00200, Pf13574, Pf21299	11487	ENSMUSG00000054693	Adam10	B8JJJ0; mmu:11487; O35598	Hypertrophy model; Alzheimer's disease; Delta-Notch signaling pathway	Neutrophil degranulation; Regulation of Insulin-like Growth Factor (IGF) transport and uptake by Insulin-like Growth Factor Binding Proteins (IGFBPs); Post-translational protein phosphorylation; Degradation of the extracellular matrix; NOTCH3 Activation and Transmission of Signal to the Nucleus	8	0	1.123	3.325	2.959	0.793933	0.0121383	0.011704	2.68782e+07	3.56057e+07	1.66205e+07	3.25371e+07	3.01974e+07	3.00082e+07	8.93654e+07	1.35021e+08	8.22019e+07	High	High	High	High	High	High	High
FALSE	High	Master Protein	Q9JLQ0	CD2-associated protein OS=Mus musculus OX=10090 GN=Cd2ap PE=1 SV=3	0	88.393	41	23	161	23	637	70.4	6.38	377.93	23	cell adhesion;cell cycle OR cell proliferation;cell organization and biogenesis;protein metabolism;other metabolic processes;other biological processes	plasma membrane;other membranes;cytosol;cytoskeleton;nucleus;other cell component	signal transduction activity or receptor binding;other molecular function	Pf00018, Pf14604	12488	ENSMUSG00000061665	Cd2ap	E9QL86; mmu:12488; O88903; Q8K4Z1; Q8VCI9; Q9JLQ0	Primary focal segmental glomerulosclerosis (FSGS)		1	0	0.686	0.815	1.188	0.00735698	0.0415098	0.0670383	3.00088e+08	3.28748e+08	3.55345e+08	2.34485e+08	2.25557e+08	2.18482e+08	2.6788e+08	2.52085e+08	2.77149e+08	High	High	High	High	High	High	High
FALSE	High	Master Protein	Q61129	Complement factor I OS=Mus musculus OX=10090 GN=Cfi PE=1 SV=3	0	114.219	43	23	184	23	603	67.2	7.46	377.7	23	protein metabolism;stress response;other biological processes	other membranes	other molecular function	Pf00057, Pf00089, Pf00530, Pf21286, Pf21287	12630	ENSMUSG00000058952	Cfi	B2RWX8; mmu:12630; Q61129; Q9WU07		Regulation of Complement cascade	1	0	0.208	0.115	0.553	0.0229505	0.00654244	0.16945	3.41981e+08	4.2032e+08	3.10972e+08	1.22372e+08	4.72481e+07	7.12585e+07	5.0287e+07	3.94078e+07	2.2669e+07	High	High	High	High	High	High	High
FALSE	High	Master Protein	Q61696	Heat shock 70 kDa protein 1A OS=Mus musculus OX=10090 GN=Hspa1a PE=1 SV=2	0	75.636	27	17	157	10	641	70	5.72	376.58	17	cell organization and biogenesis;protein metabolism;DNA metabolism;RNA metabolism OR transcription;other metabolic processes;stress response;transport;signal transduction;other biological processes	non-structural extracellular;plasma membrane;other membranes;cytosol;cytoskeleton;mitochondrion;nucleus;other cell component	signal transduction activity or receptor binding;other molecular function	Pf00012	193740	ENSMUSG00000091971	Hspa1a	mmu:193740; Q61696; Q61697; Q7TQD8; Q9QWJ5	Apoptosis modulation by HSP70; Mapk signaling pathway	PKR-mediated signaling; Neutrophil degranulation; Regulation of HSF1-mediated heat shock response; HSP90 chaperone cycle for steroid hormone receptors (SHR) in the presence of ligand; Attenuation phase; AUF1 (hnRNP D0) binds and destabilizes mRNA	9	0	1.47	1.272	0.866	0.0852028	0.401132	0.423756	1.06675e+07	1.07007e+07	6.25025e+06	1.5676e+07	1.54437e+07	1.7647e+07	1.40176e+07	1.35698e+07	9.81861e+06	High	High	High	High	High	High	High
FALSE	High	Master Protein	Q61553	Fascin OS=Mus musculus OX=10090 GN=Fscn1 PE=1 SV=4	0	88.473	44	23	184	23	493	54.5	6.89	374.77	23	cell organization and biogenesis;other biological processes	plasma membrane;other membranes;cytosol;cytoskeleton;other cell component	cytoskeletal activity;other molecular function	Pf06268	14086	ENSMUSG00000029581	Fscn1	mmu:14086; O09099; O09156; Q05DK3; Q61553; Q7TN32; Q80V75			0	0	0.469	0.455	0.97	0.0147747	0.0108922	0.929535	1.66846e+08	2.11487e+08	1.50897e+08	8.17469e+07	7.81995e+07	7.83064e+07	9.10491e+07	7.59557e+07	5.84174e+07	High	High	High	High	High	High	High
FALSE	High	Master Protein	P38647	Stress-70 protein, mitochondrial OS=Mus musculus OX=10090 GN=Hspa9 PE=1 SV=3	0	131.786	37	30	152	29	679	73.4	6.07	374.64	30	cell organization and biogenesis;protein metabolism;other metabolic processes;transport;other biological processes	mitochondrion;nucleus;other cell component	other molecular function	Pf00012	15526	ENSMUSG00000024359	Hspa9	mmu:15526; P38647; Q3TW93; Q3UVN1; Q3V015; Q7TSZ0; Q9CQ05		Regulation of HSF1-mediated heat shock response; Mitochondrial protein degradation	2	0	7.468	0.795	0.106	0.00331269	0.310824	0.000753495	1.20467e+07	2.20547e+07	1.16644e+07	8.9967e+07	8.96315e+07	1.07272e+08	9.57902e+06	1.15849e+07	8.43114e+06	High	High	High	High	High	High	High
FALSE	High	Master Protein	Q8VIJ6	Splicing factor, proline- and glutamine-rich OS=Mus musculus OX=10090 GN=Sfpq PE=1 SV=1	0	87.972	28	21	156	20	699	75.4	9.44	372.97	21	cell organization and biogenesis;DNA metabolism;RNA metabolism OR transcription;other metabolic processes;stress response;transport;other biological processes	nucleus;other cell component	nucleic acid binding activity;other molecular function	Pf00076, Pf08075	71514	ENSMUSG00000028820	Sfpq	A2A7U6; Q8VIJ6; Q9ERW2	mRNA processing	PTK6 Regulates Proteins Involved in RNA Processing	2	0	1.683	0.302	0.179	0.0517274	0.00169259	0.000397019	4.50268e+07	6.16593e+07	4.53043e+07	7.25288e+07	8.49429e+07	7.62585e+07	1.36823e+07	1.60083e+07	1.25023e+07	High	High	High	High	High	High	High
FALSE	High	Master Protein	P61161	Actin-related protein 2 OS=Mus musculus OX=10090 GN=Actr2 PE=1 SV=1	0	87.397	41	17	153	17	394	44.7	6.74	372.39	17	cell cycle OR cell proliferation;cell organization and biogenesis;stress response;transport;other biological processes	cytosol;cytoskeleton;nucleus;other cell component	cytoskeletal activity;other molecular function	Pf00022	66713	ENSMUSG00000020152	Actr2	mmu:66713; O15142; P61161; Q6PI31	ESC pluripotency pathways	Neutrophil degranulation; EPHB-mediated forward signaling; Regulation of actin dynamics for phagocytic cup formation; Clathrin-mediated endocytosis; RHO GTPases Activate WASPs and WAVEs	6	0	1.512	0.348	0.23	0.0714548	0.00384572	0.00059972	8.33153e+07	9.19683e+07	7.38327e+07	1.26003e+08	1.37368e+08	1.11828e+08	3.4145e+07	2.89965e+07	2.34174e+07	High	High	High	High	High	High	High
FALSE	High	Master Protein	P35822	Receptor-type tyrosine-protein phosphatase kappa OS=Mus musculus OX=10090 GN=Ptprk PE=1 SV=1	0	77.386	14	19	151	19	1457	164.1	5.95	371.58	19	cell adhesion;cell organization and biogenesis;other metabolic processes;stress response;developmental processes;signal transduction;other biological processes	plasma membrane;other membranes;other cell component	other molecular function	Pf00041, Pf00102, Pf00629, Pf07679	19272	ENSMUSG00000019889	Ptprk	mmu:19272; P35822		EGFR downregulation	1	0	1.864	1.169	0.627	0.257497	1	0.161875	5.00813e+07	9.21646e+07	4.49069e+07	9.2193e+07	9.45389e+07	9.33304e+07	6.70916e+07	5.85214e+07	4.55665e+07	High	High	High	High	High	High	High
FALSE	High	Master Protein	P14152	Malate dehydrogenase, cytoplasmic OS=Mus musculus OX=10090 GN=Mdh1 PE=1 SV=3	0	58.696	44	14	154	14	334	36.5	6.58	371.28	14	other metabolic processes	cytosol;cytoskeleton;other cell component	other molecular function	Pf00056, Pf02866	17449	ENSMUSG00000020321	Mdh1	mmu:17449; P14152; Q3TP22; Q80Y13; Q9DB45	Glycolysis and gluconeogenesis; TCA cycle	Gluconeogenesis	3	0	1.334	0.347	0.26	0.409322	0.00435258	0.000994747	1.36204e+08	1.61642e+08	1.31187e+08	2.02602e+08	1.44309e+08	1.81692e+08	5.82957e+07	4.48011e+07	4.72211e+07	High	High	High	High	High	High	High
FALSE	High	Master Protein	Q6ZWX6	Eukaryotic translation initiation factor 2 subunit 1 OS=Mus musculus OX=10090 GN=Eif2s1 PE=1 SV=3	0	89.713	62	23	169	23	315	36.1	5.08	370.31	23	cell organization and biogenesis;protein metabolism;other metabolic processes;stress response;signal transduction;other biological processes	cytosol;translational apparatus;nucleus;other cell component	translation activity;nucleic acid binding activity	Pf00575, Pf07541	13665	ENSMUSG00000021116	Eif2s1	mmu:13665; Q3TIQ0; Q6ZWX6	Translation factors	L13a-mediated translational silencing of Ceruloplasmin expression; GTP hydrolysis and joining of the 60S ribosomal subunit; Recycling of eIF2:GDP; ABC-family proteins mediated transport; Cellular response to mitochondrial stress; Translation initiation complex formation; Formation of the ternary complex, and subsequently, the 43S complex; Ribosomal scanning and start codon recognition; PERK regul…	10	0	2.212	0.741	0.335	0.0170792	0.0924041	0.0016903	4.37343e+07	5.87211e+07	4.21092e+07	1.2326e+08	9.36684e+07	9.6747e+07	3.24141e+07	3.38153e+07	2.44096e+07	High	High	High	High	High	High	High
FALSE	High	Master Protein	Q9EQH3	Vacuolar protein sorting-associated protein 35 OS=Mus musculus OX=10090 GN=Vps35 PE=1 SV=1	0	98.613	33	26	145	26	796	91.7	5.44	369.41	26	cell organization and biogenesis;protein metabolism;other metabolic processes;transport;other biological processes	other membranes;cytosol;mitochondrion;other cytoplasmic organelle;other cell component	signal transduction activity or receptor binding	Pf03635	65114	ENSMUSG00000031696	Vps35	mmu:65114; Q61123; Q9EQH3		WNT ligand biogenesis and trafficking	1	0	1.448	0.43	0.297	0.100727	0.0072518	0.00103169	3.81623e+07	5.2466e+07	4.67808e+07	6.77404e+07	5.81235e+07	7.34969e+07	2.01185e+07	2.15513e+07	1.62093e+07	High	High	High	High	High	High	High
FALSE	High	Master Protein	P05202	Aspartate aminotransferase, mitochondrial OS=Mus musculus OX=10090 GN=Got2 PE=1 SV=1	0	74.556	40	21	151	21	430	47.4	9	368.02	21	other metabolic processes;transport;other biological processes	plasma membrane;other membranes;mitochondrion;other cell component	other molecular function	Pf00155	14719	ENSMUSG00000031672	Got2	mmu:14719; O09188; P05202; Q3TIP6; Q3UD91; Q5HZH5	Glycolysis and gluconeogenesis; Alanine and aspartate metabolism	Gluconeogenesis; Aspartate and asparagine metabolism; Glyoxylate metabolism and glycine degradation; Glutamate and glutamine metabolism	6	0	2.517	0.676	0.268	0.0147747	0.0451648	0.00113873	4.1536e+07	6.03949e+07	4.39037e+07	1.10511e+08	9.03398e+07	1.17445e+08	2.98878e+07	2.96667e+07	2.32031e+07	High	High	High	High	High	High	High
FALSE	High	Master Protein	P11214	Tissue-type plasminogen activator OS=Mus musculus OX=10090 GN=Plat PE=1 SV=3	0	58.273	26	13	138	13	559	63.1	8.15	366.09	13	cell-cell signaling;protein metabolism;other metabolic processes;stress response;signal transduction;other biological processes	non-structural extracellular;other cell component	signal transduction activity or receptor binding;other molecular function	Pf00008, Pf00039, Pf00051, Pf00089	18791	ENSMUSG00000031538	Plat	mmu:18791; P11214; Q6P7U0; Q91VP2	Endochondral ossification; BDNF pathway; Blood clotting cascade; Fibrin complement receptor 3 signaling pathway	Signaling by PDGF; Dissolution of Fibrin Clot	6	0	1.05	0.373	0.355	0.99999	0.00414679	0.00145161	5.53572e+07	5.78059e+07	5.23719e+07	6.06491e+07	5.23466e+07	5.81217e+07	2.066e+07	2.37316e+07	1.52866e+07	High	High	High	High	High	High	High
FALSE	High	Master Protein	Q9ER72	Cysteine--tRNA ligase, cytoplasmic OS=Mus musculus OX=10090 GN=Cars1 PE=1 SV=2	0	106.609	35	28	157	3	831	94.8	6.76	364.74	28	protein metabolism;RNA metabolism OR transcription;other metabolic processes	cytosol;other cell component	nucleic acid binding activity;other molecular function	Pf01406	27267	ENSMUSG00000010755	Cars1	mmu:27267; O88303; Q8BP81; Q8CAY7; Q8CCE3; Q8K0S4; Q9ER68; Q9ER72			0	22	1.303	0.552	0.424	0.153052	0.00968195	0.00138606	4.94605e+07	5.72855e+07	4.56033e+07	6.44256e+07	6.12099e+07	7.4009e+07	2.72994e+07	2.92201e+07	2.21402e+07	Peak Found	High	High	High	High	High	Peak Found
FALSE	High	Master Protein	Q8BGQ7	Alanine--tRNA ligase, cytoplasmic OS=Mus musculus OX=10090 GN=Aars1 PE=1 SV=1	0	113.701	27	26	168	26	968	106.8	5.67	364.34	26	protein metabolism;RNA metabolism OR transcription;other metabolic processes;developmental processes;other biological processes	cytosol;mitochondrion	nucleic acid binding activity;other molecular function	Pf01411, Pf02272, Pf07973	234734	ENSMUSG00000031960	Aars1	mmu:234734; Q8BGQ7; Q8BXR0			0	0	2.94	0.807	0.274	0.00271762	0.26228	0.000646728	2.71636e+07	3.47911e+07	3.25335e+07	1.09841e+08	9.56613e+07	9.51848e+07	2.62445e+07	2.77515e+07	1.96889e+07	High	High	High	High	High	High	High
FALSE	High	Master Protein	Q5SUR0	Phosphoribosylformylglycinamidine synthase OS=Mus musculus OX=10090 GN=Pfas PE=1 SV=1	0	112.576	28	29	162	29	1337	144.5	5.67	363.05	29	other metabolic processes;other biological processes	other cell component	other molecular function	Pf02769, Pf13507, Pf18072, Pf18076	237823	ENSMUSG00000020899	Pfas	A4FUJ6; mmu:237823; Q5SUR0; Q6A080	Purine metabolism	Purine ribonucleoside monophosphate biosynthesis	2	0	1.841	0.543	0.295	0.0471688	0.034413	0.00187108	4.26452e+07	5.66829e+07	3.48942e+07	9.06889e+07	6.66626e+07	7.85257e+07	2.50486e+07	2.31427e+07	2.16443e+07	High	High	High	High	High	High	High
FALSE	High	Master Protein	B2RQC6	CAD protein OS=Mus musculus OX=10090 GN=Cad PE=1 SV=1	0	121.768	15	35	178	35	2225	243.1	6.43	362.05	35	other metabolic processes;stress response;transport;developmental processes;other biological processes	cytosol;nucleus;other cell component	kinase activity;other molecular function	Pf00117, Pf00185, Pf00988, Pf01979, Pf02142, Pf02729, Pf02786, Pf02787	69719	ENSMUSG00000013629	Cad	B2RQC6; B7ZN27; mmu:69719	Mechanisms associated with pluripotency	Pyrimidine biosynthesis	2	0	1.57	0.45	0.287	0.0930236	0.0195146	0.00186075	3.71187e+07	4.33981e+07	2.77913e+07	5.82641e+07	5.19569e+07	6.50835e+07	1.86429e+07	1.67168e+07	1.27782e+07	High	High	High	High	High	High	High
FALSE	High	Master Protein	Q11011	Puromycin-sensitive aminopeptidase OS=Mus musculus OX=10090 GN=Npepps PE=1 SV=2	0	98.323	27	26	169	26	920	103.3	5.9	359.22	26	protein metabolism;other metabolic processes;stress response	cytosol;nucleus;other cell component	other molecular function	Pf01433, Pf11838, Pf17900	19155	ENSMUSG00000001441	Npepps	mmu:19155; Q11011; Q3UZE0; Q5PR74; Q91VJ8		Antigen processing: Ubiquitination & Proteasome degradation	1	0	1.431	0.513	0.359	0.359362	0.0123459	0.00237805	4.49752e+07	5.6671e+07	4.41447e+07	6.80032e+07	5.07142e+07	6.43504e+07	2.64803e+07	2.30854e+07	1.96667e+07	High	High	High	High	High	High	High
FALSE	High	Master Protein	Q921M3	Splicing factor 3B subunit 3 OS=Mus musculus OX=10090 GN=Sf3b3 PE=1 SV=1	0	89.325	22	27	173	26	1217	135.5	5.26	359.17	27	RNA metabolism OR transcription;other metabolic processes;other biological processes	nucleus;other cell component	nucleic acid binding activity;other molecular function	Pf03178, Pf10433	101943	ENSMUSG00000033732	Sf3b3	mmu:101943; Q3UGI3; Q6ZQL0; Q8BUD9; Q8K2J8; Q921M3	mRNA processing	mRNA Splicing - Major Pathway; mRNA Splicing - Minor Pathway	3	1	1.651	0.621	0.376	0.13671	0.502443	0.0225308	4.80579e+07	3.86704e+07	1.89918e+07	6.38329e+07	6.00081e+07	8.11564e+07	2.40259e+07	2.41781e+07	1.80649e+07	High	High	High	High	High	High	High
FALSE	High	Master Protein	O08688	Calpain-5 OS=Mus musculus OX=10090 GN=Capn5 PE=1 SV=1	0	92.934	35	23	164	23	640	72.9	7.36	358.96	23	protein metabolism	other cell component	other molecular function	Pf00168, Pf00648, Pf01067	12337	ENSMUSG00000035547	Capn5	mmu:12337; O08688; Q91YU0	Integrin-mediated cell adhesion	Degradation of the extracellular matrix	2	0	1.778	1.524	0.858	0.118631	0.327544	0.703498	3.53162e+07	4.5337e+07	2.91941e+07	6.6743e+07	5.02589e+07	6.27799e+07	6.10046e+07	5.3834e+07	3.90936e+07	High	High	High	High	High	High	High
FALSE	High	Master Protein	A2AN08	E3 ubiquitin-protein ligase UBR4 OS=Mus musculus OX=10090 GN=Ubr4 PE=1 SV=1	0	184.502	12	58	154	57	5180	571.9	6.06	358.25	58	protein metabolism;other metabolic processes;other biological processes	other membranes;cytosol;cytoskeleton;nucleus	other molecular function	Pf02207, Pf13764, Pf19423	69116	ENSMUSG00000066036	Ubr4	A2AN07; A2AN08; A2AN09; A2AN10; A2AN11; Q52KI4; Q6PB49; Q6PFC7; Q80Y11; Q8BGB9; Q8C3E8; Q8C4W5; Q8C8X7; Q8CGE0; Q8CHF3		Neutrophil degranulation; Antigen processing: Ubiquitination & Proteasome degradation	2	1	2.475	0.488	0.197	0.0232766	0.0321155	0.00126042	1.53377e+07	2.19298e+07	1.27092e+07	3.79642e+07	2.99271e+07	4.37394e+07	8.19548e+06	7.48761e+06	7.48933e+06	High	High	High	High	High	High	Peak Found
FALSE	High	Master Protein	Q61768	Kinesin-1 heavy chain OS=Mus musculus OX=10090 GN=Kif5b PE=1 SV=3	0	137.388	38	36	132	30	963	109.5	6.44	357.19	36	cell organization and biogenesis;stress response;transport;developmental processes;other biological processes	other membranes;cytosol;cytoskeleton;mitochondrion;other cytoplasmic organelle;other cell component	cytoskeletal activity;other molecular function	Pf00225	16573	ENSMUSG00000006740	Kif5b	mmu:16573; O08711; Q5BL10; Q61580; Q61768	Insulin signaling	COPI-dependent Golgi-to-ER retrograde traffic; Kinesins; MHC class II antigen presentation; RHO GTPases activate KTN1	5	5	2.652	2.379	0.897	0.0042962	0.0065848	0.414857	1.97289e+07	2.29197e+07	2.83649e+07	5.89902e+07	6.07914e+07	6.37141e+07	5.65018e+07	5.45195e+07	4.49296e+07	High	High	High	High	High	High	High
FALSE	High	Master Protein	Q9D819	Inorganic pyrophosphatase OS=Mus musculus OX=10090 GN=Ppa1 PE=1 SV=1	0	76.127	57	16	139	16	289	32.6	5.6	356.82	16	other metabolic processes	other cell component	other molecular function	Pf00719	67895	ENSMUSG00000020089	Ppa1	mmu:67895; Q9D819		Pyrophosphate hydrolysis; Cytosolic tRNA aminoacylation	2	0	1.641	0.473	0.288	0.052193	0.0177076	0.00136935	7.2853e+07	5.92061e+07	7.24911e+07	1.18958e+08	8.81177e+07	1.32452e+08	3.42551e+07	3.76815e+07	3.03097e+07	High	High	High	High	High	High	High
FALSE	High	Master Protein	P97429	Annexin A4 OS=Mus musculus OX=10090 GN=Anxa4 PE=1 SV=4	0	88.043	54	22	143	21	319	35.9	5.57	354.53	22	developmental processes;signal transduction;other biological processes	plasma membrane;other membranes;nucleus;other cell component	other molecular function	Pf00191	11746	ENSMUSG00000029994	Anxa4	mmu:11746; P97429; Q3UCL0	Prostaglandin synthesis and regulation		1	1	1.399	0.424	0.303	0.480577	0.019519	0.00412471	5.23994e+07	7.93252e+07	6.15134e+07	8.00085e+07	8.60647e+07	9.43256e+07	2.60841e+07	2.74941e+07	1.44326e+07	High	High	High	High	High	High	High
FALSE	High	Master Protein	Q91WQ3	Tyrosine--tRNA ligase, cytoplasmic OS=Mus musculus OX=10090 GN=Yars1 PE=1 SV=3	0	100.231	51	30	184	30	528	59.1	7.01	354.25	30	protein metabolism;RNA metabolism OR transcription;other metabolic processes;stress response	cytosol;nucleus;other cell component	nucleic acid binding activity;other molecular function	Pf00579, Pf01588	107271	ENSMUSG00000028811	Yars1	mmu:107271; Q3TEC8; Q3U9A1; Q3UTA7; Q8BVT2; Q8C183; Q91WQ3			0	0	3.135	0.618	0.197	0.00680404	0.0269155	0.000642522	2.23646e+07	3.25308e+07	2.23426e+07	7.14183e+07	6.34272e+07	7.01121e+07	1.56315e+07	1.38152e+07	1.15916e+07	High	High	High	High	High	High	High
FALSE	High	Master Protein	Q8BP47	Asparagine--tRNA ligase, cytoplasmic OS=Mus musculus OX=10090 GN=NARS1 PE=1 SV=2	0	70.958	29	17	156	17	559	64.2	5.86	352.27	17	protein metabolism;RNA metabolism OR transcription;other metabolic processes;developmental processes;other biological processes	cytosol;other cell component	signal transduction activity or receptor binding;nucleic acid binding activity;other molecular function	Pf00152, Pf01336, Pf20917	70223	ENSMUSG00000024587	Nars1	mmu:70223; Q3T9A7; Q7TPX0; Q8BP47; Q9CRY5			0	0	4.203	0.568	0.135	0.0863338	0.271562	0.00935555	2.59626e+07	7.3888e+07	2.82957e+07	1.3926e+08	1.18917e+08	1.02361e+08	1.60651e+07	1.25478e+07	2.75853e+07	High	High	High	High	High	High	High
FALSE	High	Master Protein	Q9ER72-2	Isoform 2 of Cysteine--tRNA ligase, cytoplasmic OS=Mus musculus OX=10090 GN=Cars1	0	100.42	36	26	152	1	748	85.5	6.76	351.86	26							Cars1	Q9ER72-2			0	0	0.07	0.353	5.063	0.0235235	0.348782	0.0812228	423531	469030	490628	98705.7	11002.6	32672.1	149787	183314	165424	High	High	Peak Found	Not Found	Not Found	Not Found	Peak Found
FALSE	High	Master Protein	P43274	Histone H1.4 OS=Mus musculus OX=10090 GN=H1-4 PE=1 SV=2	0	41.566	32	9	156	3	219	22	11.11	349.26	9	cell organization and biogenesis;other biological processes	nucleus;other cell component	nucleic acid binding activity;other molecular function	Pf00538	50709	ENSMUSG00000051627	H1-4	mmu:50709; P43274; Q5EBH3		Formation of Senescence-Associated Heterochromatin Foci (SAHF); Apoptosis induced DNA fragmentation	2	0	0.78	0.29	0.372	0.570666	0.00589057	0.00529552	3.86642e+06	4.23815e+06	4.55751e+06	3.30482e+06	4.08055e+06	2.87838e+06	1.22972e+06	1.56214e+06	895543	High	High	High	High	High	High	High
FALSE	High	Master Protein	O89023	Tripeptidyl-peptidase 1 OS=Mus musculus OX=10090 GN=Tpp1 PE=1 SV=2	0	72.861	31	12	127	12	562	61.3	6.57	349.08	12	cell organization and biogenesis;protein metabolism;other metabolic processes;developmental processes;other biological processes	other membranes;ER/Golgi;other cytoplasmic organelle;other cell component	other molecular function	Pf00082, Pf09286	12751	ENSMUSG00000030894	Tpp1	mmu:12751; O89023; Q543Q8; Q9QUS7			0	0	0.576	0.514	0.894	0.065108	0.0180404	0.329578	1.8265e+08	2.21287e+08	1.52922e+08	1.21396e+08	1.03569e+08	1.05139e+08	9.89697e+07	9.39591e+07	6.69678e+07	High	High	High	High	High	High	High
FALSE	High	Master Protein	O35643	AP-1 complex subunit beta-1 OS=Mus musculus OX=10090 GN=Ap1b1 PE=1 SV=2	0	100.304	25	28	156	8	943	103.9	5.17	348.93	28	cell organization and biogenesis;transport;developmental processes	other membranes;cytosol;ER/Golgi;other cytoplasmic organelle;other cell component	other molecular function	Pf01602, Pf02883, Pf09066	11764	ENSMUSG00000009090	Ap1b1	mmu:11764; O35643; Q3TXG4; Q922E2		MHC class II antigen presentation; Golgi Associated Vesicle Biogenesis; Lysosome Vesicle Biogenesis	3	0	2.029	0.652	0.321	0.00846105	0.0309159	0.000755381	1.03162e+07	1.24311e+07	8.91021e+06	1.9038e+07	2.09308e+07	2.3178e+07	6.72444e+06	7.06797e+06	6.17048e+06	High	High	High	High	High	High	High
FALSE	High	Master Protein	Q80UM3	N-alpha-acetyltransferase 15, NatA auxiliary subunit OS=Mus musculus OX=10090 GN=Naa15 PE=1 SV=1	0	86.936	29	28	181	28	865	100.9	7.62	348.59	28	developmental processes;other biological processes	cytosol;nucleus;other cell component	translation activity;other molecular function	Pf12569, Pf13181			Naa15	Q80UM3; Q811Z9; Q9JID5			0	0	1.215	0.481	0.396	0.600547	0.00751238	0.0019265	6.23847e+07	7.61415e+07	5.51037e+07	7.58075e+07	6.79498e+07	8.04364e+07	3.00055e+07	3.00069e+07	2.24209e+07	High	High	High	High	High	High	High
FALSE	High	Master Protein	P14869	60S acidic ribosomal protein P0 OS=Mus musculus OX=10090 GN=Rplp0 PE=1 SV=3	0	56.005	46	12	137	12	317	34.2	6.25	348.05	12	cell organization and biogenesis;protein metabolism;other metabolic processes;transport;other biological processes	cytosol;ER/Golgi;translational apparatus;nucleus;other cell component	nucleic acid binding activity;other molecular function	Pf00428, Pf00466, Pf17777	11837	ENSMUSG00000067274	Rplp0	mmu:11837; P14869; Q99L54	Cytoplasmic ribosomal proteins	L13a-mediated translational silencing of Ceruloplasmin expression; SRP-dependent cotranslational protein targeting to membrane; Major pathway of rRNA processing in the nucleolus and cytosol; Formation of a pool of free 40S subunits; GTP hydrolysis and joining of the 60S ribosomal subunit; Nonsense Mediated Decay (NMD) independent of the Exon Junction Complex (EJC); Nonsense Mediated Decay (NMD) e…	8	0	1.041	0.337	0.324	0.606979	0.0108554	0.00272464	1.88156e+08	2.08774e+08	1.1897e+08	2.27321e+08	1.8874e+08	1.95852e+08	5.8083e+07	6.3405e+07	6.68229e+07	High	High	High	High	High	High	High
FALSE	High	Master Protein	P45591	Cofilin-2 OS=Mus musculus OX=10090 GN=Cfl2 PE=1 SV=1	0	54.889	62	14	212	11	166	18.7	7.88	347.15	14	cell organization and biogenesis;other biological processes	cytoskeleton;nucleus;other cell component	cytoskeletal activity	Pf00241	12632	ENSMUSG00000062929	Cfl2	mmu:12632; P45591	G13 signaling pathway; Regulation of actin cytoskeleton		2	0	1.288	0.438	0.34	0.306039	0.00444767	0.000939913	4.04715e+07	3.46542e+07	3.39781e+07	4.71284e+07	4.46446e+07	4.41563e+07	1.58402e+07	1.51931e+07	1.08634e+07	High	High	High	High	High	High	High
FALSE	High	Master Protein	Q64522	Histone H2A type 2-B OS=Mus musculus OX=10090 GN=H2ac21 PE=1 SV=3	0.001	10.433	23	4	175	1	130	14	10.89	346.85	4		nucleus;other cell component	nucleic acid binding activity;other molecular function	Pf00125, Pf16211	621893	ENSMUSG00000063689	H2ac21	mmu:621893; Q64522		RMTs methylate histone arginines; Ub-specific processing proteases; HDACs deacetylate histones; UCH proteinases; Metalloprotease DUBs	5	0	0.208	0.454	2.18	0.99999	1	0.999994	28582.7	1.60872e+06	847034	133898	868172	176507	422119	384706	54275.1	High	High	High	Not Found	Peak Found	Not Found	Peak Found
FALSE	High	Master Protein	P70699	Lysosomal alpha-glucosidase OS=Mus musculus OX=10090 GN=Gaa PE=1 SV=2	0	96.342	27	22	159	22	953	106.2	5.83	344.73	22	cell organization and biogenesis;other metabolic processes;developmental processes;other biological processes	other membranes;other cytoplasmic organelle;other cell component	other molecular function	Pf00088, Pf01055, Pf13802, Pf21365	14387	ENSMUSG00000025579	Gaa	mmu:14387; P70699; Q3UJB2; Q8BGI6; Q91Z45		Neutrophil degranulation; Glycogen breakdown (glycogenolysis)	2	0	5.617	1.526	0.272	0.0125846	1	0.00683277	2.04019e+07	3.52424e+07	2.25875e+07	1.64066e+08	1.20862e+08	1.2688e+08	3.58346e+07	3.44672e+07	1.58831e+07	High	High	High	High	High	High	High
FALSE	High	Master Protein	Q07079	Insulin-like growth factor-binding protein 5 OS=Mus musculus OX=10090 GN=Igfbp5 PE=1 SV=1	0	96.008	52	14	164	14	271	30.4	8.12	342.87	14	cell cycle OR cell proliferation;developmental processes;signal transduction;other biological processes	non-structural extracellular	other molecular function	Pf00086, Pf00219	16011	ENSMUSG00000026185	Igfbp5	mmu:16011; Q07079	Factors and pathways affecting insulin-like growth factor (IGF1)-Akt signaling; Myometrial relaxation and contraction pathways	Regulation of Insulin-like Growth Factor (IGF) transport and uptake by Insulin-like Growth Factor Binding Proteins (IGFBPs); Post-translational protein phosphorylation	4	0	26.118	16.63	0.637	0.000224773	0.000188235	0.0203374	6.17382e+06	7.72783e+06	9.17435e+06	2.28271e+08	1.98981e+08	2.01833e+08	1.34196e+08	1.28511e+08	1.04509e+08	Peak Found	High	Peak Found	High	High	High	High
FALSE	High	Master Protein	Q99020	Heterogeneous nuclear ribonucleoprotein A/B OS=Mus musculus OX=10090 GN=Hnrnpab PE=1 SV=1	0	47.058	44	14	137	13	285	30.8	7.91	341.69	14	RNA metabolism OR transcription;other metabolic processes;other biological processes	cytosol;nucleus;other cell component	nucleic acid binding activity;other molecular function	Pf00076, Pf08143	15384	ENSMUSG00000020358	Hnrnpab	mmu:15384; Q8BPE0; Q99020	mRNA processing		1	0	1.93	0.733	0.38	0.00307153	0.0608554	0.000516963	6.93676e+07	7.10552e+07	7.07866e+07	1.36646e+08	1.29778e+08	1.51799e+08	6.21008e+07	4.94826e+07	5.18787e+07	High	High	High	High	High	High	High
FALSE	High	Master Protein	Q61792	LIM and SH3 domain protein 1 OS=Mus musculus OX=10090 GN=Lasp1 PE=1 SV=1	0	83.086	63	18	152	18	263	30	7.05	340.99	18	transport	cytoskeleton;other cell component	transporter activity;cytoskeletal activity;other molecular function	Pf00412, Pf00880, Pf14604	16796	ENSMUSG00000038366	Lasp1	mmu:16796; Q61792; Q62416			0	0	2.245	0.528	0.235	0.0152878	0.0258876	0.000979782	4.83116e+07	7.65783e+07	5.4721e+07	1.19793e+08	1.22876e+08	1.56501e+08	3.27214e+07	2.88769e+07	2.72332e+07	High	High	High	High	High	High	High
FALSE	High	Master Protein	O08638	Myosin-11 OS=Mus musculus OX=10090 GN=Myh11 PE=1 SV=1	0	58.894	6	13	123	1	1972	226.9	5.45	339.6	13	cell organization and biogenesis;developmental processes;other biological processes	cytoskeleton;other cell component	cytoskeletal activity;other molecular function	Pf00063, Pf01576, Pf02736			Myh11	O08638; O08639; Q62462; Q64195		Smooth Muscle Contraction; RHO GTPases activate PAKs	2	0																Peak Found	Peak Found	High	Peak Found	Peak Found	Peak Found	High
FALSE	High	Master Protein	Q61805	Lipopolysaccharide-binding protein OS=Mus musculus OX=10090 GN=Lbp PE=1 SV=2	0	68.677	37	14	129	14	481	53	8.5	339.5	14	stress response;transport;signal transduction;other biological processes	non-structural extracellular;other membranes;other cell component	signal transduction activity or receptor binding;other molecular function	Pf01273, Pf02886	16803	ENSMUSG00000016024	Lbp	A2AC66; mmu:16803; Q61805; Q99KA0	Fibrin complement receptor 3 signaling pathway	Regulation of TLR by endogenous ligand; Transfer of LPS from LBP carrier to CD14	4	0	3.535	2.054	0.581	0.00117671	0.00792491	0.00721319	5.52267e+07	6.66124e+07	7.75276e+07	2.7941e+08	2.35492e+08	2.20411e+08	1.37117e+08	1.36813e+08	1.29046e+08	High	High	High	High	High	High	High
FALSE	High	Master Protein	Q9ERK4	Exportin-2 OS=Mus musculus OX=10090 GN=Cse1l PE=1 SV=1	0	74.549	21	22	152	22	971	110.4	5.77	339.15	22	transport	cytosol;nucleus	other molecular function	Pf03378, Pf03810, Pf08506	110750	ENSMUSG00000002718	Cse1l	mmu:110750; Q9ERK4			0	0	1.309	0.795	0.607	0.522155	0.370959	0.0627323	3.92809e+07	5.68457e+07	2.9784e+07	5.19674e+07	5.14178e+07	4.99711e+07	3.19075e+07	3.12118e+07	2.70052e+07	High	High	High	High	High	High	High
FALSE	High	Master Protein	Q9Z1N5	Spliceosome RNA helicase Ddx39b OS=Mus musculus OX=10090 GN=Ddx39b PE=1 SV=1	0	68.483	38	18	163	8	428	49	5.67	339.12	18	cell organization and biogenesis;RNA metabolism OR transcription;other metabolic processes;transport;other biological processes	nucleus;other cell component	nucleic acid binding activity;other molecular function	Pf00270, Pf00271	53817	ENSMUSG00000019432	Ddx39b	mmu:53817; Q8HW97; Q9Z1N5	miRNAs and TFs in iPS Cell Generation; mRNA processing	mRNA Splicing - Major Pathway; Transport of Mature mRNA derived from an Intron-Containing Transcript; mRNA 3'-end processing; RNA Polymerase II Transcription Termination; RHOBTB2 GTPase cycle	7	10	2.127	0.642	0.302	0.484157	0.186398	0.0292322	8.03189e+07	2.15069e+08	7.54985e+07	2.05305e+08	1.44569e+08	1.70843e+08	5.53399e+07	4.66583e+07	5.15931e+07	High	High	High	High	High	High	High
FALSE	High	Master Protein	O35841	Apoptosis inhibitor 5 OS=Mus musculus OX=10090 GN=Api5 PE=1 SV=2	0	86.789	38	21	150	21	504	56.8	5.92	339	21	other biological processes	nucleus;other cell component	nucleic acid binding activity;other molecular function	Pf05918	11800	ENSMUSG00000027193	Api5	mmu:11800; O35841; Q3U517; Q922L2			0	0	1.477	0.566	0.383	0.48788	0.29206	0.0446707	5.235e+07	7.82694e+07	3.1105e+07	8.37732e+07	6.08283e+07	7.73171e+07	3.50087e+07	2.96074e+07	2.53775e+07	High	High	High	High	High	High	High
FALSE	High	Master Protein	Q7TSV4	Phosphoglucomutase-2 OS=Mus musculus OX=10090 GN=Pgm2 PE=1 SV=1	0	94.614	38	24	142	24	620	68.7	6.14	337.77	24	other metabolic processes	cytosol	other molecular function	Pf02878, Pf02879, Pf02880	66681	ENSMUSG00000029171	Pgm2	mmu:66681; Q7TSV4; Q8K0P7; Q9CRS8	Glucuronidation; Purine metabolism	Neutrophil degranulation; Pentose phosphate pathway	4	0	1.768	0.417	0.236	0.0436	0.00928406	0.000924411	2.86153e+07	3.31214e+07	2.41554e+07	5.06054e+07	4.08786e+07	6.0619e+07	1.25587e+07	1.19343e+07	9.74363e+06	High	High	High	High	High	High	High
FALSE	High	Master Protein	P60335	Poly(rC)-binding protein 1 OS=Mus musculus OX=10090 GN=Pcbp1 PE=1 SV=1	0	69.865	49	13	128	8	356	37.5	7.09	337.39	13	RNA metabolism OR transcription;other metabolic processes;other biological processes	cytosol;nucleus;other cell component	nucleic acid binding activity;other molecular function	Pf00013	23983	ENSMUSG00000051695	Pcbp1	mmu:23983; P60335	mRNA processing	mRNA Splicing - Major Pathway; Processing of Capped Intron-Containing Pre-mRNA	3	6	1.752	0.5	0.285	0.022685	0.0375602	0.00135103	6.7459e+07	6.95905e+07	5.26776e+07	1.18203e+08	1.03011e+08	1.2654e+08	3.36276e+07	3.37422e+07	4.52483e+07	High	High	High	High	High	High	High
FALSE	High	Master Protein	O55131	Septin-7 OS=Mus musculus OX=10090 GN=Septin7 PE=1 SV=1	0	81.073	33	20	161	19	436	50.5	8.57	336.08	20	cell cycle OR cell proliferation;cell organization and biogenesis;developmental processes;other biological processes	plasma membrane;other membranes;cytoskeleton;nucleus;other cell component	other molecular function	Pf00735	235072		Septin7	mmu:235072; O55131		MAPK6/MAPK4 signaling	1	0	1.411	0.725	0.514	0.242922	0.0819946	0.00834911	4.51286e+07	5.74737e+07	4.14998e+07	6.36676e+07	5.89981e+07	7.50528e+07	3.27194e+07	3.32631e+07	2.28394e+07	High	High	High	High	High	High	High
FALSE	High	Master Protein	Q99KI0	Aconitate hydratase, mitochondrial OS=Mus musculus OX=10090 GN=Aco2 PE=1 SV=1	0	88.452	32	23	128	23	780	85.4	7.93	335.71	23	other metabolic processes;stress response;developmental processes	cytosol;mitochondrion	other molecular function	Pf00330, Pf00694	11429	ENSMUSG00000022477	Aco2	mmu:11429; Q3UDK9; Q3ULG9; Q3UNH7; Q505P4; Q99KI0	TCA cycle	Mitochondrial protein degradation; Citric acid cycle (TCA cycle)	3	0	4.972	0.772	0.155	0.00106911	0.12779	0.000360574	1.55507e+07	2.04395e+07	1.57855e+07	8.34799e+07	6.06064e+07	7.84866e+07	1.27526e+07	1.21844e+07	1.21704e+07	High	High	High	High	High	High	High
FALSE	High	Master Protein	P16045	Galectin-1 OS=Mus musculus OX=10090 GN=Lgals1 PE=1 SV=3	0	61.787	92	10	138	10	135	14.9	5.49	334.28	10	cell adhesion;other biological processes	non-structural extracellular;cytosol;other cell component	other molecular function	Pf00337	16852	ENSMUSG00000068220	Lgals1	mmu:16852; P05163; P11946; P16045; P17601; Q4FZH4; Q99M27; Q9D0X0		Regulation of Insulin-like Growth Factor (IGF) transport and uptake by Insulin-like Growth Factor Binding Proteins (IGFBPs); Post-translational protein phosphorylation	2	0	0.641	0.388	0.604	0.535413	0.027747	0.0601614	2.14466e+08	2.03809e+08	1.79916e+08	1.30734e+08	1.23366e+08	2.24292e+08	7.19662e+07	1.00678e+08	7.90259e+07	High	High	High	High	High	High	High
FALSE	High	Master Protein	P30412	Peptidyl-prolyl cis-trans isomerase C OS=Mus musculus OX=10090 GN=Ppic PE=1 SV=1	0	71.283	70	10	144	10	212	22.8	7.5	330.24	10	protein metabolism;other metabolic processes	other cell component	other molecular function	Pf00160	19038	ENSMUSG00000024538	Ppic	mmu:19038; P30412			0	0	13.424	7.572	0.564	0.000575032	0.00102413	0.0953977	5.9254e+07	8.46985e+07	6.266e+07	8.41127e+08	5.80969e+08	8.58931e+08	5.41606e+08	4.55102e+08	4.74468e+08	High	High	High	High	High	High	High
FALSE	High	Master Protein	P10711	Transcription elongation factor A protein 1 OS=Mus musculus OX=10090 GN=Tcea1 PE=1 SV=2	0	63.651	53	15	132	15	301	33.9	8.38	329.25	15	RNA metabolism OR transcription;other metabolic processes;other biological processes	nucleus	nucleic acid binding activity;other molecular function	Pf01096, Pf07500, Pf08711	21399	ENSMUSG00000033813	Tcea1	mmu:21399; P10711; P10712; P23713		Formation of TC-NER Pre-Incision Complex; Dual incision in TC-NER; Gap-filling DNA repair synthesis and ligation in TC-NER; Formation of RNA Pol II elongation complex ; RNA Polymerase II Pre-transcription Events; TP53 Regulates Transcription of DNA Repair Genes	7	0	1.237	0.475	0.384	0.45355	0.0067298	0.00160007	2.42207e+07	3.11871e+07	2.07532e+07	2.99595e+07	2.97713e+07	3.03261e+07	1.1704e+07	1.15036e+07	9.46061e+06	High	High	High	High	High	High	High
FALSE	High	Master Protein	Q9D7Z6	Calcium-activated chloride channel regulator 1 OS=Mus musculus OX=10090 GN=Clca1 PE=1 SV=2	0	123.017	40	34	151	34	913	100	6.01	325.59	34	protein metabolism;stress response;transport	non-structural extracellular;plasma membrane;other membranes;other cell component	transporter activity;other molecular function	Pf08434, Pf13519	23844	ENSMUSG00000028255	Clca1	mmu:23844; O88826; Q8R049; Q9D7Z6	Alpha 6 beta 4 integrin signaling pathway	Stimuli-sensing channels	2	0	14.503	1.681	0.116	0.000575032	0.156021	0.000516963	1.19037e+07	1.92599e+07	1.15764e+07	1.91799e+08	1.72634e+08	1.68971e+08	2.00058e+07	1.92172e+07	2.49343e+07	Peak Found	Peak Found	Peak Found	High	High	High	High
FALSE	High	Master Protein	Q9WVE8	Protein kinase C and casein kinase substrate in neurons protein 2 OS=Mus musculus OX=10090 GN=Pacsin2 PE=1 SV=1	0	73.25	35	20	142	20	486	55.8	5.2	325.06	20	cell organization and biogenesis;transport;signal transduction;other biological processes	plasma membrane;other membranes;cytosol;cytoskeleton;nucleus;other cytoplasmic organelle;other cell component	cytoskeletal activity;other molecular function	Pf00611, Pf14604	23970	ENSMUSG00000016664	Pacsin2	mmu:23970; Q9WVE8		Clathrin-mediated endocytosis	1	0	1.658	0.379	0.229	0.102108	0.0232374	0.00214612	7.83721e+07	7.16829e+07	4.33572e+07	1.18818e+08	9.41953e+07	1.22262e+08	2.71908e+07	2.73608e+07	2.07665e+07	High	High	High	High	High	High	High
FALSE	High	Master Protein	O55023	Inositol monophosphatase 1 OS=Mus musculus OX=10090 GN=Impa1 PE=1 SV=1	0	63.439	41	14	133	14	277	30.4	5.19	323.63	14	other metabolic processes;signal transduction	other cell component	other molecular function	Pf00459			Impa1	O55023		Synthesis of IP2, IP, and Ins in the cytosol	1	0	1.385	0.5	0.361	0.120655	0.00866056	0.00119031	4.666e+07	4.92235e+07	4.6095e+07	6.85435e+07	6.46048e+07	6.05843e+07	2.84799e+07	2.33232e+07	1.88437e+07	High	High	High	High	High	High	High
FALSE	High	Master Protein	Q61656	Probable ATP-dependent RNA helicase DDX5 OS=Mus musculus OX=10090 GN=Ddx5 PE=1 SV=2	0	80.788	39	25	147	19	614	69.2	8.92	323.23	25	RNA metabolism OR transcription;other metabolic processes;transport;signal transduction;other biological processes	nucleus;other cell component	nucleic acid binding activity;other molecular function	Pf00270, Pf00271, Pf08061			Ddx5	E9Q105; Q61656		SUMOylation of transcription cofactors; mRNA Splicing - Major Pathway; Estrogen-dependent gene expression	3	4	3.002	0.751	0.25	0.00542916	0.0967103	0.00080235	3.13574e+07	4.45241e+07	3.03847e+07	1.00844e+08	8.53737e+07	9.41194e+07	2.35639e+07	2.62559e+07	2.14155e+07	High	High	High	High	High	High	High
FALSE	High	Master Protein	P45376	Aldo-keto reductase family 1 member B1 OS=Mus musculus OX=10090 GN=Akr1b1 PE=1 SV=3	0	61.955	54	15	148	14	316	35.7	7.18	321.5	15	other metabolic processes;stress response;developmental processes;signal transduction;other biological processes	non-structural extracellular;cytosol;nucleus;other cytoplasmic organelle;other cell component	other molecular function	Pf00248	11677	ENSMUSG00000001642	Akr1b1	mmu:11677; O70130; P45376; Q99KC9	Metapathway biotransformation; Polyol pathway; Eicosanoid metabolism via cyclooxygenases (COX)	Pregnenolone biosynthesis; Fructose biosynthesis	5	1	1.299	0.428	0.329	0.0659802	0.00361609	0.000570441	8.14553e+07	8.61002e+07	6.53868e+07	1.05831e+08	1.14431e+08	9.4456e+07	3.48034e+07	3.48265e+07	3.58484e+07	High	High	High	High	High	High	High
FALSE	High	Master Protein	P26883	Peptidyl-prolyl cis-trans isomerase FKBP1A OS=Mus musculus OX=10090 GN=Fkbp1a PE=1 SV=2	0	58.157	43	6	113	6	108	11.9	8.16	319.9	6	cell cycle OR cell proliferation;transport;developmental processes;signal transduction;other biological processes	plasma membrane;other membranes;cytosol;cytoskeleton;ER/Golgi;other cell component	signal transduction activity or receptor binding;other molecular function	Pf00254	14225	ENSMUSG00000032966	Fkbp1a	mmu:14225; P26883; Q545E9	TGF-beta signaling pathway; Spinal cord injury; Calcium regulation in cardiac cells	TGF-beta receptor signaling activates SMADs; mTORC1-mediated signalling; Calcineurin activates NFAT	6	0	2.065	0.676	0.328	0.0177389	0.0582909	0.00139911	5.89619e+07	7.5523e+07	5.079e+07	1.21734e+08	1.03567e+08	1.34489e+08	4.03539e+07	3.98802e+07	3.41837e+07	High	High	High	High	High	High	High
FALSE	High	Master Protein	P63085	Mitogen-activated protein kinase 1 OS=Mus musculus OX=10090 GN=Mapk1 PE=1 SV=3	0	66.147	41	18	154	13	358	41.2	6.98	319.8	18	cell cycle OR cell proliferation;protein metabolism;RNA metabolism OR transcription;other metabolic processes;stress response;transport;developmental processes;signal transduction;other biological processes	plasma membrane;other membranes;cytosol;cytoskeleton;mitochondrion;ER/Golgi;nucleus;other cytoplasmic organelle;other cell component	nucleic acid binding activity;kinase activity;other molecular function	Pf00069	26413	ENSMUSG00000063358	Mapk1	mmu:26413; P27703; P63085; Q3V1U6	IL-9 signaling pathway; EBV LMP1 signaling; Estrogen signaling; EPO receptor signaling; ErbB signaling pathway; IL-5 signaling pathway; MicroRNAs in cardiomyocyte hypertrophy; Mechanisms associated with pluripotency; Heart development; Alzheimer's disease; Chemokine signaling pathway; Spinal cord injury; Mapk cascade; Delta-Notch signaling pathway; Focal adhesion: PI3K-Akt-mTOR signaling pathway;…	Downregulation of SMAD2/3:SMAD4 transcriptional activity; Senescence-Associated Secretory Phenotype (SASP); Spry regulation of FGF signaling; Oxidative Stress Induced Senescence; SMAD2/SMAD3:SMAD4 heterotrimer regulates transcription; Oncogene Induced Senescence; Neutrophil degranulation; Regulation of actin dynamics for phagocytic cup formation; FCERI mediated MAPK activation; Regulation of HSF1…	75	4	1.804	0.61	0.338	0.0233982	0.0545242	0.00161547	4.1423e+07	4.75838e+07	3.22266e+07	8.11097e+07	7.12874e+07	7.4744e+07	2.78647e+07	2.52855e+07	2.01138e+07	High	High	High	High	High	High	High
FALSE	High	Master Protein	P09055	Integrin beta-1 OS=Mus musculus OX=10090 GN=Itgb1 PE=1 SV=1	0	71.169	25	19	147	19	798	88.2	5.94	319.68	19	cell adhesion;cell cycle OR cell proliferation;cell organization and biogenesis;stress response;transport;developmental processes;signal transduction;other biological processes	extracellular matrix;plasma membrane;other membranes;other cytoplasmic organelle;other cell component	signal transduction activity or receptor binding;cytoskeletal activity;other molecular function	Pf00362, Pf07965, Pf07974, Pf08725, Pf17205, Pf18372	16412	ENSMUSG00000025809	Itgb1	F6R105; P09055; Q3TIW5; Q3TWH6; Q60993; Q61126; Q8BTU0; Q8BVU1	Mechanisms associated with pluripotency; Neural crest differentiation; Primary focal segmental glomerulosclerosis (FSGS); Focal adhesion: PI3K-Akt-mTOR signaling pathway; Factors and pathways affecting insulin-like growth factor (IGF1)-Akt signaling; Integrin-mediated cell adhesion; Focal adhesion	ECM proteoglycans; Integrin cell surface interactions; MET activates PTK2 signaling; Syndecan interactions; TGF-beta receptor signaling activates SMADs; Molecules associated with elastic fibres; Immunoregulatory interactions between a Lymphoid and a non-Lymphoid cell; RAC1 GTPase cycle; Laminin interactions; RHOG GTPase cycle; RAC2 GTPase cycle; RAC3 GTPase cycle; Signal transduction by L1; Basig…	27	0	1.265	2.656	2.1	0.625627	0.0493167	0.107756	2.74376e+07	3.27026e+07	2.52632e+07	4.09797e+07	3.19811e+07	3.4706e+07	7.51351e+07	7.2884e+07	4.04179e+07	High	High	High	High	High	High	High
FALSE	High	Master Protein	Q62348	Translin OS=Mus musculus OX=10090 GN=Tsn PE=1 SV=1	0	31.81	28	8	199	8	228	26.2	6.44	318.48	8	RNA metabolism OR transcription;other metabolic processes;other biological processes	ER/Golgi;nucleus;other cell component	nucleic acid binding activity;other molecular function	Pf01997	22099	ENSMUSG00000026374	Tsn	mmu:22099; Q62348	mRNA processing	Small interfering RNA (siRNA) biogenesis	2	0	0.717	0.706	0.985	0.99999	0.811484	0.728184	1.38388e+07	1.89121e+07	1.5985e+07	9.64409e+06	1.14587e+07	3.64762e+07	1.129e+07	1.61377e+07	7.16977e+06	High	High	High	High	High	High	High
FALSE	High	Master Protein	Q6PDM2	Serine/arginine-rich splicing factor 1 OS=Mus musculus OX=10090 GN=Srsf1 PE=1 SV=3	0	47.642	44	12	150	12	248	27.7	10.36	318.05	12	cell organization and biogenesis;RNA metabolism OR transcription;other metabolic processes;transport;developmental processes;signal transduction;other biological processes	nucleus;other cell component	nucleic acid binding activity;other molecular function	Pf00076	110809	ENSMUSG00000018379	Srsf1	B2KGJ5; mmu:110809; Q3UCH2; Q5SXC5; Q6PDM2; Q8BJV3; Q8C1H9	mRNA processing	mRNA Splicing - Major Pathway; Transport of Mature mRNA derived from an Intron-Containing Transcript; mRNA 3'-end processing; RNA Polymerase II Transcription Termination; mRNA Splicing - Minor Pathway	7	0	0.761	0.622	0.817	0.642992	0.0846794	0.212409	5.61661e+07	6.41597e+07	4.72387e+07	4.27266e+07	4.01827e+07	5.76615e+07	3.92963e+07	3.4923e+07	2.68405e+07	High	High	High	High	High	High	High
FALSE	High	Master Protein	Q99JI4	26S proteasome non-ATPase regulatory subunit 6 OS=Mus musculus OX=10090 GN=Psmd6 PE=1 SV=1	0	80.963	41	21	129	21	389	45.5	5.52	315.76	21	protein metabolism;other metabolic processes	other cell component		Pf01399, Pf10602, Pf21154	66413	ENSMUSG00000021737	Psmd6	mmu:66413; Q99JI4; Q9CWZ1	Proteasome degradation	Neutrophil degranulation; FCERI mediated NF-kB activation; Downstream TCR signaling; Activation of NF-kappaB in B cells; Neddylation; Asymmetric localization of PCP proteins; Degradation of AXIN; Hedgehog 'on' state; Ub-specific processing proteases; Regulation of RUNX3 expression and activity; Antigen processing: Ubiquitination & Proteasome degradation; Autodegradation of Cdh1 by Cdh1:APC/C; APC…	50	0	1.454	0.65	0.447	0.0448809	0.0696836	0.00258403	3.39348e+07	4.36503e+07	4.23431e+07	6.15705e+07	5.65686e+07	6.68216e+07	3.12071e+07	2.75023e+07	2.29767e+07	High	High	High	High	High	High	High
FALSE	High	Master Protein	P58771-2	Isoform 2 of Tropomyosin alpha-1 chain OS=Mus musculus OX=10090 GN=Tpm1	0	78.182	45	20	149	10	284	32.7	4.75	315.25	20							Tpm1	P58771-2			0	0	1.822	2.073	1.138	0.534659	0.325071	0.899601	8.38772e+06	1.75023e+07	7.7678e+06	1.24117e+07	1.52829e+07	2.07883e+07	1.42551e+07	1.73878e+07	2.68791e+07	High	High	High	High	High	High	High
FALSE	High	Master Protein	Q09324	Beta-1,3-galactosyl-O-glycosyl-glycoprotein beta-1,6-N-acetylglucosaminyltransferase OS=Mus musculus OX=10090 GN=Gcnt1 PE=1 SV=2	0	75.344	37	19	156	19	428	49.8	8.34	315.14	19	cell adhesion;protein metabolism;other metabolic processes;developmental processes;other biological processes	non-structural extracellular;other membranes;ER/Golgi	other molecular function	Pf02485	14537	ENSMUSG00000038843	Gcnt1	mmu:14537; O35981; Q09324; Q8BRB2		O-linked glycosylation of mucins	1	0	7.277	3.334	0.458	0.00478942	0.017194	0.0735961	2.09099e+07	2.37667e+07	1.01426e+07	1.64734e+08	1.17916e+08	1.52152e+08	7.41258e+07	6.97239e+07	5.59754e+07	High	High	High	High	High	High	High
FALSE	High	Master Protein	Q9WVA4	Transgelin-2 OS=Mus musculus OX=10090 GN=Tagln2 PE=1 SV=4	0	59.951	61	14	133	14	199	22.4	8.24	314.28	14	cell organization and biogenesis;other biological processes	cytoskeleton	cytoskeletal activity	Pf00307, Pf00402	21346	ENSMUSG00000026547	Tagln2	mmu:21346; Q3TIB8; Q6A0C6; Q78ZX2; Q91VU2; Q9WVA4		Platelet degranulation	1	0	1.505	0.612	0.407	0.0305576	0.0176124	0.00109192	6.99706e+07	7.70173e+07	5.86576e+07	1.03467e+08	1.05286e+08	1.16066e+08	4.28205e+07	4.28897e+07	3.33723e+07	High	High	High	High	High	High	High
FALSE	High	Master Protein	Q9CZ30	Obg-like ATPase 1 OS=Mus musculus OX=10090 GN=Ola1 PE=1 SV=1	0	70.484	34	15	149	15	396	44.7	7.81	313.29	15	other metabolic processes	cytosol;cytoskeleton;nucleus;other cell component	translation activity;other molecular function	Pf01926, Pf06071	67059	ENSMUSG00000027108	Ola1	B1AYJ8; B1AYK0; mmu:67059; Q9CWE2; Q9CX91; Q9CYC9; Q9CZ30; Q9CZ56		Platelet degranulation	1	0	2.148	0.805	0.375	0.0127428	0.192047	0.00177051	4.54898e+07	5.4074e+07	4.09951e+07	9.77066e+07	8.09695e+07	9.8489e+07	3.97273e+07	3.6614e+07	2.97397e+07	High	High	High	High	High	High	High
FALSE	High	Master Protein	Q7TMK9	Heterogeneous nuclear ribonucleoprotein Q OS=Mus musculus OX=10090 GN=Syncrip PE=1 SV=2	0	60.488	27	16	142	16	623	69.6	8.59	313.07	16	RNA metabolism OR transcription;other metabolic processes;stress response;other biological processes	cytosol;ER/Golgi;nucleus;other cell component	nucleic acid binding activity	Pf00076, Pf18360	56403	ENSMUSG00000032423	Syncrip	mmu:56403; O88991; Q2YDV8; Q68ED6; Q7TMK9; Q80YV6; Q8BGP1; Q8C5K6; Q8CGC2; Q91ZR0; Q99KU9; Q9QYF4	mRNA processing		1	0	1.962	0.708	0.361	0.0231857	0.0601936	0.00168944	4.29044e+07	5.0104e+07	4.47801e+07	8.7845e+07	7.88649e+07	9.83608e+07	3.17138e+07	3.24644e+07	2.13882e+07	High	High	High	High	High	High	High
FALSE	High	Master Protein	P27612	Phospholipase A-2-activating protein OS=Mus musculus OX=10090 GN=Plaa PE=1 SV=4	0	101.912	34	27	132	27	794	87.2	6.14	312.5	27	protein metabolism;other metabolic processes;stress response;developmental processes;other biological processes	non-structural extracellular;nucleus;other cell component	enzyme regulator activity;other molecular function	Pf00400, Pf08324, Pf09070	18786	ENSMUSG00000028577	Plaa	A4QPD6; mmu:18786; P27612; Q8C6C4			0	0	1.506	0.71	0.472	0.00648218	0.0127585	0.000490857	2.32427e+07	2.46598e+07	2.01491e+07	3.50114e+07	3.40062e+07	3.62239e+07	1.65102e+07	1.65791e+07	1.52695e+07	High	High	High	High	High	High	High
FALSE	High	Master Protein	Q61092	Laminin subunit gamma-2 OS=Mus musculus OX=10090 GN=Lamc2 PE=1 SV=2	0	110.966	26	30	152	30	1191	130.1	6.3	311.79	30	cell adhesion;other biological processes	non-structural extracellular;extracellular matrix;other cell component	other molecular function	Pf00052, Pf00053			Lamc2	Q61092			0	0	4.804	7.186	1.496	0.00648218	0.0030129	0.248986	1.27885e+07	7.31971e+06	7.03875e+06	3.21722e+07	3.85928e+07	3.51626e+07	5.25964e+07	5.7605e+07	4.32714e+07	High	High	High	High	High	High	High
FALSE	High	Master Protein	P08884	Granzyme E OS=Mus musculus OX=10090 GN=Gzme PE=1 SV=1	0	91.6	49	15	117	15	248	27.5	9.63	310.87	15	protein metabolism;other metabolic processes;stress response;signal transduction;other biological processes	other cytoplasmic organelle;other cell component	other molecular function	Pf00089	14942	ENSMUSG00000022156	Gzme	mmu:14942; P08884; P97389			0	0	16.091	13.357	0.83	0.000999461	0.00117394	0.785515	5.0559e+06	8.30261e+06	4.82681e+06	9.23988e+07	6.38174e+07	8.13553e+07	8.05708e+07	6.75323e+07	5.48852e+07	High	High	High	High	High	High	High
FALSE	High	Master Protein	O08529	Calpain-2 catalytic subunit OS=Mus musculus OX=10090 GN=Capn2 PE=1 SV=4	0	76.408	26	18	121	18	700	79.8	4.96	310.55	18	protein metabolism;other metabolic processes;stress response;developmental processes;other biological processes	plasma membrane;other membranes;cytosol;ER/Golgi;nucleus;other cytoplasmic organelle;other cell component	cytoskeletal activity;other molecular function	Pf00648, Pf01067, Pf13833	12334	ENSMUSG00000026509	Capn2	mmu:12334; O08529; O35518; O54843	Alzheimer's disease; Integrin-mediated cell adhesion	Degradation of the extracellular matrix	3	0	0.944	0.318	0.336	0.839407	0.00531114	0.00324285	8.38699e+07	1.21352e+08	7.39786e+07	7.9199e+07	7.20984e+07	9.25691e+07	3.16829e+07	2.65863e+07	2.66304e+07	High	High	High	High	High	High	High
FALSE	High	Master Protein	O70250	Phosphoglycerate mutase 2 OS=Mus musculus OX=10090 GN=Pgam2 PE=1 SV=3	0	32.381	19	5	134	1	253	28.8	8.5	309.63	5	other metabolic processes;signal transduction;other biological processes	cytosol	other molecular function	Pf00300	56012	ENSMUSG00000020475	Pgam2	mmu:56012; O70250	Glycolysis and gluconeogenesis	Gluconeogenesis; Glycolysis	3	0																Peak Found	High	Peak Found	Peak Found	Peak Found	Peak Found	Peak Found
FALSE	High	Master Protein	Q8BFU2	Histone H2A type 3 OS=Mus musculus OX=10090 GN=H2aw PE=1 SV=3	0	31.579	46	7	170	2	130	14.1	11.05	309.49	7	cell organization and biogenesis;DNA metabolism;other metabolic processes;stress response	nucleus;other cell component	nucleic acid binding activity;other molecular function	Pf00125, Pf16211	319162	ENSMUSG00000078851	H2ac25	mmu:319162; Q8BFU2		Ub-specific processing proteases; UCH proteinases; Metalloprotease DUBs; RMTs methylate histone arginines; HDACs deacetylate histones	5	0	1.083	1.907	1.76	0.99999	1	0.999994	2.37758e+07	1.26447e+07	1.32884e+07	1.43949e+07	2.52036e+07	8.1743e+06	2.53415e+07	2.98054e+07	2.19707e+06	High	Peak Found	High	High	High	High	High
FALSE	High	Master Protein	Q61035	Histidine--tRNA ligase, cytoplasmic OS=Mus musculus OX=10090 GN=Hars1 PE=1 SV=2	0	71.014	37	22	162	22	509	57.4	6	308.84	22	protein metabolism;RNA metabolism OR transcription;other metabolic processes	cytosol;mitochondrion;other cell component	nucleic acid binding activity;other molecular function	Pf00458, Pf03129, Pf13393	15115	ENSMUSG00000001380	Hars1	mmu:15115; Q3TKU3; Q61035			0	0	1.964	0.638	0.325	0.00847059	0.017194	0.000625471	5.68457e+07	6.65552e+07	6.07654e+07	1.19374e+08	1.11183e+08	1.20617e+08	4.24429e+07	3.87698e+07	3.05508e+07	High	High	High	High	High	High	High
FALSE	High	Master Protein	P10518	Delta-aminolevulinic acid dehydratase OS=Mus musculus OX=10090 GN=Alad PE=1 SV=1	0	57.899	26	8	98	8	330	36	6.79	307.67	8	cell organization and biogenesis;other metabolic processes;stress response;other biological processes	non-structural extracellular;cytosol	other molecular function	Pf00490	17025	ENSMUSG00000028393	Alad	mmu:17025; P10518; Q3THV6	Heme biosynthesis	Neutrophil degranulation; Heme biosynthesis	3	0	2.639	0.632	0.239	0.00603313	0.0226352	0.000570441	1.81333e+07	2.28003e+07	1.9368e+07	5.1116e+07	4.43155e+07	5.32899e+07	1.22311e+07	1.27559e+07	9.12047e+06	High	High	High	High	High	High	High
FALSE	High	Master Protein	Q921V5	Alpha-1,6-mannosyl-glycoprotein 2-beta-N-acetylglucosaminyltransferase OS=Mus musculus OX=10090 GN=Mgat2 PE=1 SV=1	0	72.983	33	16	149	16	442	51	8.59	307.5	16	protein metabolism;other metabolic processes	other membranes;ER/Golgi	other molecular function	Pf05060	217664	ENSMUSG00000043998	Mgat2	mmu:217664; Q3U6X4; Q8C3Z6; Q921V5		Reactions specific to the complex N-glycan synthesis pathway	1	0	1.35	1.225	0.907	0.0529757	0.254723	0.38347	4.64575e+07	4.8129e+07	3.47877e+07	7.42309e+07	6.25753e+07	6.27398e+07	6.09776e+07	5.68986e+07	4.81864e+07	High	High	High	High	High	High	High
FALSE	High	Master Protein	Q920B9	FACT complex subunit SPT16 OS=Mus musculus OX=10090 GN=Supt16h PE=1 SV=2	0	86.115	27	30	138	30	1047	119.7	5.66	306.68	30	cell organization and biogenesis;DNA metabolism;RNA metabolism OR transcription;other metabolic processes;stress response	nucleus	other molecular function	Pf00557, Pf08512, Pf08644, Pf14826, Pf21091	114741		Supt16h	mmu:114741; Q3TZ48; Q3UFH0; Q920B9; Q921H4		Formation of RNA Pol II elongation complex ; RNA Polymerase II Pre-transcription Events; TP53 Regulates Transcription of DNA Repair Genes; Regulation of TP53 Activity through Phosphorylation	5	0	1.401	0.636	0.454	0.0362503	0.0114674	0.000974108	3.79544e+07	4.12743e+07	3.30573e+07	5.50419e+07	4.87693e+07	5.31557e+07	2.41226e+07	2.46149e+07	2.05951e+07	High	High	High	High	High	High	High
FALSE	High	Master Protein	P24452	Macrophage-capping protein OS=Mus musculus OX=10090 GN=Capg PE=1 SV=2	0	58.468	37	9	118	9	352	39.2	7.2	306.53	9	cell organization and biogenesis;stress response;developmental processes;other biological processes	cytoskeleton;nucleus;other cell component	cytoskeletal activity;other molecular function	Pf00626			Capg	P24452			0	0	2.349	0.342	0.146	0.020419	0.00619962	0.000582658	1.01567e+08	1.16732e+08	8.48652e+07	2.38576e+08	1.59605e+08	2.49375e+08	3.47398e+07	3.49439e+07	3.17441e+07	High	High	High	High	High	High	High
FALSE	High	Master Protein	Q8BMJ2	Leucine--tRNA ligase, cytoplasmic OS=Mus musculus OX=10090 GN=Lars1 PE=1 SV=2	0	110.888	30	34	164	34	1178	134.1	7.05	306.38	34	cell organization and biogenesis;protein metabolism;RNA metabolism OR transcription;other metabolic processes;stress response;other biological processes	cytosol;ER/Golgi;nucleus;other cytoplasmic organelle;other cell component	enzyme regulator activity;other molecular function	Pf00133, Pf08264	107045	ENSMUSG00000024493	Lars1	mmu:107045; Q8BKW9; Q8BMJ2			0	0	2.572	0.493	0.192	0.000985358	0.00253891	0.000167444	3.11368e+07	3.42102e+07	2.75428e+07	8.0073e+07	7.6304e+07	8.05343e+07	1.5353e+07	1.35406e+07	1.62035e+07	High	High	High	High	High	High	High
FALSE	High	Master Protein	Q8C1B7	Septin-11 OS=Mus musculus OX=10090 GN=Septin11 PE=1 SV=4	0	78.186	38	17	127	13	431	49.7	6.68	305.91	17	cell cycle OR cell proliferation;other biological processes	cytoskeleton;other cell component	other molecular function	Pf00735	52398	ENSMUSG00000058013	Septin11	mmu:52398; Q3TBA0; Q3TC24; Q5D0F0; Q6P2K5; Q6P6I0; Q8C1B7			0	2	1.393	1.632	1.172	0.0472835	0.0123809	0.25575	5.68164e+07	6.47574e+07	7.06478e+07	9.88696e+07	9.01986e+07	8.06733e+07	1.16541e+08	1.05699e+08	9.70099e+07	High	High	High	High	High	High	High
FALSE	High	Master Protein	Q8R242	Di-N-acetylchitobiase OS=Mus musculus OX=10090 GN=Ctbs PE=1 SV=2	0	58.802	37	12	127	12	366	41.3	5.6	305.17	12	other metabolic processes	other cytoplasmic organelle	other molecular function	Pf00704	74245	ENSMUSG00000028189	Ctbs	mmu:74245; Q8R242; Q9D7V4			0	0	2.481	2.062	0.831	0.0158466	0.0332296	0.609129	3.70435e+07	4.21002e+07	4.31893e+07	1.04798e+08	8.35122e+07	1.04438e+08	1.03456e+08	8.67989e+07	5.96851e+07	High	High	High	High	High	High	High
FALSE	High	Master Protein	Q01405	Protein transport protein Sec23A OS=Mus musculus OX=10090 GN=Sec23a PE=1 SV=2	0	81.987	27	18	119	16	765	86.1	7.08	304.87	18	cell organization and biogenesis;transport;other biological processes	other membranes;cytosol;ER/Golgi;other cell component	enzyme regulator activity;other molecular function	Pf00626, Pf04810, Pf04811, Pf04815, Pf08033	20334	ENSMUSG00000020986	Sec23a	mmu:20334; Q01405; Q8JZL4		MHC class II antigen presentation; Antigen Presentation: Folding, assembly and peptide loading of class I MHC; COPII-mediated vesicle transport; Cargo concentration in the ER	4	0	1.372	0.455	0.331	0.30982	0.0593097	0.00759275	1.93765e+07	2.12367e+07	2.11531e+07	3.52731e+07	2.61705e+07	2.90118e+07	7.27602e+06	9.61565e+06	1.47555e+07	High	High	High	High	High	High	Peak Found
FALSE	High	Master Protein	P27046	Alpha-mannosidase 2 OS=Mus musculus OX=10090 GN=Man2a1 PE=1 SV=2	0	74.229	19	23	167	21	1150	131.5	8.03	304.37	23	cell organization and biogenesis;protein metabolism;other metabolic processes;developmental processes;other biological processes	non-structural extracellular;other membranes;ER/Golgi	other molecular function	Pf01074, Pf07748, Pf09261	17158	ENSMUSG00000024085	Man2a1	B9EHS6; mmu:17158; P27046		Reactions specific to the complex N-glycan synthesis pathway	1	1	1.009	2.05	2.031	0.78413	0.00738976	0.00569403	2.1666e+07	2.72014e+07	2.67845e+07	2.91152e+07	2.63262e+07	2.70345e+07	5.4911e+07	5.50178e+07	4.24457e+07	High	High	High	High	High	High	High
FALSE	High	Master Protein	P17427	AP-2 complex subunit alpha-2 OS=Mus musculus OX=10090 GN=Ap2a2 PE=1 SV=2	0	77.207	23	24	134	17	938	104	6.93	303.93	24	transport;other biological processes	plasma membrane;other membranes;ER/Golgi;other cell component	other molecular function	Pf01602, Pf02296, Pf02883	11772	ENSMUSG00000002957	Ap2a2	mmu:11772; P17427; Q8C2J5; Q921V0		Neutrophil degranulation; MHC class II antigen presentation; Recycling pathway of L1; Cargo recognition for clathrin-mediated endocytosis; LDL clearance; Trafficking of GluR2-containing AMPA receptors; Retrograde neurotrophin signalling; WNT5A-dependent internalization of FZD4; WNT5A-dependent internalization of FZD2, FZD5 and ROR2; VLDLR internalisation and degradation	11	7	1.404	0.5	0.356	0.103284	0.006295	0.00095411	3.48608e+07	4.46043e+07	3.51995e+07	4.94061e+07	4.89129e+07	6.28618e+07	1.75966e+07	1.79156e+07	1.46757e+07	High	High	High	High	High	High	High
FALSE	High	Master Protein	P26638	Serine--tRNA ligase, cytoplasmic OS=Mus musculus OX=10090 GN=Sars1 PE=1 SV=3	0	61.992	29	14	133	14	512	58.4	6.3	303.77	14	protein metabolism;RNA metabolism OR transcription;other metabolic processes;other biological processes	cytosol;nucleus;other cell component	nucleic acid binding activity;other molecular function	Pf00587, Pf02403	20226	ENSMUSG00000068739	Sars1	A2AFR8; mmu:20226; P26638	Selenium metabolism / selenoproteins		1	0	2.14	0.756	0.353	0.00271469	0.135558	0.000570441	3.57207e+07	3.87945e+07	4.23792e+07	7.90435e+07	8.4427e+07	8.30279e+07	2.92587e+07	2.93096e+07	3.62296e+07	High	High	High	High	High	High	High
FALSE	High	Master Protein	P50446	Keratin, type II cytoskeletal 6A OS=Mus musculus OX=10090 GN=Krt6a PE=1 SV=3	0	65.14	25	19	151	5	553	59.3	7.94	303.45	19	cell-cell signaling;cell organization and biogenesis;stress response;signal transduction;other biological processes	cytoskeleton	bone, tooth or skin structural activity	Pf00038, Pf16208	16687	ENSMUSG00000058354	Krt6a	mmu:16687; P50446; Q9Z332		Formation of the cornified envelope	2	3	0.499	4.078	8.165	0.815806	0.483656	0.154961	1.28813e+07	7.65313e+06	1.39202e+07	2.59621e+07	947221	6.43326e+06	5.25251e+07	5.8209e+07	2.56735e+07	High	High	High	High	Not Found	High	High
FALSE	High	Master Protein	Q91XA2	Golgi membrane protein 1 OS=Mus musculus OX=10090 GN=Golm1 PE=1 SV=2	0	64.064	38	16	133	16	393	44.3	5.27	302.83	16	cell organization and biogenesis;other biological processes	other membranes;ER/Golgi			105348	ENSMUSG00000021556	Golm1	G3X8U4; mmu:105348; Q91XA2		Regulation of Insulin-like Growth Factor (IGF) transport and uptake by Insulin-like Growth Factor Binding Proteins (IGFBPs); Post-translational protein phosphorylation	2	0	1.684	3.207	1.904	0.0719028	0.00477061	0.0127385	5.81953e+07	3.77652e+07	3.85856e+07	6.48074e+07	6.49939e+07	7.202e+07	1.22846e+08	1.23747e+08	1.25957e+08	High	High	High	High	High	High	High
FALSE	High	Master Protein	P55264	Adenosine kinase OS=Mus musculus OX=10090 GN=Adk PE=1 SV=2	0	66.37	54	17	127	17	361	40.1	6.21	302.72	17	cell cycle OR cell proliferation;other metabolic processes;other biological processes	plasma membrane;other membranes;cytosol;nucleus	kinase activity;other molecular function	Pf00294	11534	ENSMUSG00000039197	Adk	mmu:11534; P55264; Q6JAM3; Q91VJ3	Purine metabolism	Purine salvage; Ribavirin ADME	3	0	1.875	0.478	0.255	0.016317	0.0159126	0.000827752	2.98109e+07	3.04483e+07	2.16291e+07	5.58808e+07	5.03998e+07	6.08273e+07	1.42608e+07	1.45102e+07	1.08604e+07	High	High	High	High	High	High	High
FALSE	High	Master Protein	Q9R0E2	Procollagen-lysine,2-oxoglutarate 5-dioxygenase 1 OS=Mus musculus OX=10090 GN=Plod1 PE=1 SV=1	0	65.13	26	20	170	19	728	83.5	6.54	301.66	20	protein metabolism;other metabolic processes;stress response;other biological processes	other membranes;ER/Golgi;other cell component	other molecular function	Pf03171	18822	ENSMUSG00000019055	Plod1	mmu:18822; Q9R0E2		Collagen biosynthesis and modifying enzymes	1	1	1.682	1.101	0.655	0.0870729	1	0.0472661	4.17312e+07	5.26794e+07	3.85816e+07	7.91421e+07	6.86156e+07	7.0199e+07	5.16966e+07	4.59486e+07	3.1367e+07	High	High	High	High	High	High	High
FALSE	High	Master Protein	Q07113	Cation-independent mannose-6-phosphate receptor OS=Mus musculus OX=10090 GN=Igf2r PE=1 SV=1	0	117.049	15	33	133	33	2483	273.6	5.71	301.52	33	transport;developmental processes;signal transduction;other biological processes	non-structural extracellular;plasma membrane;other membranes;ER/Golgi;nucleus;other cytoplasmic organelle;other cell component	other molecular function	Pf00040, Pf00878	16004	ENSMUSG00000023830	Igf2r	mmu:16004; Q07113; Q61822; Q6LED1		Neutrophil degranulation; Cargo recognition for clathrin-mediated endocytosis; Golgi Associated Vesicle Biogenesis; Retrograde transport at the Trans-Golgi-Network	5	0	1.538	0.819	0.533	0.234291	0.804243	0.0662593	1.94627e+07	2.82082e+07	1.50343e+07	3.53025e+07	2.99272e+07	2.91703e+07	2.14452e+07	1.59378e+07	1.37791e+07	High	High	High	High	High	High	High
FALSE	High	Master Protein	P07309	Transthyretin OS=Mus musculus OX=10090 GN=Ttr PE=1 SV=1	0	48.499	63	7	108	7	147	15.8	6.16	301.16	7	other metabolic processes;signal transduction	non-structural extracellular;other cell component	signal transduction activity or receptor binding;other molecular function	Pf00576	22139	ENSMUSG00000061808	Ttr	mmu:22139; P07309		Neutrophil degranulation; Retinoid metabolism and transport; The canonical retinoid cycle in rods (twilight vision)	3	0	0.418	0.299	0.715	0.00661619	0.00192692	0.0610611	2.46266e+08	2.83218e+08	2.11121e+08	1.02897e+08	1.27086e+08	8.99804e+07	7.35949e+07	7.36597e+07	7.28847e+07	High	High	High	High	High	High	High
FALSE	High	Master Protein	O89017	Legumain OS=Mus musculus OX=10090 GN=Lgmn PE=1 SV=1	0	81.334	39	12	137	12	435	49.3	6.39	300.43	12	cell organization and biogenesis;protein metabolism;other metabolic processes;other biological processes	non-structural extracellular;other cytoplasmic organelle;other cell component	enzyme regulator activity;other molecular function	Pf01650, Pf20985	19141	ENSMUSG00000021190	Lgmn	mmu:19141; O89017		MHC class II antigen presentation; Trafficking and processing of endosomal TLR	2	0	4.246	1.462	0.344	0.00338793	0.21601	0.00333669	4.12142e+07	4.24184e+07	3.02579e+07	2.0393e+08	1.48507e+08	1.75006e+08	6.56425e+07	6.02535e+07	4.27425e+07	High	High	High	High	High	High	High
FALSE	High	Master Protein	Q8R050	Eukaryotic peptide chain release factor GTP-binding subunit ERF3A OS=Mus musculus OX=10090 GN=Gspt1 PE=1 SV=2	0	72.165	27	18	122	18	636	68.6	5.21	299.88	18	cell organization and biogenesis;protein metabolism;RNA metabolism OR transcription;other metabolic processes;other biological processes	cytosol;translational apparatus;other cell component	nucleic acid binding activity;other molecular function	Pf00009, Pf03143, Pf03144, Pf07145	14852	ENSMUSG00000062203	Gspt1	E9QK49; G3UWC0; mmu:14852; O88179; Q8K2E1; Q8R050		Nonsense Mediated Decay (NMD) independent of the Exon Junction Complex (EJC); Nonsense Mediated Decay (NMD) enhanced by the Exon Junction Complex (EJC); Eukaryotic Translation Termination	3	0	1.77	0.472	0.266	0.0340465	0.0259724	0.00138606	3.5255e+07	3.75289e+07	2.78413e+07	6.24139e+07	6.01765e+07	7.43539e+07	1.66241e+07	2.00545e+07	1.22405e+07	High	High	High	High	High	High	High
FALSE	High	Master Protein	P21614	Vitamin D-binding protein OS=Mus musculus OX=10090 GN=Gc PE=1 SV=2	0	95.1	37	19	117	19	476	53.6	5.5	299.49	19	other metabolic processes;transport	non-structural extracellular;other cell component	transporter activity;cytoskeletal activity;other molecular function	Pf00273, Pf09164	14473	ENSMUSG00000035540	Gc	mmu:14473; P21614; Q7TS97; Q91XG1; Q9CY31		Vitamin D (calciferol) metabolism	1	0	0.146	0.088	0.606	0.000694482	0.000303578	0.0299759	1.32412e+08	1.47476e+08	1.00459e+08	1.9321e+07	1.66061e+07	2.00297e+07	1.2467e+07	1.17018e+07	9.55867e+06	High	High	High	High	Peak Found	High	High
FALSE	High	Master Protein	Q62177	Semaphorin-3B OS=Mus musculus OX=10090 GN=Sema3b PE=2 SV=2	0	71.703	24	17	145	15	748	82.6	8.65	299.02	17	cell organization and biogenesis;developmental processes;signal transduction;other biological processes	non-structural extracellular	signal transduction activity or receptor binding	Pf00047, Pf01403			Sema3b	E9Q9Q1; Q62177			0	0	9.253	4.903	0.53	0.000224773	0.000871678	0.00369596	7.59273e+06	9.88177e+06	7.51882e+06	7.82811e+07	7.02528e+07	6.71471e+07	3.72249e+07	3.80418e+07	3.0343e+07	High	High	High	High	High	High	High
FALSE	High	Master Protein	Q4VAA2	Protein CDV3 OS=Mus musculus OX=10090 GN=Cdv3 PE=1 SV=2	0	43.386	45	10	136	10	281	29.7	6.1	298.81	10		plasma membrane;other membranes;cytosol;other cell component		Pf15359	321022	ENSMUSG00000032803	Cdv3	mmu:321022; Q4VAA2; Q6P6L7; Q920C7; Q920I4			0	0	1.007	0.472	0.469	0.945769	0.309886	0.129768	1.87905e+07	1.43353e+07	8.97099e+06	9.61549e+06	3.3338e+07	1.44293e+07	7.78409e+06	6.76098e+06	4.38884e+06	High	High	High	High	High	High	High
FALSE	High	Master Protein	Q64737	Trifunctional purine biosynthetic protein adenosine-3 OS=Mus musculus OX=10090 GN=Gart PE=1 SV=3	0	96.765	25	25	120	25	1010	107.4	6.68	298.48	25	other metabolic processes;developmental processes;other biological processes	cytosol	other molecular function	Pf00551, Pf00586, Pf01071, Pf02769, Pf02843, Pf02844	14450	ENSMUSG00000022962	Gart	mmu:14450; Q3TGI3; Q64737; Q6NS48	Purine metabolism; One-carbon metabolism	Purine ribonucleoside monophosphate biosynthesis	3	0	1.862	0.592	0.318	0.0206789	0.020093	0.00101326	3.60733e+07	4.02436e+07	3.226e+07	7.26355e+07	6.03395e+07	6.71555e+07	2.22421e+07	2.13548e+07	1.54634e+07	High	High	High	High	High	High	High
FALSE	High	Master Protein	Q8QZY1	Eukaryotic translation initiation factor 3 subunit L OS=Mus musculus OX=10090 GN=Eif3l PE=1 SV=1	0	80.179	30	20	131	20	564	66.6	6.44	298.08	20	cell organization and biogenesis;protein metabolism;other metabolic processes;other biological processes	translational apparatus;nucleus;other cell component	nucleic acid binding activity	Pf10255	223691	ENSMUSG00000033047	Eif3l	mmu:223691; Q3THF8; Q3TJ04; Q8QZY1; Q91YE4		L13a-mediated translational silencing of Ceruloplasmin expression; Formation of a pool of free 40S subunits; GTP hydrolysis and joining of the 60S ribosomal subunit; Translation initiation complex formation; Formation of the ternary complex, and subsequently, the 43S complex; Ribosomal scanning and start codon recognition	6	0	1.433	0.721	0.503	0.369426	0.165715	0.0205452	3.49757e+07	5.22983e+07	3.05157e+07	5.01159e+07	4.41908e+07	6.44553e+07	2.63347e+07	2.52308e+07	2.09559e+07	High	High	High	High	High	High	High
FALSE	High	Master Protein	Q9JHR7	Insulin-degrading enzyme OS=Mus musculus OX=10090 GN=Ide PE=1 SV=1	0	78.307	23	27	147	27	1019	117.7	6.54	297.67	27	protein metabolism;other metabolic processes;stress response;other biological processes	non-structural extracellular;plasma membrane;other membranes;cytosol;other cytoplasmic organelle;other cell component	other molecular function	Pf00675, Pf05193, Pf16187			Ide	Q9JHR7		Ub-specific processing proteases; Insulin receptor recycling; Peroxisomal protein import	3	0	1.381	0.539	0.39	0.347776	0.0157154	0.00284321	4.05506e+07	4.85959e+07	3.62974e+07	5.60156e+07	4.4682e+07	5.64171e+07	2.39513e+07	2.18706e+07	1.76676e+07	High	High	High	High	High	High	High
FALSE	High	Master Protein	Q3TTY5	Keratin, type II cytoskeletal 2 epidermal OS=Mus musculus OX=10090 GN=Krt2 PE=1 SV=1	0	36.166	9	10	166	1	707	70.9	8.06	296.87	10	cell cycle OR cell proliferation;cell organization and biogenesis;other biological processes	plasma membrane;cytoskeleton;other cell component	bone, tooth or skin structural activity;cytoskeletal activity	Pf00038, Pf16208	16681	ENSMUSG00000064201	Krt2	mmu:16681; Q0VBW1; Q3TTY5; Q61869		Formation of the cornified envelope	2	0																Not Found	Not Found	High	Not Found	Not Found	Not Found	Not Found
FALSE	High	Master Protein	Q922D8	C-1-tetrahydrofolate synthase, cytoplasmic OS=Mus musculus OX=10090 GN=Mthfd1 PE=1 SV=4	0	81.09	22	23	127	23	935	101.1	7.14	295.71	23	other metabolic processes;developmental processes;other biological processes	cytosol	other molecular function	Pf00763, Pf01268, Pf02882	108156	ENSMUSG00000021048	Mthfd1	mmu:108156; Q8R013; Q922D8	One-carbon metabolism	Metabolism of folate and pterines	2	0	3.527	0.905	0.256	0.00215576	0.804243	0.000695253	1.75248e+07	2.37986e+07	2.21045e+07	8.64834e+07	7.79687e+07	7.1868e+07	1.99941e+07	2.11182e+07	1.53968e+07	High	High	High	High	High	High	High
FALSE	High	Master Protein	Q99K30	Epidermal growth factor receptor kinase substrate 8-like protein 2 OS=Mus musculus OX=10090 GN=Eps8l2 PE=1 SV=1	0	76.676	30	21	124	21	729	82.2	7.18	295.16	21	signal transduction;other biological processes	plasma membrane;other membranes;cytosol;cytoskeleton;other cell component	enzyme regulator activity;cytoskeletal activity	Pf00018, Pf08416, Pf18016	98845	ENSMUSG00000025504	Eps8l2	mmu:98845; Q91VT7; Q99K30			0	0	1.043	0.323	0.31	0.606792	0.00517144	0.00131855	3.96853e+07	3.79578e+07	2.56857e+07	3.96003e+07	3.70581e+07	4.19323e+07	1.17454e+07	1.33077e+07	1.22646e+07	High	High	High	High	High	High	High
FALSE	High	Master Protein	P53026	60S ribosomal protein L10a OS=Mus musculus OX=10090 GN=Rpl10a PE=1 SV=3	0	62.575	42	14	127	14	217	24.9	9.98	294.99	14	protein metabolism;RNA metabolism OR transcription;other metabolic processes	cytosol;translational apparatus;other cell component	nucleic acid binding activity;other molecular function	Pf00687			Rpl10a	P53026		L13a-mediated translational silencing of Ceruloplasmin expression; SRP-dependent cotranslational protein targeting to membrane; Major pathway of rRNA processing in the nucleolus and cytosol; Formation of a pool of free 40S subunits; GTP hydrolysis and joining of the 60S ribosomal subunit; Nonsense Mediated Decay (NMD) independent of the Exon Junction Complex (EJC); Nonsense Mediated Decay (NMD) e…	7	0	1.213	0.264	0.218	0.471721	0.00490593	0.00113318	1.38695e+08	1.70994e+08	1.00149e+08	1.68293e+08	1.45691e+08	1.94863e+08	4.07184e+07	3.66603e+07	3.65912e+07	High	High	High	High	High	High	High
FALSE	High	Master Protein	Q6P4T2	U5 small nuclear ribonucleoprotein 200 kDa helicase OS=Mus musculus OX=10090 GN=Snrnp200 PE=1 SV=1	0	116.265	15	35	146	35	2136	244.4	6.06	292.56	35	cell organization and biogenesis;RNA metabolism OR transcription;other metabolic processes	nucleus	nucleic acid binding activity;other molecular function	Pf00270, Pf00271, Pf02889, Pf18149, Pf21188	320632	ENSMUSG00000003660	Snrnp200	mmu:320632; Q69ZZ3; Q6P4T2		mRNA Splicing - Major Pathway; mRNA Splicing - Minor Pathway	2	0	1.745	0.722	0.414	0.0566062	0.0980138	0.00359276	2.96334e+07	3.61202e+07	2.55187e+07	5.35771e+07	4.15427e+07	5.17002e+07	2.21079e+07	2.14043e+07	1.71047e+07	High	High	High	High	High	High	High
FALSE	High	Master Protein	Q64514	Tripeptidyl-peptidase 2 OS=Mus musculus OX=10090 GN=Tpp2 PE=1 SV=3	0	101.011	25	35	159	35	1262	139.8	6.58	292.34	35	protein metabolism;other metabolic processes;other biological processes	cytosol;ER/Golgi;nucleus	other molecular function	Pf00082, Pf12580, Pf12583, Pf21223, Pf21316	22019	ENSMUSG00000041763	Tpp2	mmu:22019; Q5D072; Q64514		Antigen processing: Ubiquitination & Proteasome degradation	1	0	0.876	0.493	0.563	0.318095	0.00754684	0.0122694	9.01504e+07	1.25114e+08	8.6753e+07	7.89393e+07	7.20319e+07	8.50118e+07	4.66101e+07	4.44491e+07	3.71255e+07	High	High	High	High	High	High	High
FALSE	High	Master Protein	Q9WTM5	RuvB-like 2 OS=Mus musculus OX=10090 GN=Ruvbl2 PE=1 SV=3	0	90.337	42	24	123	24	463	51.1	5.64	292.26	24	cell organization and biogenesis;DNA metabolism;other metabolic processes;stress response;other biological processes	other membranes;cytosol;cytoskeleton;nucleus;other cell component	nucleic acid binding activity;other molecular function	Pf06068, Pf17856	20174	ENSMUSG00000003868	Ruvbl2	Q9WTM5			0	0	1.194	0.358	0.3	0.628921	0.0166226	0.00420598	6.63482e+07	8.25681e+07	7.09115e+07	8.46704e+07	8.02665e+07	1.06746e+08	3.99111e+07	2.54198e+07	2.25482e+07	High	High	High	High	High	High	High
FALSE	High	Master Protein	Q9WUM4	Coronin-1C OS=Mus musculus OX=10090 GN=Coro1c PE=1 SV=2	0	71.699	31	18	127	17	474	53.1	7.08	291.72	18	cell organization and biogenesis;transport;developmental processes;other biological processes	plasma membrane;other membranes;cytoskeleton;other cytoplasmic organelle;other cell component	cytoskeletal activity;other molecular function	Pf00400, Pf08953, Pf16300	23790	ENSMUSG00000004530	Coro1c	mmu:23790; Q499X7; Q8VCQ5; Q9WUM4			0	2	2.09	0.588	0.281	0.0271035	0.0552542	0.00174442	3.56087e+07	4.28055e+07	4.53496e+07	8.94609e+07	7.16108e+07	1.05891e+08	2.54522e+07	2.51517e+07	1.67971e+07	High	High	High	High	High	High	High
FALSE	High	Master Protein	O08784	Treacle protein OS=Mus musculus OX=10090 GN=Tcof1 PE=1 SV=1	0	121.136	29	30	116	30	1320	134.9	9.35	289.71	30	RNA metabolism OR transcription;other metabolic processes;developmental processes;other biological processes	cytosol;nucleus	other molecular function	Pf03546	21453	ENSMUSG00000024613	Tcof1	mmu:21453; O08784; O08857			0	0	2.914	0.486	0.167	0.00164988	0.00558198	0.000191403	1.18984e+07	1.04542e+07	1.15926e+07	3.34991e+07	3.37764e+07	3.7769e+07	5.63881e+06	6.14165e+06	4.39845e+06	High	High	High	High	High	High	Peak Found
FALSE	High	Master Protein	Q7TMB8	Cytoplasmic FMR1-interacting protein 1 OS=Mus musculus OX=10090 GN=Cyfip1 PE=1 SV=1	0	84.117	20	28	150	28	1253	145.1	6.9	289.64	28	cell organization and biogenesis;developmental processes;signal transduction;other biological processes	other cell component	cytoskeletal activity;nucleic acid binding activity;other molecular function	Pf05994, Pf07159	20430	ENSMUSG00000030447	Cyfip1	mmu:20430; O88558; Q3U7Q7; Q5DU50; Q7TMB8; Q7TSZ5; Q80VN6; Q8CE85; Q99LY1		Regulation of actin dynamics for phagocytic cup formation; RAC1 GTPase cycle; RAC2 GTPase cycle; RAC3 GTPase cycle; VEGFA-VEGFR2 Pathway; RHO GTPases Activate WASPs and WAVEs; Neutrophil degranulation; RHOG GTPase cycle	8	0	2.144	0.521	0.243	0.0275528	0.0194552	0.00109192	2.08802e+07	3.05976e+07	2.41597e+07	5.17883e+07	4.25277e+07	5.3243e+07	1.35319e+07	1.25954e+07	9.46296e+06	High	High	High	High	High	High	High
FALSE	High	Master Protein	Q8K419	Galectin-4 OS=Mus musculus OX=10090 GN=Lgals4 PE=1 SV=2	0	65.419	39	11	119	11	326	36.3	9.1	289.33	11	other metabolic processes;stress response	non-structural extracellular	other molecular function	Pf00337	16855	ENSMUSG00000053964	Lgals4	mmu:16855; O88353; Q8K419; Q91X74			0	0	4.755	0.894	0.188	0.00199508	0.509541	0.000581334	2.82093e+07	3.12435e+07	3.24698e+07	1.58645e+08	1.48578e+08	1.31295e+08	2.79337e+07	2.94922e+07	1.83199e+07	High	High	High	High	High	High	High
FALSE	High	Master Protein	Q91VK1	Basic leucine zipper and W2 domain-containing protein 2 OS=Mus musculus OX=10090 GN=Bzw2 PE=1 SV=1	0	59.8	37	19	144	16	419	48	6.68	288.43	19	other biological processes	other cell component		Pf02020	66912	ENSMUSG00000020547	Bzw2	mmu:66912; Q91VK1; Q9D0N4			0	0	2.094	0.411	0.196	0.0110798	0.00481073	0.000405036	3.34238e+07	3.74102e+07	3.45271e+07	7.22932e+07	5.67014e+07	8.11109e+07	1.5794e+07	1.41961e+07	1.27418e+07	High	High	High	High	High	High	High
FALSE	High	Master Protein	P56399	Ubiquitin carboxyl-terminal hydrolase 5 OS=Mus musculus OX=10090 GN=Usp5 PE=1 SV=1	0	88.794	26	20	130	20	858	95.8	5.01	287.98	20	protein metabolism;other biological processes	cytosol;nucleus	other molecular function	Pf00443, Pf00627, Pf02148, Pf17807	22225	ENSMUSG00000038429	Usp5	mmu:22225; P56399		Ub-specific processing proteases; Synthesis of active ubiquitin: roles of E1 and E2 enzymes	2	0	3.319	0.523	0.158	0.000985358	0.0103905	0.000190101	1.64795e+07	1.99912e+07	2.1944e+07	5.93253e+07	6.85087e+07	6.63439e+07	1.20204e+07	1.01782e+07	1.04592e+07	High	High	High	High	High	High	High
FALSE	High	Master Protein	P53810	Phosphatidylinositol transfer protein alpha isoform OS=Mus musculus OX=10090 GN=Pitpna PE=1 SV=2	0	81.466	61	19	136	17	271	31.9	6.37	286.45	19	cell organization and biogenesis;transport;developmental processes	other membranes;cytosol;nucleus;other cell component	transporter activity;other molecular function	Pf02121	18738	ENSMUSG00000017781	Pitpna	mmu:18738; P53810	EGFR1 signaling pathway		1	2	1.66	0.718	0.433	0.0811954	0.0577112	0.00326578	4.67546e+07	5.97403e+07	4.45635e+07	7.8391e+07	6.64075e+07	7.75894e+07	3.64243e+07	3.35685e+07	2.68082e+07	High	High	High	High	High	High	High
FALSE	High	Master Protein	Q8R1F1	Protein Niban 2 OS=Mus musculus OX=10090 GN=Niban2 PE=1 SV=2	0	73.063	23	20	146	20	749	84.8	5.94	286.25	20	cell-cell signaling;transport;other biological processes	plasma membrane;other membranes;cytosol;nucleus;other cell component	other molecular function		227737	ENSMUSG00000026796	Niban2	mmu:227737; Q3TCV6; Q3U8I3; Q3UC84; Q3UDW4; Q3UIE4; Q543S7; Q8BQ71; Q8CC78; Q8R1F1			0	0	2.115	0.923	0.436	0.0364584	0.858052	0.0115409	5.72747e+07	6.20771e+07	4.61336e+07	1.26675e+08	9.05042e+07	1.21149e+08	5.65609e+07	5.28811e+07	3.60413e+07	High	High	High	High	High	High	High
FALSE	High	Master Protein	Q9Z1Z0	General vesicular transport factor p115 OS=Mus musculus OX=10090 GN=Uso1 PE=1 SV=2	0	88.982	27	23	113	23	959	106.9	4.93	286.08	23	cell organization and biogenesis;transport;signal transduction;other biological processes	other membranes;cytosol;ER/Golgi;nucleus;other cell component		Pf04869, Pf04871, Pf18770	56041	ENSMUSG00000029407	Uso1	mmu:56041; Q3T9L9; Q3TH58; Q3U1C7; Q3UMW6; Q91WE7; Q99JZ5; Q9Z1Z0		COPI-mediated anterograde transport; COPII-mediated vesicle transport	2	0	0.869	0.517	0.595	0.99999	0.279007	0.231686	2.83688e+07	5.22321e+07	4.18036e+07	4.45217e+07	3.56696e+07	3.6317e+07	2.16011e+07	6.73317e+06	2.99919e+07	High	High	High	High	High	High	High
FALSE	High	Master Protein	Q9R1T2	SUMO-activating enzyme subunit 1 OS=Mus musculus OX=10090 GN=Sae1 PE=1 SV=1	0	71.579	48	19	126	19	350	38.6	5.36	285.86	19	protein metabolism;other metabolic processes;other biological processes	nucleus;other cell component	other molecular function	Pf00899	56459	ENSMUSG00000052833	Sae1	mmu:56459; Q3TRG9; Q3TWJ0; Q9CSW9; Q9R1T2		SUMO is conjugated to E1 (UBA2:SAE1); SUMO is transferred from E1 to E2 (UBE2I, UBC9)	2	0	1.966	0.794	0.404	0.024614	0.24504	0.00328695	2.72907e+07	3.19094e+07	2.23281e+07	5.36402e+07	4.70257e+07	5.8595e+07	2.22614e+07	2.16785e+07	1.56732e+07	High	High	High	High	High	High	High
FALSE	High	Master Protein	P17918	Proliferating cell nuclear antigen OS=Mus musculus OX=10090 GN=Pcna PE=1 SV=2	0	71.099	78	16	130	16	261	28.8	4.77	285.48	16	cell cycle OR cell proliferation;cell organization and biogenesis;DNA metabolism;other metabolic processes;stress response;developmental processes;other biological processes	cytoskeleton;nucleus;other cell component	signal transduction activity or receptor binding;enzyme regulator activity;nucleic acid binding activity;other molecular function	Pf00705, Pf02747	18538	ENSMUSG00000027342	Pcna	mmu:18538; P17918	Mismatch repair; Oxidative damage response; Primary focal segmental glomerulosclerosis (FSGS); G1 to S cell cycle control	TP53 Regulates Transcription of Genes Involved in G2 Cell Cycle Arrest; SUMOylation of DNA replication proteins; Recognition of DNA damage by PCNA-containing replication complex; Dual Incision in GG-NER; Dual incision in TC-NER; Gap-filling DNA repair synthesis and ligation in TC-NER; E3 ubiquitin ligases ubiquitinate target proteins; Translesion Synthesis by POLH; Removal of the Flap Intermediat…	27	0	2.497	1.021	0.409	0.00757892	0.677031	0.00615668	7.61084e+07	7.89411e+07	4.57382e+07	1.86832e+08	1.90041e+08	2.15869e+08	7.6558e+07	7.76968e+07	7.98147e+07	High	High	High	High	High	High	High
FALSE	High	Master Protein	Q8C119	Protein NDNF OS=Mus musculus OX=10090 GN=Ndnf PE=1 SV=2	0	79.169	29	19	124	19	568	65	8.97	284.2	19	cell organization and biogenesis;stress response;developmental processes;signal transduction;other biological processes	non-structural extracellular;extracellular matrix	other molecular function	Pf10179, Pf19433	68169	ENSMUSG00000049001	Ndnf	mmu:68169; Q80VN3; Q8BWV6; Q8C119			0	0	38.237	10.293	0.269	6.72771e-05	0.000176727	0.000413545	3.52022e+06	3.92906e+06	3.13655e+06	1.34602e+08	1.24331e+08	1.35249e+08	3.69164e+07	3.62326e+07	2.84006e+07	High	High	High	High	High	High	High
FALSE	High	Master Protein	Q61233	Plastin-2 OS=Mus musculus OX=10090 GN=Lcp1 PE=1 SV=4	0	105.419	35	24	126	19	627	70.1	5.33	281.88	24	cell organization and biogenesis;stress response;signal transduction;other biological processes	plasma membrane;other membranes;cytosol;cytoskeleton;other cell component	signal transduction activity or receptor binding;cytoskeletal activity;other molecular function	Pf00307, Pf13499	18826	ENSMUSG00000021998	Lcp1	mmu:18826; Q3UE24; Q61233; Q8R1X3; Q9CV77			0	0	8.123	2.159	0.266	0.00212994	0.0721805	0.00280257	1.06061e+07	6.92902e+06	5.55616e+06	5.66195e+07	5.00453e+07	5.6286e+07	1.59168e+07	1.49625e+07	1.16737e+07	High	High	High	High	High	High	High
FALSE	High	Master Protein	P17095-1	Isoform HMG-Y of High mobility group protein HMG-I/HMG-Y OS=Mus musculus OX=10090 GN=Hmga1	0	23.137	43	5	119	1	96	10.6	10.32	281.55	5							Hmga1	P17095-1			0	0	2.129	0.701	0.329	0.711043	0.661386	0.183146	4.20007e+06	4.78234e+06	1.8602e+06	8.94384e+06	9.06111e+06	6.67686e+06	3.22842e+06	180123	2.94225e+06	High	High	High	High	High	High	High
FALSE	High	Master Protein	P42208	Septin-2 OS=Mus musculus OX=10090 GN=Septin2 PE=1 SV=2	0	67.207	41	13	123	13	361	41.5	6.55	279.09	13	cell cycle OR cell proliferation;cell organization and biogenesis;developmental processes;signal transduction;other biological processes	plasma membrane;other membranes;cytoskeleton;ER/Golgi;nucleus;other cell component	enzyme regulator activity;other molecular function	Pf00735	18000	ENSMUSG00000026276; ENSMUSG00000116048	Septin2	B2RRZ2; mmu:18000; P42208; Q3U9Y5		Anchoring of the basal body to the plasma membrane	1	0	1.486	0.688	0.463	0.316729	0.0613226	0.00793533	4.24653e+07	5.52294e+07	4.27471e+07	6.54597e+07	5.15975e+07	6.35378e+07	3.38705e+07	2.94264e+07	2.37064e+07	High	High	High	High	High	High	High
FALSE	High	Master Protein	Q9JIF7	Coatomer subunit beta OS=Mus musculus OX=10090 GN=Copb1 PE=1 SV=1	0	74.34	18	18	112	18	953	107	6	277.79	18	transport	plasma membrane;other membranes;cytosol;ER/Golgi;other cell component	other molecular function	Pf01602, Pf07718, Pf14806	70349	ENSMUSG00000030754	Copb1	mmu:70349; Q3T9Y4; Q3TT72; Q3U8G9; Q3UE02; Q9JIF7		Neutrophil degranulation; COPI-dependent Golgi-to-ER retrograde traffic; COPI-mediated anterograde transport	3	0	1.2	0.456	0.38	0.312404	0.00625322	0.00126042	4.30478e+07	5.02281e+07	3.44885e+07	5.55682e+07	5.1641e+07	4.99362e+07	1.9648e+07	1.96344e+07	1.60961e+07	High	High	High	High	High	High	High
FALSE	High	Master Protein	E9Q557	Desmoplakin OS=Mus musculus OX=10090 GN=Dsp PE=1 SV=1	0	153.67	18	56	156	56	2883	332.7	6.8	277.65	56	cell adhesion;cell organization and biogenesis;stress response;developmental processes;other biological processes	plasma membrane;other membranes;cytoskeleton;other cell component	other molecular function	Pf00681, Pf17902, Pf18373, Pf21019	109620	ENSMUSG00000054889	Dsp	E9Q557; mmu:109620	Lung fibrosis; Alpha 6 beta 4 integrin signaling pathway	Neutrophil degranulation; Formation of the cornified envelope; RND3 GTPase cycle; RND1 GTPase cycle; Apoptotic cleavage of cell adhesion proteins	8	0	1.943	1.861	0.958	0.0910448	0.288102	0.628157	2.0149e+07	2.40437e+07	1.71731e+07	4.58796e+07	3.25758e+07	3.91452e+07	3.74953e+07	3.80247e+07	2.09403e+07	High	High	High	High	High	High	High
FALSE	High	Master Protein	P70460	Vasodilator-stimulated phosphoprotein OS=Mus musculus OX=10090 GN=Vasp PE=1 SV=4	0	70.286	44	15	110	15	375	39.6	8.53	277.59	15	cell organization and biogenesis;developmental processes	plasma membrane;other membranes;cytosol;cytoskeleton;other cell component	cytoskeletal activity;other molecular function	Pf00568, Pf08776	22323	ENSMUSG00000030403	Vasp	mmu:22323; P70460; Q3TAP0; Q3TCD2; Q3U0C2; Q3UDF1; Q91VD2; Q9R214	Integrin-mediated cell adhesion; Focal adhesion	Cell-extracellular matrix interactions; Signaling by ROBO receptors	4	0	1.988	0.515	0.259	0.00680404	0.00573967	0.00039028	2.79549e+07	2.58664e+07	2.28265e+07	5.14181e+07	4.89365e+07	5.44621e+07	1.37792e+07	1.33088e+07	1.03786e+07	High	High	High	High	High	High	High
FALSE	High	Master Protein	Q8CDN6	Thioredoxin-like protein 1 OS=Mus musculus OX=10090 GN=Txnl1 PE=1 SV=3	0	65.736	48	12	100	12	289	32.2	4.96	276.62	12		cytosol;nucleus;other cell component	other molecular function	Pf00085, Pf06201	53382	ENSMUSG00000024583	Txnl1	mmu:53382; O70379; Q3TI92; Q8CDN6		RHOU GTPase cycle; RND2 GTPase cycle; RND3 GTPase cycle; RND1 GTPase cycle; RHOV GTPase cycle; RHOBTB1 GTPase cycle; RHOBTB2 GTPase cycle	7	0	2.872	0.599	0.208	0.00165914	0.0129082	0.00027065	2.61887e+07	2.46176e+07	2.28877e+07	6.99549e+07	7.58521e+07	7.07035e+07	1.47348e+07	1.66072e+07	1.18381e+07	High	High	High	High	High	High	High
FALSE	High	Master Protein	Q9EPL8	Importin-7 OS=Mus musculus OX=10090 GN=Ipo7 PE=1 SV=2	0	73.766	16	18	112	18	1038	119.4	4.82	276.54	18	stress response;transport;other biological processes	cytosol;nucleus;other cell component	other molecular function	Pf03810, Pf08506	233726	ENSMUSG00000066232	Ipo7	mmu:233726; Q7TN09; Q7TQ63; Q8BKD8; Q8BYI0; Q9EPL8	Mechanisms associated with pluripotency		1	0	1.09	0.516	0.473	0.99999	0.0147638	0.00716485	6.0052e+07	7.33352e+07	5.24976e+07	6.98459e+07	5.28035e+07	6.54436e+07	3.28211e+07	2.48257e+07	3.09697e+07	High	High	High	High	High	High	High
FALSE	High	Master Protein	Q501J6	Probable ATP-dependent RNA helicase DDX17 OS=Mus musculus OX=10090 GN=Ddx17 PE=1 SV=1	0	69.578	33	21	111	15	650	72.4	8.59	275.67	21	RNA metabolism OR transcription;other metabolic processes;stress response;signal transduction;other biological processes	cytosol;nucleus;other cell component	nucleic acid binding activity;other molecular function	Pf00270, Pf00271	67040	ENSMUSG00000055065	Ddx17	mmu:67040; Q501J6; Q6P5G1; Q8BIN2		SUMOylation of transcription cofactors	1	0	1.726	0.461	0.267	0.0470109	0.0729271	0.00272481	1.32772e+07	2.15658e+07	2.09306e+07	3.61211e+07	2.96177e+07	3.94113e+07	9.65689e+06	1.19226e+07	9.37853e+06	High	High	High	High	High	High	High
FALSE	High	Master Protein	Q9CQC6	Basic leucine zipper and W2 domain-containing protein 1 OS=Mus musculus OX=10090 GN=Bzw1 PE=1 SV=1	0	59.998	43	22	147	19	419	48	5.92	275.59	22	other biological processes	other cell component		Pf02020	66882	ENSMUSG00000051223	Bzw1	mmu:66882; Q3THS5; Q3UZ94; Q9CQC6			0	2	2.664	1.241	0.466	0.0270385	0.940467	0.028572	2.7062e+07	3.77164e+07	2.44129e+07	6.56977e+07	1.38726e+08	7.20842e+07	3.35845e+07	3.75109e+07	3.12447e+07	High	High	High	High	High	High	High
FALSE	High	Master Protein	Q9CW03	Structural maintenance of chromosomes protein 3 OS=Mus musculus OX=10090 GN=Smc3 PE=1 SV=2	0	134.852	34	44	124	43	1217	141.5	7.18	275.47	44	cell cycle OR cell proliferation;cell organization and biogenesis;DNA metabolism;other metabolic processes;stress response;other biological processes	extracellular matrix;cytoskeleton;nucleus;other cell component	cytoskeletal activity;nucleic acid binding activity;other molecular function	Pf02463, Pf06470	13006	ENSMUSG00000024974	Smc3	mmu:13006; O35667; Q9CW03; Q9QUS3	Mecp2 and associated Rett syndrome	Separation of Sister Chromatids; SUMOylation of DNA damage response and repair proteins; Resolution of Sister Chromatid Cohesion; Establishment of Sister Chromatid Cohesion; Cohesin Loading onto Chromatin	6	0	2.041	0.375	0.184	0.0208482	0.0084687	0.000683633	1.8015e+07	2.25397e+07	1.58924e+07	3.67768e+07	3.34296e+07	4.71089e+07	8.38924e+06	6.76074e+06	6.20673e+06	High	High	High	High	High	High	Peak Found
FALSE	High	Master Protein	Q9D0F9	Phosphoglucomutase-1 OS=Mus musculus OX=10090 GN=Pgm1 PE=1 SV=4	0	82.791	39	20	118	20	562	61.4	6.57	275.04	20	other metabolic processes	cytosol;cytoskeleton	other molecular function	Pf02878, Pf02879, Pf02880	72157	ENSMUSG00000025791	Pgm1	mmu:72157; Q3UGE3; Q922D6; Q9D0F9	Glucuronidation; Purine metabolism; Glycogen metabolism	Neutrophil degranulation; Glycogen breakdown (glycogenolysis); Galactose catabolism; Glycogen synthesis	7	0	1.285	0.319	0.249	0.710759	0.00900915	0.00249712	4.91962e+07	7.32793e+07	4.43245e+07	6.32027e+07	5.70738e+07	8.33015e+07	1.76254e+07	1.57132e+07	1.11278e+07	High	High	High	High	High	High	High
FALSE	High	Master Protein	P23188	Furin OS=Mus musculus OX=10090 GN=Furin PE=1 SV=2	0	65.264	27	15	112	15	793	86.7	6.34	274.54	15	protein metabolism;other metabolic processes;transport;developmental processes;other biological processes	non-structural extracellular;plasma membrane;other membranes;ER/Golgi;other cytoplasmic organelle;other cell component	enzyme regulator activity;other molecular function	Pf00082, Pf01483, Pf16470	18550	ENSMUSG00000030530	Furin	mmu:18550; P23188; Q6GTN6	Delta-Notch signaling pathway	Signaling by PDGF; TGF-beta receptor signaling activates SMADs; Collagen degradation; NGF processing; Assembly of active LPL and LIPC lipase complexes; SMAD2/SMAD3:SMAD4 heterotrimer regulates transcription; Activation of Matrix Metalloproteinases; Elastic fibre formation; Removal of aminoterminal propeptides from gamma-carboxylated proteins; Pre-NOTCH Processing in Golgi	11	0	1.02	1.265	1.24	0.475985	0.297859	0.917317	1.3559e+07	2.4093e+07	2.56268e+07	3.53778e+07	2.41696e+07	2.45864e+07	3.23441e+07	2.96687e+07	3.04779e+07	High	High	High	High	High	High	High
FALSE	High	Master Protein	P46664	Adenylosuccinate synthetase isozyme 2 OS=Mus musculus OX=10090 GN=Adss2 PE=1 SV=2	0	72.745	42	17	114	15	456	50	6.38	274.14	17	other metabolic processes;other biological processes	cytosol;mitochondrion;other cell component	other molecular function	Pf00709	11566	ENSMUSG00000015961	Adss2	mmu:11566; P46664; Q9CQL9	Purine metabolism	Purine ribonucleoside monophosphate biosynthesis	2	1	1.34	0.766	0.571	0.468227	0.854094	0.161014	4.82618e+07	6.92049e+07	6.78071e+07	1.02898e+08	8.18905e+07	9.08845e+07	7.66835e+07	2.90107e+07	5.19329e+07	High	High	High	High	High	High	High
FALSE	High	Master Protein	Q61704	Inter-alpha-trypsin inhibitor heavy chain H3 OS=Mus musculus OX=10090 GN=Itih3 PE=1 SV=3	0	37.875	8	9	130	9	889	99.3	6.05	274.02	9	other metabolic processes	non-structural extracellular	enzyme regulator activity	Pf00092, Pf06668, Pf08487	16426	ENSMUSG00000006522	Itih3	E9QME9; mmu:16426; Q61704; Q91WG9		Platelet degranulation	1	0	0.471	0.327	0.695	0.0113753	0.00277893	0.0421772	1.68111e+08	1.64118e+08	1.23772e+08	7.18473e+07	7.99316e+07	7.72219e+07	5.70904e+07	4.43444e+07	5.37067e+07	High	High	High	High	High	High	High
FALSE	High	Master Protein	Q8BM72	Heat shock 70 kDa protein 13 OS=Mus musculus OX=10090 GN=Hspa13 PE=1 SV=1	0	51.636	21	10	104	10	471	51.7	5.63	273.82	10	protein metabolism;other metabolic processes	plasma membrane;other membranes;cytosol;ER/Golgi;nucleus;other cell component	other molecular function	Pf00012	110920	ENSMUSG00000032932	Hspa13	mmu:110920; Q3TII6; Q8BM72; Q9D1X5		Regulation of HSF1-mediated heat shock response	1	0	2.924	1.85	0.633	0.011683	0.205915	0.035685	2.01392e+07	2.75832e+07	1.92016e+07	5.53945e+07	6.38166e+07	5.88835e+07	3.72494e+07	3.75128e+07	2.42406e+07	High	High	High	High	High	High	High
FALSE	High	Master Protein	P27546	Microtubule-associated protein 4 OS=Mus musculus OX=10090 GN=Map4 PE=1 SV=3	0	100.001	26	27	123	12	1125	117.4	4.98	272.99	27	cell cycle OR cell proliferation;cell organization and biogenesis;developmental processes;other biological processes	plasma membrane;other membranes;cytosol;cytoskeleton;other cell component	cytoskeletal activity;other molecular function	Pf00418	17758	ENSMUSG00000032479	Map4	mmu:17758; P27546; Q05BJ2; Q3UIS2; Q3UUH5; Q3UY36; Q7TPC6; Q7TPD4; Q80YQ5; Q8CFP5			0	12	1.219	0.456	0.374	0.413183	0.00863743	0.00186075	1.95259e+07	2.36555e+07	1.7493e+07	2.37983e+07	2.11802e+07	2.9294e+07	8.89846e+06	9.95144e+06	8.07613e+06	High	High	High	High	High	High	Peak Found
FALSE	High	Master Protein	Q8BJW6	Eukaryotic translation initiation factor 2A OS=Mus musculus OX=10090 GN=Eif2a PE=1 SV=2	0	66.655	31	16	127	16	581	64.4	8.91	272.48	16	cell organization and biogenesis;protein metabolism;other metabolic processes;stress response;signal transduction;other biological processes	cytosol;translational apparatus;other cell component	translation activity;nucleic acid binding activity	Pf08662	229317	ENSMUSG00000027810	Eif2a	mmu:229317; Q05C11; Q640P8; Q8BJW6	IL-6 signaling pathway		1	0	1.403	0.668	0.476	0.402546	0.0658226	0.0100306	3.77324e+07	5.5709e+07	3.50203e+07	6.23736e+07	5.02092e+07	5.29251e+07	2.6881e+07	2.51906e+07	1.9131e+07	High	High	High	High	High	High	High
FALSE	High	Master Protein	Q8VDW0	ATP-dependent RNA helicase DDX39A OS=Mus musculus OX=10090 GN=Ddx39a PE=1 SV=1	0	60.45	35	14	122	4	427	49	5.68	272.12	14	RNA metabolism OR transcription;other metabolic processes;transport	nucleus;other cell component	nucleic acid binding activity;other molecular function	Pf00270, Pf00271	68278	ENSMUSG00000005481	Ddx39a	mmu:68278; Q3UJV4; Q8C2C2; Q8VDW0	mRNA processing	Transport of Mature mRNA derived from an Intron-Containing Transcript; mRNA 3'-end processing; RNA Polymerase II Transcription Termination	4	0	2.486	0.606	0.244	0.00632997	0.0236243	0.000585578	5.08687e+06	6.19809e+06	4.55932e+06	1.2644e+07	1.05011e+07	1.38744e+07	3.29898e+06	3.08233e+06	2.79401e+06	High	High	High	High	High	High	High
FALSE	High	Master Protein	P10630	Eukaryotic initiation factor 4A-II OS=Mus musculus OX=10090 GN=Eif4a2 PE=1 SV=2	0	61.427	41	17	119	6	407	46.4	5.48	271.3	17	protein metabolism;other metabolic processes;other biological processes	translational apparatus;other cell component	nucleic acid binding activity;other molecular function	Pf00270, Pf00271	13682	ENSMUSG00000022884	Eif4a2	mmu:13682; P10630; Q61513; Q61514	Translation factors; mRNA processing	L13a-mediated translational silencing of Ceruloplasmin expression; GTP hydrolysis and joining of the 60S ribosomal subunit; Translation initiation complex formation; Ribosomal scanning and start codon recognition; ISG15 antiviral mechanism; Deadenylation of mRNA	9	0	3.614	2.45	0.678	0.00846105	0.0471664	0.0895701	1.3916e+06	1.72994e+06	1.46225e+06	8.73225e+06	4.98763e+06	5.28482e+06	4.24731e+06	3.58294e+06	2.59501e+06	Peak Found	Peak Found	High	High	High	High	High
FALSE	High	Master Protein	Q9Z2U0	Proteasome subunit alpha type-7 OS=Mus musculus OX=10090 GN=Psma7 PE=1 SV=1	0	53.555	40	11	132	11	248	27.8	8.46	270.69	11	protein metabolism;other metabolic processes	cytosol;nucleus;other cell component	other molecular function	Pf00227, Pf10584	26444	ENSMUSG00000027566	Psma7	mmu:26444; Q9Z2U0	Proteasome degradation	FCERI mediated NF-kB activation; Downstream TCR signaling; Activation of NF-kappaB in B cells; Neddylation; Asymmetric localization of PCP proteins; Degradation of AXIN; Hedgehog 'on' state; Ub-specific processing proteases; Regulation of RUNX3 expression and activity; Antigen processing: Ubiquitination & Proteasome degradation; Autodegradation of Cdh1 by Cdh1:APC/C; APC/C:Cdc20 mediated degradat…	49	0	1.083	0.345	0.319	0.789494	0.014381	0.0043093	8.11529e+07	9.61613e+07	9.11239e+07	1.39322e+08	8.165e+07	9.86641e+07	4.27614e+07	2.98984e+07	3.14272e+07	High	High	High	High	High	High	High
FALSE	High	Master Protein	Q61081	Hsp90 co-chaperone Cdc37 OS=Mus musculus OX=10090 GN=Cdc37 PE=1 SV=1	0	56.381	25	13	173	13	379	44.6	5.34	270.57	13	protein metabolism;other metabolic processes;stress response;other biological processes	plasma membrane;other membranes;cytosol;other cell component	other molecular function	Pf03234, Pf08564, Pf08565	12539	ENSMUSG00000019471	Cdc37	mmu:12539; Q3TGP0; Q61081	Focal adhesion: PI3K-Akt-mTOR signaling pathway	Downregulation of ERBB2 signaling; Regulation of necroptotic cell death; RHOBTB2 GTPase cycle; Drug-mediated inhibition of ERBB2 signaling	6	0	1.856	0.467	0.252	0.0324891	0.0215128	0.00124437	2.26033e+07	1.97566e+07	1.79729e+07	3.66704e+07	3.08911e+07	4.40319e+07	8.84833e+06	1.24112e+07	9.2281e+06	High	High	High	High	High	High	High
FALSE	High	Master Protein	Q05D44	Eukaryotic translation initiation factor 5B OS=Mus musculus OX=10090 GN=Eif5b PE=1 SV=2	0	104.831	23	28	106	28	1216	137.5	5.59	270.43	28	cell organization and biogenesis;protein metabolism;other metabolic processes;other biological processes	other cell component	nucleic acid binding activity;other molecular function	Pf00009, Pf11987, Pf14578	226982	ENSMUSG00000026083	Eif5b	mmu:226982; Q05D44; Q3SYI4; Q3TQJ8; Q3UL37; Q3UM39; Q6PAI0; Q8CFF4; Q8CGD6		GTP hydrolysis and joining of the 60S ribosomal subunit	1	0	1.035	0.309	0.298	0.795965	0.0696639	0.0200708	3.07011e+07	2.70815e+07	1.49153e+07	3.24719e+07	2.67989e+07	2.80335e+07	8.36318e+06	1.36971e+07	7.29455e+06	High	High	High	High	High	High	Peak Found
FALSE	High	Master Protein	Q62179	Semaphorin-4B OS=Mus musculus OX=10090 GN=Sema4b PE=1 SV=2	0	47.545	14	14	156	14	823	91.3	8.15	270.37	14	cell organization and biogenesis;developmental processes;signal transduction;other biological processes	plasma membrane;other membranes;other cell component	signal transduction activity or receptor binding	Pf01403, Pf01437	20352	ENSMUSG00000030539	Sema4b	mmu:20352; Q4PKI6; Q62179; Q69ZB7			0	0	1.665	2.851	1.712	0.0340465	0.00488629	0.0293597	4.78218e+07	6.22263e+07	5.65018e+07	9.76362e+07	9.40848e+07	8.69716e+07	1.7257e+08	1.61101e+08	1.19706e+08	High	High	High	High	High	High	High
FALSE	High	Master Protein	Q9JIK5	Nucleolar RNA helicase 2 OS=Mus musculus OX=10090 GN=Ddx21 PE=1 SV=3	0	58.229	13	8	80	8	851	93.5	9.11	269.8	8	cell organization and biogenesis;RNA metabolism OR transcription;other metabolic processes;stress response;other biological processes	cytosol;mitochondrion;nucleus;other cell component	nucleic acid binding activity;other molecular function	Pf00270, Pf00271, Pf08152	56200	ENSMUSG00000020075	Ddx21	mmu:56200; Q3TVJ3; Q9JIK5; Q9WV45	mRNA processing	Major pathway of rRNA processing in the nucleolus and cytosol; B-WICH complex positively regulates rRNA expression	3	0	1.498	0.887	0.592	0.0287002	0.362748	0.00468672	1.07951e+07	1.0484e+07	1.1523e+07	1.57167e+07	1.8565e+07	1.61754e+07	1.05459e+07	9.58067e+06	7.69781e+06	High	High	High	High	High	High	High
FALSE	High	Master Protein	Q3TXS7	26S proteasome non-ATPase regulatory subunit 1 OS=Mus musculus OX=10090 GN=Psmd1 PE=1 SV=1	0	101.143	30	26	115	26	953	105.7	5.39	269.76	26	protein metabolism;other metabolic processes;other biological processes	nucleus;other cell component	enzyme regulator activity;other molecular function	Pf01851, Pf13646, Pf18004, Pf21505	70247	ENSMUSG00000026229	Psmd1	B2RRP8; mmu:70247; Q3TXS7		Neutrophil degranulation; Separation of Sister Chromatids; MAPK6/MAPK4 signaling; FCERI mediated NF-kB activation; Downstream TCR signaling; Activation of NF-kappaB in B cells; Neddylation; Asymmetric localization of PCP proteins; Degradation of AXIN; Hedgehog 'on' state; Ub-specific processing proteases; Regulation of RUNX3 expression and activity; Antigen processing: Ubiquitination & Proteasome…	49	0	2.527	0.677	0.268	0.0271035	0.239588	0.00347984	1.79653e+07	2.70922e+07	1.66002e+07	4.53949e+07	4.61491e+07	4.51188e+07	1.13451e+07	1.21649e+07	1.78012e+07	High	High	High	High	High	High	High
FALSE	High	Master Protein	Q9R100	Cadherin-17 OS=Mus musculus OX=10090 GN=Cdh17 PE=1 SV=1	0	64.91	24	17	126	17	827	91.6	4.87	269.74	17	cell adhesion;cell organization and biogenesis;transport;developmental processes;signal transduction;other biological processes	plasma membrane;other membranes;nucleus;other cell component	signal transduction activity or receptor binding;transporter activity;other molecular function	Pf00028	12557	ENSMUSG00000028217	Cdh17	mmu:12557; Q9R100		Adherens junctions interactions	1	0	0.912	1.301	1.426	0.99999	0.0493167	0.0366503	5.46722e+07	5.49978e+07	3.993e+07	4.78219e+07	4.98641e+07	5.28328e+07	7.41847e+07	7.11207e+07	6.93621e+07	High	High	High	High	High	High	High
FALSE	High	Master Protein	Q922B2	Aspartate--tRNA ligase, cytoplasmic OS=Mus musculus OX=10090 GN=Dars1 PE=1 SV=2	0	69.456	48	22	119	22	501	57.1	6.49	269.62	22	protein metabolism;RNA metabolism OR transcription;other metabolic processes	cytosol;other cell component	nucleic acid binding activity;other molecular function	Pf00152, Pf01336	226414	ENSMUSG00000026356	Dars1	mmu:226414; Q3U987; Q922B2	Alanine and aspartate metabolism		1	0	1.835	0.309	0.169	0.0415734	0.00261764	0.000456804	3.64851e+07	3.96898e+07	3.54662e+07	7.07321e+07	5.41454e+07	6.6964e+07	1.12849e+07	1.13711e+07	7.75032e+06	High	High	High	High	High	High	High
FALSE	High	Master Protein	O55029	Coatomer subunit beta' OS=Mus musculus OX=10090 GN=Copb2 PE=1 SV=2	0	83.415	26	24	123	24	905	102.4	5.3	268.68	24	transport	other membranes;cytosol;ER/Golgi	other molecular function	Pf00400, Pf04053	50797	ENSMUSG00000032458	Copb2	mmu:50797; O55029; Q3U5Z9		COPI-dependent Golgi-to-ER retrograde traffic; COPI-mediated anterograde transport	2	0	1.391	0.744	0.535	0.0283794	0.0399817	0.00159473	4.29257e+07	4.4731e+07	3.86401e+07	5.97183e+07	5.25494e+07	5.96933e+07	3.45772e+07	3.19361e+07	2.90687e+07	High	High	High	High	High	High	High
FALSE	High	Master Protein	P30115	Glutathione S-transferase A3 OS=Mus musculus OX=10090 GN=Gsta3 PE=1 SV=2	0	35.344	34	9	128	4	221	25.3	8.73	267.86	9	other metabolic processes;developmental processes	cytosol	other molecular function	Pf00043, Pf02798	14859	ENSMUSG00000025934	Gsta3	mmu:14859; P30115; Q544Y6	Metapathway biotransformation; Oxidative stress and redox pathway	Heme degradation; Glutathione conjugation; Azathioprine ADME	5	0	100	0.838	0.01	0.000224773	0.805022	0.000167444	439615	555516	360751	5.36193e+07	4.24141e+07	6.3013e+07	261483	497928	368616	Peak Found	Peak Found	Peak Found	High	High	High	Peak Found
FALSE	High	Master Protein	Q3THK7	GMP synthase [glutamine-hydrolyzing] OS=Mus musculus OX=10090 GN=Gmps PE=1 SV=2	0	80.961	35	23	123	23	693	76.7	6.73	267.5	23	other metabolic processes	cytosol	other molecular function	Pf00117, Pf00958, Pf02540	229363	ENSMUSG00000027823	Gmps	mmu:229363; Q3TFR6; Q3THK7; Q3TIH1; Q3UJ21; Q3V343; Q66JZ6	Purine metabolism	Azathioprine ADME; Purine ribonucleoside monophosphate biosynthesis	3	0	1.285	0.821	0.639	0.229966	0.142748	0.0124264	1.92675e+07	2.11581e+07	2.47931e+07	2.88058e+07	2.32052e+07	2.71976e+07	1.76476e+07	1.73774e+07	1.59927e+07	High	High	High	High	High	High	High
FALSE	High	Master Protein	P18242	Cathepsin D OS=Mus musculus OX=10090 GN=Ctsd PE=1 SV=1	0	43.853	28	10	115	10	410	44.9	7.15	266.97	10	cell organization and biogenesis;protein metabolism;other metabolic processes;other biological processes	non-structural extracellular;other membranes;other cytoplasmic organelle;other cell component	other molecular function	Pf00026, Pf07966	13033	ENSMUSG00000007891	Ctsd	mmu:13033; P18242		Neutrophil degranulation; MHC class II antigen presentation; Insulin receptor recycling; Collagen degradation; Metabolism of Angiotensinogen to Angiotensins	5	0	1.195	1.827	1.529	0.824518	0.36411	0.671678	1.99998e+07	3.04915e+07	7.35673e+06	2.42318e+07	2.00972e+07	2.39008e+07	4.19729e+07	3.65334e+07	2.46742e+07	High	High	High	High	High	High	High
FALSE	High	Master Protein	B2RXS4	Plexin-B2 OS=Mus musculus OX=10090 GN=Plxnb2 PE=1 SV=1	0	82.337	13	20	141	20	1842	206.1	5.87	266.79	20	cell adhesion;cell cycle OR cell proliferation;cell organization and biogenesis;developmental processes;signal transduction;other biological processes	plasma membrane;other membranes;other cell component	other molecular function	Pf01403, Pf01437, Pf01833, Pf08337, Pf17960, Pf20170	140570	ENSMUSG00000036606	Plxnb2	B2RXS4; mmu:140570; Q3UH76			0	0	2.224	1.917	0.862	0.00735698	0.0208045	0.194317	2.56884e+07	2.37897e+07	2.56815e+07	6.55933e+07	5.71267e+07	5.65961e+07	5.4762e+07	4.92393e+07	3.56141e+07	High	High	High	High	High	High	High
FALSE	High	Master Protein	P45377	Aldose reductase-related protein 2 OS=Mus musculus OX=10090 GN=Akr1b8 PE=1 SV=2	0	50.063	49	13	115	12	316	36.1	6.37	266.44	13	other metabolic processes	non-structural extracellular;cytosol;mitochondrion;other cytoplasmic organelle	other molecular function	Pf00248	14187	ENSMUSG00000029762	Akr1b8	mmu:14187; P45377; Q99JN4		Estrogen biosynthesis	1	0	7.575	1.164	0.154	0.000769102	0.616841	0.000538916	1.91192e+07	2.97071e+07	2.34557e+07	1.97531e+08	1.73848e+08	1.77666e+08	2.73065e+07	3.45295e+07	2.45636e+07	High	High	High	High	High	High	High
FALSE	High	Master Protein	O88398	Advillin OS=Mus musculus OX=10090 GN=Avil PE=1 SV=2	0	121.833	32	25	98	24	819	92	5.54	266.39	25	cell organization and biogenesis;developmental processes;other biological processes	cytoskeleton;other cell component	cytoskeletal activity;other molecular function	Pf00626, Pf02209	11567	ENSMUSG00000025432	Avil	mmu:11567; O70466; O88398; Q3U1K5			0	1	21.207	1.049	0.049	0.000224773	1	0.000168068	3.12194e+06	3.70479e+06	2.99945e+06	7.11321e+07	6.62057e+07	6.57816e+07	3.2755e+06	2.43641e+06	4.17905e+06	Peak Found	Peak Found	Peak Found	High	High	High	Peak Found
FALSE	High	Master Protein	Q7TPV4	Myb-binding protein 1A OS=Mus musculus OX=10090 GN=Mybbp1a PE=1 SV=2	0	88.29	20	22	111	22	1344	151.9	8.95	266.06	22	cell organization and biogenesis;other metabolic processes;stress response;signal transduction;other biological processes	nucleus;other cell component	nucleic acid binding activity;other molecular function	Pf04931	18432	ENSMUSG00000040463	Mybbp1a	mmu:18432; O35851; Q7TPV4; Q80Y66; Q8R4X2; Q99KP0		B-WICH complex positively regulates rRNA expression	1	0	2.058	1.024	0.497	0.0326373	1	0.0231715	1.14742e+07	1.1809e+07	9.6428e+06	2.36128e+07	2.29859e+07	2.5067e+07	1.54489e+07	1.17467e+07	7.85063e+06	High	High	High	High	High	High	High
FALSE	High	Master Protein	Q99M71	Mammalian ependymin-related protein 1 OS=Mus musculus OX=10090 GN=Epdr1 PE=1 SV=1	0	36.304	33	6	96	6	224	25.5	7.58	265.67	6	cell adhesion;other biological processes	non-structural extracellular;other cytoplasmic organelle	other molecular function	Pf00811	105298	ENSMUSG00000002808	Epdr1	mmu:105298; Q06BK9; Q8BQY1; Q8CAI2; Q99M71			0	0	2.042	0.806	0.395	0.127422	0.242097	0.0117542	4.7515e+07	65483358	4.73286e+07	9.70454e+07	6.60168e+07	9.96897e+07	4.14692e+07	3.82879e+07	2.87965e+07	High	High	High	High	High	High	High
FALSE	High	Master Protein	Q8BFR4	N-acetylglucosamine-6-sulfatase OS=Mus musculus OX=10090 GN=Gns PE=1 SV=1	0	58.941	28	13	115	13	544	61.1	8.24	264.69	13	other metabolic processes	other cytoplasmic organelle	other molecular function	Pf00884	75612	ENSMUSG00000034707	Gns	mmu:75612; Q3TWT0; Q8BFR4; Q8BJJ7; Q8BK91		Neutrophil degranulation; Keratan sulfate degradation; Lysosome Vesicle Biogenesis	3	0	1.064	0.208	0.196	0.99999	0.00489739	0.00169509	7.62603e+07	9.4327e+07	6.12921e+07	8.74045e+07	8.11244e+07	7.54757e+07	1.84319e+07	1.58832e+07	9.46249e+06	High	High	High	High	High	High	High
FALSE	High	Master Protein	P15626	Glutathione S-transferase Mu 2 OS=Mus musculus OX=10090 GN=Gstm2 PE=1 SV=2	0	77.053	58	18	119	11	218	25.7	7.39	264.36	18	other metabolic processes	cytosol;other cell component	other molecular function	Pf00043, Pf02798	14863	ENSMUSG00000040562	Gstm2	mmu:14863; P15626	Glutathione metabolism; Oxidative stress and redox pathway	Glutathione conjugation; Paracetamol ADME; Azathioprine ADME	5	4	4.889	0.215	0.044	0.0014433	0.00200541	0.000167444	1.15433e+07	1.36772e+07	1.36934e+07	6.68725e+07	6.66928e+07	8.26171e+07	2.94251e+06	3.51365e+06	2.16877e+06	High	High	High	High	High	High	Peak Found
FALSE	High	Master Protein	Q9Z0N2	Eukaryotic translation initiation factor 2 subunit 3, Y-linked OS=Mus musculus OX=10090 GN=Eif2s3y PE=1 SV=2	0	59.937	32	13	116	2	472	51.1	8.5	264.27	13	cell organization and biogenesis;protein metabolism;other metabolic processes	other cell component	nucleic acid binding activity;other molecular function	Pf00009, Pf03144, Pf09173	26908	ENSMUSG00000069049	Eif2s3y	mmu:26908; Q9Z0N2	Translation factors		1	0	9.474	6.184	0.653	0.99999	0.887081	0.949715	1.56644e+06	27510.2	72154.3	900865	21066.4	683577	446227	500492	429552	High	Not Found	Not Found	High	Not Found	High	Peak Found
FALSE	High	Master Protein	P19221	Prothrombin OS=Mus musculus OX=10090 GN=F2 PE=1 SV=1	0	40.609	8	6	94	6	618	70.2	6.43	262.97	6	protein metabolism;stress response;signal transduction;other biological processes	non-structural extracellular;plasma membrane;other membranes	signal transduction activity or receptor binding;other molecular function	Pf00051, Pf00089, Pf00594, Pf09396	14061	ENSMUSG00000027249	F2	mmu:14061; P19221	Blood clotting cascade; Regulation of actin cytoskeleton	Common Pathway of Fibrin Clot Formation; Cell surface interactions at the vascular wall; Regulation of Complement cascade; G alpha (q) signalling events; Peptide ligand-binding receptors; Thrombin signalling through proteinase activated receptors (PARs); Intrinsic Pathway of Fibrin Clot Formation; Platelet Aggregation (Plug Formation); Gamma-carboxylation of protein precursors; Transport of gamma…	13	0	0.713	0.526	0.737	0.0387772	0.00500582	0.030224	7.75592e+07	8.98893e+07	7.59725e+07	5.53327e+07	6.17495e+07	5.08773e+07	4.07918e+07	3.41912e+07	4.32916e+07	High	High	High	High	High	High	High
FALSE	High	Master Protein	Q921M7	CYFIP-related Rac1 interactor B OS=Mus musculus OX=10090 GN=Cyrib PE=1 SV=1	0	39.524	22	7	123	7	324	36.8	6.06	262.29	7	cell organization and biogenesis;other biological processes	other membranes;mitochondrion;other cell component	signal transduction activity or receptor binding;other molecular function	Pf07159	223601	ENSMUSG00000022378	Cyrib	mmu:223601; Q921M7		Platelet degranulation	1	0	2.991	0.832	0.278	0.0226509	0.509908	0.00458974	5.62512e+06	7.8807e+06	5.89764e+06	1.76376e+07	1.32574e+07	1.90007e+07	6.29856e+06	4.90756e+06	3.56013e+06	High	High	High	High	High	High	High
FALSE	High	Master Protein	O88990	Alpha-actinin-3 OS=Mus musculus OX=10090 GN=Actn3 PE=2 SV=1	0	56.569	11	11	103	2	900	103	5.45	262.2	11	cell adhesion;cell organization and biogenesis;developmental processes;other biological processes	plasma membrane;other membranes;cytoskeleton;other cell component	cytoskeletal activity;other molecular function	Pf00307, Pf00435, Pf08726	11474	ENSMUSG00000006457	Actn3	mmu:11474; O88990; Q14DS8		Striated Muscle Contraction	1	0																Not Found	Not Found	Peak Found	High	High	Peak Found	Peak Found
FALSE	High	Master Protein	Q62318	Transcription intermediary factor 1-beta OS=Mus musculus OX=10090 GN=Trim28 PE=1 SV=3	0	62.508	24	15	117	15	834	88.8	5.77	261.91	15	cell organization and biogenesis;protein metabolism;DNA metabolism;other metabolic processes;stress response;developmental processes;other biological processes	nucleus;other cell component	nucleic acid binding activity;kinase activity;other molecular function	Pf00628, Pf00643, Pf14634	21849	ENSMUSG00000005566	Trim28	mmu:21849; P70391; Q62318; Q8C283; Q99PN4	Mechanisms associated with pluripotency	Generic Transcription Pathway	2	0	1.941	0.568	0.292	0.0205925	0.0435487	0.00136023	2.11007e+07	2.30344e+07	1.59969e+07	4.0964e+07	3.7161e+07	4.21446e+07	1.32898e+07	1.19787e+07	9.08633e+06	High	High	High	High	High	High	High
FALSE	High	Master Protein	P60229	Eukaryotic translation initiation factor 3 subunit E OS=Mus musculus OX=10090 GN=Eif3e PE=1 SV=1	0	63.312	41	18	116	17	445	52.2	6.04	261.83	18	cell organization and biogenesis;protein metabolism;RNA metabolism OR transcription;other metabolic processes;other biological processes	cytosol;translational apparatus;nucleus;other cell component	nucleic acid binding activity;other molecular function	Pf01399, Pf09440, Pf21357	16341	ENSMUSG00000022336	Eif3e	mmu:16341; O43902; P60229; Q64058; Q64059; Q64252	Translation factors	L13a-mediated translational silencing of Ceruloplasmin expression; Formation of a pool of free 40S subunits; GTP hydrolysis and joining of the 60S ribosomal subunit; Translation initiation complex formation; Formation of the ternary complex, and subsequently, the 43S complex; Ribosomal scanning and start codon recognition	7	1	1.383	0.644	0.466	0.285588	0.120136	0.0128373	5.41023e+07	5.12024e+07	4.10238e+07	7.08282e+07	5.50536e+07	7.8565e+07	3.29936e+07	3.57476e+07	2.30308e+07	High	High	High	High	High	High	High
FALSE	High	Master Protein	O35286	Pre-mRNA-splicing factor ATP-dependent RNA helicase DHX15 OS=Mus musculus OX=10090 GN=Dhx15 PE=1 SV=2	0	78.371	29	24	127	24	795	90.9	7.46	261.74	24	RNA metabolism OR transcription;other metabolic processes;stress response;other biological processes	nucleus	nucleic acid binding activity;other molecular function	Pf00270, Pf00271, Pf04408, Pf07717, Pf21010	13204	ENSMUSG00000029169	Dhx15	mmu:13204; O35286; Q99L91	mRNA processing	mRNA Splicing - Major Pathway	2	0	0.95	0.317	0.334	0.99999	0.00292701	0.00116138	5.69907e+07	5.10286e+07	5.19974e+07	4.47558e+07	4.94116e+07	6.77587e+07	1.64814e+07	1.70391e+07	1.33834e+07	High	High	High	High	High	High	High
FALSE	High	Master Protein	P49182	Heparin cofactor 2 OS=Mus musculus OX=10090 GN=Serpind1 PE=1 SV=1	0	70.065	37	16	143	16	478	54.5	7.34	261.37	16	stress response	non-structural extracellular	enzyme regulator activity;other molecular function	Pf00079	15160	ENSMUSG00000022766	Serpind1	mmu:15160; P49182		Regulation of Insulin-like Growth Factor (IGF) transport and uptake by Insulin-like Growth Factor Binding Proteins (IGFBPs); Post-translational protein phosphorylation; Common Pathway of Fibrin Clot Formation; Intrinsic Pathway of Fibrin Clot Formation	4	0	1.659	1.304	0.786	0.121705	0.983873	0.164938	3.74413e+07	5.54258e+07	4.36543e+07	9.30519e+07	7.24409e+07	7.08948e+07	6.14473e+07	5.69187e+07	3.50843e+07	High	High	High	High	High	High	High
FALSE	High	Master Protein	Q61112	45 kDa calcium-binding protein OS=Mus musculus OX=10090 GN=Sdf4 PE=1 SV=1	0	72.133	45	17	132	17	361	42	4.96	261.19	17	cell organization and biogenesis;transport;developmental processes;other biological processes	ER/Golgi;other cytoplasmic organelle;other cell component	other molecular function	Pf13202, Pf13833	20318	ENSMUSG00000029076	Sdf4	mmu:20318; Q3TK84; Q3TQP8; Q61112; Q61113			0	0	0.419	0.683	1.632	0.020077	0.189043	0.116837	5.79997e+07	6.43677e+07	5.98176e+07	2.14439e+07	2.50447e+07	3.75364e+07	3.66217e+07	4.65907e+07	4.08839e+07	High	High	High	High	High	High	High
FALSE	High	Master Protein	Q8BG32	26S proteasome non-ATPase regulatory subunit 11 OS=Mus musculus OX=10090 GN=Psmd11 PE=1 SV=3	0	73.758	41	19	109	19	422	47.4	6.48	258.75	19	cell organization and biogenesis;protein metabolism;other metabolic processes;other biological processes	other cell component	other molecular function	Pf01399, Pf18055, Pf18503	69077	ENSMUSG00000017428	Psmd11	mmu:69077; Q8BG32	Proteasome degradation	Neutrophil degranulation; The role of GTSE1 in G2/M progression after G2 checkpoint; Assembly of the pre-replicative complex; Orc1 removal from chromatin; AUF1 (hnRNP D0) binds and destabilizes mRNA; Neddylation; FCERI mediated NF-kB activation; Downstream TCR signaling; Activation of NF-kappaB in B cells; Asymmetric localization of PCP proteins; Degradation of AXIN; Hedgehog 'on' state; Ub-speci…	50	0	2.609	0.816	0.313	0.00529843	0.147951	0.000868881	2.71683e+07	3.53317e+07	2.89853e+07	7.56221e+07	7.21642e+07	8.86303e+07	2.46858e+07	2.36442e+07	1.81815e+07	High	High	High	High	High	High	High
FALSE	High	Master Protein	Q5MJS3	Extracellular serine/threonine protein kinase FAM20C OS=Mus musculus OX=10090 GN=Fam20c PE=1 SV=1	0	58.82	36	18	110	18	579	65.7	7.47	255.9	18	protein metabolism;other metabolic processes;developmental processes;other biological processes	non-structural extracellular;other membranes;ER/Golgi;nucleus;other cell component	kinase activity;other molecular function	Pf06702	80752	ENSMUSG00000025854	Fam20c	mmu:80752; Q4FJP0; Q571A3; Q5MJS3; Q6PKA8; Q8JZP7		Regulation of Insulin-like Growth Factor (IGF) transport and uptake by Insulin-like Growth Factor Binding Proteins (IGFBPs); Post-translational protein phosphorylation	2	0	1.19	3.064	2.575	0.976732	0.0122181	0.00868302	1.76812e+07	2.2954e+07	1.6851e+07	2.50026e+07	1.63646e+07	2.10387e+07	6.16331e+07	5.41834e+07	4.08612e+07	High	High	High	High	High	High	High
FALSE	High	Master Protein	Q9Z2X1	Heterogeneous nuclear ribonucleoprotein F OS=Mus musculus OX=10090 GN=Hnrnpf PE=1 SV=3	0	71.711	50	16	113	13	415	45.7	5.49	255.39	16	RNA metabolism OR transcription;other metabolic processes;other biological processes	cytosol;nucleus;other cell component	nucleic acid binding activity;other molecular function	Pf00076, Pf08080	98758	ENSMUSG00000042079	Hnrnpf	mmu:98758; Q5FWK2; Q8BVU8; Q8K2U9; Q8R0E7; Q9Z2X1	Mecp2 and associated Rett syndrome; mRNA processing	mRNA Splicing - Major Pathway; Processing of Capped Intron-Containing Pre-mRNA	4	2	2.181	0.723	0.332	0.0150301	0.145988	0.00183219	8.31109e+07	5.74088e+07	6.75105e+07	1.47264e+08	1.20795e+08	1.78088e+08	4.93339e+07	4.88436e+07	4.37972e+07	High	High	High	High	High	High	High
FALSE	High	Master Protein	Q9QZD9	Eukaryotic translation initiation factor 3 subunit I OS=Mus musculus OX=10090 GN=Eif3i PE=1 SV=1	0	65.707	50	13	107	13	325	36.4	5.64	255.3	13	cell organization and biogenesis;protein metabolism;other metabolic processes	translational apparatus;other cell component	nucleic acid binding activity;other molecular function	Pf00400	54709	ENSMUSG00000028798	Eif3i	mmu:54709; Q9QZD9	Translation factors	L13a-mediated translational silencing of Ceruloplasmin expression; Formation of a pool of free 40S subunits; GTP hydrolysis and joining of the 60S ribosomal subunit; Translation initiation complex formation; Formation of the ternary complex, and subsequently, the 43S complex; Ribosomal scanning and start codon recognition	7	0	0.958	0.514	0.537	0.546135	0.00410771	0.00278696	1.15116e+08	9.0112e+07	9.37017e+07	8.28658e+07	8.97273e+07	9.49448e+07	4.81177e+07	4.82054e+07	5.34814e+07	High	High	High	High	High	High	High
FALSE	High	Master Protein	O70435	Proteasome subunit alpha type-3 OS=Mus musculus OX=10090 GN=Psma3 PE=1 SV=3	0	54.212	48	13	131	13	255	28.4	5.44	255.23	13	protein metabolism;other metabolic processes	cytosol;nucleus;other cell component	other molecular function	Pf00227, Pf10584	19167	ENSMUSG00000060073	Psma3	mmu:19167; O70435	Proteasome degradation	FCERI mediated NF-kB activation; Downstream TCR signaling; Activation of NF-kappaB in B cells; Neddylation; Asymmetric localization of PCP proteins; Degradation of AXIN; Hedgehog 'on' state; Ub-specific processing proteases; Regulation of RUNX3 expression and activity; Antigen processing: Ubiquitination & Proteasome degradation; Autodegradation of Cdh1 by Cdh1:APC/C; APC/C:Cdc20 mediated degradat…	49	0	1.297	0.328	0.253	0.411006	0.00984825	0.00205111	9.86616e+07	1.00031e+08	7.45586e+07	1.28914e+08	1.00673e+08	1.27926e+08	4.04422e+07	3.2381e+07	2.44539e+07	High	High	High	High	High	High	High
FALSE	High	Master Protein	Q9Z1Z2	Serine-threonine kinase receptor-associated protein OS=Mus musculus OX=10090 GN=Strap PE=1 SV=2	0	61.363	44	14	103	14	350	38.4	5.12	254.98	14	cell organization and biogenesis;RNA metabolism OR transcription;other metabolic processes;developmental processes;other biological processes	cytosol;nucleus;other cell component	signal transduction activity or receptor binding;nucleic acid binding activity;other molecular function	Pf00400	20901	ENSMUSG00000030224	Strap	mmu:20901; Q8BP89; Q8C6F6; Q9Z1Z2		Downregulation of TGF-beta receptor signaling	1	0	1.707	0.663	0.389	0.313838	0.111412	0.0129727	2.65879e+07	4.44091e+07	2.69838e+07	4.64851e+07	4.42867e+07	4.60582e+07	2.3112e+07	1.78989e+07	1.41931e+07	High	High	High	High	High	High	High
FALSE	High	Master Protein	Q9CZ44	NSFL1 cofactor p47 OS=Mus musculus OX=10090 GN=Nsfl1c PE=1 SV=1	0	68.399	49	14	91	14	370	40.7	5.15	254.66	14	cell cycle OR cell proliferation;cell organization and biogenesis;protein metabolism;other metabolic processes;other biological processes	cytosol;cytoskeleton;ER/Golgi;nucleus;other cell component	other molecular function	Pf00789, Pf08059, Pf14555	386649	ENSMUSG00000027455	Nsfl1c	A2AT03; mmu:386649; Q80Y15; Q8BYL3; Q9CZ44		RHOH GTPase cycle	1	0	2.727	0.978	0.359	0.0305576	1	0.0263612	1.46086e+07	1.8352e+07	7.37245e+06	3.98327e+07	3.33854e+07	5.22826e+07	1.53045e+07	1.42936e+07	1.22945e+07	High	High	High	High	High	High	High
FALSE	High	Master Protein	P47962	60S ribosomal protein L5 OS=Mus musculus OX=10090 GN=Rpl5 PE=1 SV=3	0	66.429	42	15	104	15	297	34.4	9.77	254.57	15	cell organization and biogenesis;protein metabolism;RNA metabolism OR transcription;other metabolic processes;other biological processes	cytosol;ER/Golgi;translational apparatus;nucleus;other cell component	enzyme regulator activity;nucleic acid binding activity;other molecular function	Pf14204, Pf17144	100503670	ENSMUSG00000058558	Rpl5	mmu:100503670; P47962; Q9CR19		L13a-mediated translational silencing of Ceruloplasmin expression; SRP-dependent cotranslational protein targeting to membrane; Major pathway of rRNA processing in the nucleolus and cytosol; Formation of a pool of free 40S subunits; GTP hydrolysis and joining of the 60S ribosomal subunit; Nonsense Mediated Decay (NMD) independent of the Exon Junction Complex (EJC); Nonsense Mediated Decay (NMD) e…	7	0	1.293	0.415	0.321	0.369107	0.00384572	0.000902802	4.64416e+07	5.41748e+07	4.55594e+07	6.3882e+07	5.36533e+07	6.00609e+07	1.92923e+07	2.11234e+07	1.4834e+07	High	High	High	High	High	High	High
FALSE	High	Master Protein	O35381	Acidic leucine-rich nuclear phosphoprotein 32 family member A OS=Mus musculus OX=10090 GN=Anp32a PE=1 SV=1	0	45.56	42	14	122	10	247	28.5	4.07	254.1	14	transport;other biological processes	ER/Golgi;nucleus;other cell component	other molecular function	Pf14580	11737	ENSMUSG00000032249	Anp32a	mmu:11737; O35381; P97437		HuR (ELAVL1) binds and stabilizes mRNA	1	3	2.004	0.555	0.277	0.00952282	0.0195277	0.000685513	5.87378e+07	5.48442e+07	4.60568e+07	1.0385e+08	1.09881e+08	1.36448e+08	3.20741e+07	3.04269e+07	2.42542e+07	High	High	High	High	High	High	High
FALSE	High	Master Protein	Q69ZN7	Myoferlin OS=Mus musculus OX=10090 GN=Myof PE=1 SV=2	0	100.348	16	30	114	30	2048	233.2	6.16	253.88	30	cell organization and biogenesis;other metabolic processes;stress response;other biological processes	plasma membrane;other membranes;cytoskeleton;nucleus;other cell component	other molecular function	Pf00168, Pf08150, Pf08151, Pf08165, Pf16165	226101	ENSMUSG00000048612	Myof	mmu:226101; Q69ZN7; Q7TMG0; Q80V33; Q8BU64; Q8BU70; Q8BUC1; Q8BVY6; Q8C0D1; Q8R3B4			0	0	2.008	1.005	0.5	0.0635143	1	0.0403542	1.70981e+07	1.81725e+07	1.3348e+07	3.43315e+07	2.67079e+07	4.8316e+07	1.71782e+07	2.01238e+07	1.13834e+07	High	High	High	High	High	High	High
FALSE	High	Master Protein	Q61990	Poly(rC)-binding protein 2 OS=Mus musculus OX=10090 GN=Pcbp2 PE=1 SV=1	0	56.496	43	10	101	5	362	38.2	6.79	253.02	10	protein metabolism;RNA metabolism OR transcription;other metabolic processes;stress response;other biological processes	cytosol;nucleus;other cell component	nucleic acid binding activity;other molecular function	Pf00013	18521	ENSMUSG00000056851	Pcbp2	mmu:18521; Q61383; Q61990; Q62042	mRNA processing	mRNA Splicing - Major Pathway; Processing of Capped Intron-Containing Pre-mRNA	3	0	2.715	1.273	0.469	0.06165	0.554733	0.197687	3.33981e+06	3.65744e+06	4.45228e+06	1.25035e+07	8.53434e+06	9.92885e+06	9.85257e+06	4.65567e+06	3.79992e+06	High	High	High	High	High	High	Peak Found
[truncated: 2,451 more rows]
[truncated: 4 more columns]
