# Supplementary material for: Endoplasmic reticulum–resident α-glucosidase II drives non-small cell lung cancer progression via regulation of secretory glycoproteins
Source: JCI Insight. 2026 Jun 8;11(11):e203262. doi: 10.1172/jci.insight.203262 (PMC13293572; doi:10.1172/jci.insight.203262)
Supplement: Supporting data values [file jciinsight-11-203262-s354.xlsx]

## Sheet: Figure 1D
STT3A			STT3B			MOGS			GANAB			MAN1B1
N	T		N	T		N	T		N	T		N	T
7.96	10.0768		11.592	11.5013		6.93074	8.69349		7.31008	8.67449		8.56986	8.80413
8.93958	9.85487		11.6045	11.7069		7.22882	8.59619		7.80899	8.20762		8.45533	8.20945
8.28077	9.40088		11.7595	11.9065		7.27613	8.3966		8.10575	8.41193		8.65105	8.2621
8.86109	10.3476		11.7752	12.3194		7.37504	8.61471		8.07072	7.42254		8.75489	8.23362
8.31288	9.60918		11.7801	11.6856		6.80736	8.42206		7.54141	8.20788		8.64386	8.86728
8.11374	9.20701		11.7524	12.1389		7.36632	8.91886		7.70027	7.81057		8.47573	8.43463
8.71081	9.91588		11.9389	11.679		6.75489	8.57365		7.86664	8.13759		8.03892	8.49185
8.3966	10.0334		11.9708	11.265		7.27613	9.1267		7.95969	7.73838		8.51964	8.89785
8.6865	10.0251		11.643	11.7039		7.39232	8.61102		7.87928	8.59473		8.45121	8.77479
8.17493	9.72622		11.7078	12.3543		7.50779	8.2384		7.19908	8.82592		8.31741	8.39232
8.98584	9.58308		11.8704	12.0147		8.09276	8.72451		7.87557	8.02685		8.86728	8.56605
9.43254	10.2808		11.8459	11.8062		8.13443	9.07949		7.83719	8.7988		8.53916	8.42206
9.41574	10.1824		11.9344	12.2366		7.93074	7.89482		7.85602	7.97886		8.90087	8.93074
9.59805	9.17742		12.0437	11.9407		7.97154	8.8009		7.88596	8.22687		8.64025	8.9542
8.74483	9.1267		11.6202	12.4323		7.84549	8.57365		8.01619	9.78853		9.37286	8.76155
9.35975	9.10066		11.446	12.6133		8.01681	8.69697		7.89878	8.90561		8.76155	8.2854
9.21432	9.89026		11.4424	11.8918		8.38802	8.71768		7.85282	8.89035		8.76155	9.46353
9.16491	8.07146		11.5651	12.3242		7.90689	7.53138		7.86737	7.47819		8.61838	8.91588
8.66178	9.36851		11.7944	12.2125		8.16992	8.66178		6.70526	8.35812		8.7211	8.64386
9.31288	9.69349		11.7022	12.3794		8.00563	8.40088		7.83754	7.99416		8.52748	8.58872
9.46761	9.55459		11.8502	12.2521		8.44708	7.88874		7.99457	7.59407		8.64746	9.33316
9.21917	9.42206		11.5241	11.6874		8.38802	9.11894		7.88025	9.65204		8.62205	8.33092
8.9629	9.35315		11.4553	11.5646		8.62936	8.67596		7.64888	8.41279		8.99152	8.82655
9.04166	9.89633		11.9858	12.7209		7.69349	8.83605		7.94666	8.4971		8.79442	8.40088
8.97154	10.9484		11.9046	12.0345		8.59619	8.56605		7.92274	7.92092		8.83289	8.65464
9.16491	9.50184		11.6147	11.5821		8.25267	8.40514		8.19334	9.23144		8.65105	8.78136
9.45327	9.54496		11.878	12.0735		8.16992	6.53916		7.9131	7.72568		8.6865	8.64386
9.14211	9.70908		11.815	12.098		8.53916	8.50383		7.70517	8.21351		9.06878	8.45121
9.24793	9.46148		11.9586	12.1709		7.45121	8.98014		7.89135	7.7751		8.44294	8.54303
9.88111	9.49185		11.9826	13.196		8.13443	8.49985		7.96467	7.21859		8.59991	9.1472
10.1485	9.41151		12.1392	12.6055		8.02237	9.10852		8.09996	5.74548		8.78463	8.77479
9.69697	9.68475		11.8447	11.5236		8.0607	8.08215		7.91789	7.52463		8.55075	8.17991
9.40939	9.26679		11.7636	11.5608		8.5157	8.93664		7.70778	8.20122		9.01959	8.64386
9.61102	10.0126		11.9348	11.827		8.43463	8.98584		7.8022	6.97704		8.48382	8.28077
9.11634	9.79442		11.9951	12.0875		8.04985	8.25267		7.78538	8.65235		8.683	8.59991
9.50977	9.69		11.8626	11.9933		7.72792	8.20945		7.97557	8.48012		8.34873	8.25739
9.55651	9.77643		12.0828	11.9248		7.85798	8.55459		7.84629	8.28326		8.49586	9.01681
9.46964	9.62205		12.3399	11.9982		8.224	8.37069		7.301	8.93912		8.81698	8.683
8.98014	10.0795		11.5854	11.4732		7.91289	8.33985		7.37361	9.33976		8.58496	8.83289
8.77808	8.41785		11.792	12.3644		7.99435	8.98299		7.15436	8.83225		8.51964	8.72451
9.04166	10.567		11.7436	12.2339		8.17991	8.08215		8.02642	9.26032		8.633	8.62571
8.89178	8.94544		11.851	12.4734		8.15482	8.59246		8.0158	8.27178		8.55842	8.76155
9.0634	10.2479		12.0307	11.5142		8.13955	8.81698		7.89065	8.77704		8.50383	8.09803
9.43045	9.77808		12.1421	12.0627		8.03892	8.3966		7.98065	8.82592		8.59619	8.77808
8.82018	9.41151		12.0798	12.0334		8.10852	7.25739		7.8816	8.70519		8.75489	8.79766
8.76487	9.06609		11.7968	11.792		7.85175	8.24317		7.83026	8.13545		8.60363	8.82337
8.77479	9.37069		11.769	12.0382		8.40939	8.40088		7.7226	8.41187		9.00843	8.76487
8.9629	9.64205		11.891	12.3606		7.84549	8.73471		8.02425	7.85866		8.30378	9.07682
8.71425	8.12412		11.8029	11.2378		7.72792	7.24793		8.13159	6.88888		8.90989	8.61838
9.17243	9.63118		12.0505	12.0924		7.79442	8.72792		7.29611	6.72496		8.37504	8.92184
8.41363	9.87958		11.8971	12.2375		7.99435	7.83289		7.39509	7.8872		8.43879	9.1267
9.00563	9.04985		11.8792	12.4515		7.99435	8.7039		8.0989	8.42374		8.59246	9.55267
8.17991	7.65105		12.0144	11.374		7.93074	8.32643		8.13741	8.62077		8.8009	8.81378
9.11634	9.37286		11.8765	12.1415		7.83289	8.53138		7.83924	8.28696		8.59619	9.51964
8.47978	9.80574		11.5367	11.956		7.8009	8.86419		7.8917	8.57053		8.73471	9.35315
7.76818	9.72451		11.058	11.4778		8.01681	8.77479		7.91194	8.10652		8.80413	8.82018
8.21432	9.65643		11.5906	11.989		8.04985	8.62571		8.05025	8.43845		8.69	8.8009
8.37069	8.94544		11.6339	12.021		8.26679	7.96578		7.90927	8.47495		8.82972	8.77808
8.49985	9.84392		11.5358	12.2527		8.56224	8.66534		7.63674	7.86248		8.59991	8.85175
9.18239	9.03892		12.1115	12.151		8.42627	8.70044			7.14085		8.82018	8.80735
8.81057	9.21432		11.9607	11.8146		8.43463	8.44294			8.22787		8.76819	8.9542
8.91886	9.65643		11.8053	11.9377		7.88264	8.51175			7.90243		8.67948	9.04166
8.52356	8.683		11.8792	12.5696		8.63662	8.04985			8.03938		9.03892	8.84862
7.89482	9.29002		11.6843	12.6727		8.14466	8.37069			7.1488		8.69697	8.93958
7.94837	8.91588		11.9012	12.3166		8.3966	7.7211			7.99943		9.1267	9.48382
8.97154	8.62936		11.9502	12.062		8.64025	8.33092			8.09655		9.27845	9.26444
9.05799	9.58872		12.0444	12.1232		8.62571	9.12928			7.87968		8.90087	8.81057
8.64746	9.84549		11.8459	11.8634		8.52356	8.21432			8.19215		8.70736	8.59991
8.39232	10.3354		11.9837	11.8451		8.45533	7.69349			9.1866		8.99718	8.98584
8.59991	9.41151		11.8392	12.4969		8.5157	8.633			8.57084		8.85175	8.99435
8.49985	9.45533		12.2703	11.9535		8.46761	8.224			8.39945		9.02514	8.8857
8.84549	10.3049		12.0901	11.6032		8.72792	8.74147			8.16396		9.06878	9.21917
8.44708	10.3575		11.9933	11.744		8.2621	8.73132			8.61621		8.69349	9.44915
8.75822	9.81057		12.0334	11.4142		8.24317	8.89178			7.98079		8.78136	9.73132
8.10852	9.51767		12.0189	11.96		8.48784	8.92778			8.51224		8.82018	8.57743
8.23362	9.42417		12.0077	11.8118		8.41363	8.633			8.50046		8.7879	8.89178
8.12412	8.61838		11.7863	11.7444		7.80736	9.24793			7.98596		8.85798	8.62205
8.75822	8.91289		11.8372	12.1796		8.53138	8.80735			7.90392		8.69	8.98869
9.01959	9.41363		12.1069	12.1043		8.37938	8.32193			7.86078		9.04985	8.88874
9.20945	9.49385		11.8688	12.014		8.64746	8.02237			7.96967		8.78136	8.55842
9.05528	8.30378		11.9166	11.4929		8.47167	7.94251			8.19211		8.81378	8.30834
8.62205	10.3934		11.9289	12.1833		8.46353	9.17742			7.79832		8.59246	8.69697
8.37504	9.77479		11.9997	11.5925		8.71081	8.69349			8.30155		8.67243	8.62936
8.79766	9.98442		11.9965	12.0007		8.2854	8.92778			7.04476		8.75154	8.93958
8.92481	11.1039		11.9805	11.7603		8.76487	8.21432			8.82706		8.85487	8.3837
9.26679	9.80896		11.811	11.7924		8.29921	7.99435			8.01588		8.66178	8.5812
8.93074	9.73132		11.9399	11.6298		8.08215	8.91588			9.10959		8.65105	8.43463
9.11374	9.47167		11.8673	11.8521		8.67596	8.59619			7.75898		8.61471	8.72792
8.92481	9.89178		12.0434	11.4078		8.13955	8.45533			8.20961		8.65821	8.70736
9.24793	9.5157		11.9215	11.3934		8.25739	8.67596			8.71263		8.633	8.9542
9.12412	9.57175		12.1784	12.0282		8.40939	8.53916			8.19031		8.633	8.93664
9	10.2562		11.6618	11.878		7.76818	8.78463			8.17762		8.47978	8.61838
8.83605	8.45121		11.8838	11.9571		8.81698	7.85175			7.84005		8.67596	9.01123
9.05257	8.75154		12.2285	12.2348		8.55075	7.8392			8.12233		8.70044	9.10066
8.77479	10.6909		12.2342	12.6411		8.07146	8.43463			8.23892		8.74819	8.01123
9.40727	10.3923		12.0898	12.0573		8.48382	7.70044			8.36243		8.48382	8.84862
9.33985	8.91289		11.8967	11.5078		8.29002	8.65821			7.14939		8.62205	8.93958
8.84549	9.57743		11.9248	12.5302		8.24317	8.92778			8.02109		8.77479	8.75154
8.73132	9.55267		12.0904	11.9189		8.58496	9.32868			8.34102		8.67243	8.11374
8.93958	10.0593		11.8937	11.8364		8.33539	7.86419			9.29178		8.74483	8.3837
9.62022	9.75989		8.10852	12.1497		8.94251	8.37504			8.68705		8.18488	8.47573
8.17493	9.66711		11.783	12.0798		8.32193	8.01681			8.33182		8.45943	8.64746
7.91886	9.26444		10.9484	11.7258		6.32193	8.18982			8.62786		8.33985	8.65464
9.02237	8.89482		9.08481	11.1948		8.47167	8.64746			8.44314		7.32193	9.57365
8	10.5479		10.2216	12.0447		8.36632	8.99152			8.13771		8.93958	8.76819
5.9542	9.9571		10.7773	12.2195		7.12928	8.53528			8.59483		8.98014	8.43879
9.80735	9.93369		9.28309	12.211		8.58872	8.58496			7.86522		7.37504	8.82018
8.15482	9.10591		10.8865	10.7056		8.55842	9			8.3979		8.9571	9.04166
6.89482	9.37721		10.6821	11.4035		7.40939	8.86728			6.09276		8.8857	9.28309
9.02237	10.218		8.79442	11.8971		8.61838	9.14975			9.18832		7.53138	8.13955
7.56986	9.72962		10.6357	11.7553		9.27379	7.83289			8.24529		8.8009	9.28771
7.57743	9.22159		10.6537	11.5241		7.18982	8.93664			8.15112		8.58872	8.45533
9.50184	9.46353		11.218	11.265		6.53916	8.40088			8.32768		8.16491	9.03617
9.33985	9.37721		11.5172	11.754		8.45943	8.18982			7.0439		8.2384	8.29002
10.643	9.35315		11.332	11.7313		7.64386	8.40514			7.07574		8.45121	9.18982
7.12928	10.0458		10.4105	11.6389		7.43463	8.65105			9.25338		8.45121	9.13443
8.55075	9.75822		11.0634	11.7254		6.98869	8.82655			8.55829		8.54303	9.04985
9.43254	9.41785		9.77149	11.5421		9.14466	8.5157			8.29197		8.78463	9.01402
9.05257	10.2958		11.1131	12.3284		8.5812	8.40088			8.14307		8.7211	8.92778
9.56605	9.00282		10.4083	11.7317		9.07146	8.89482			9.06108		9.02514	8.53138
9.783	8.73132		11.1261	11.3918		8.84549	8.53916			8.94462		9.07682	8.27612
8.83289	8.77479		10.7004	12.0543		8.82018	8.13955			8.88509		9.10591	8.73471
9.13186	10.2408		10.9381	11.6935		8.50383	8.62571			8.48838		8.90087	8.86419
8.92184	9.03617		11.1261	11.286		8.46761	7.93074			7.52336		8.53528	8.56605
9.47167	8.96		10.7091	12.157		8.77479	8.7211			9.2795		8.55075	8.55842
9.67066	9.88722		10.6018	11.374		8.69349	8.65464			8.0424		8.79766	9.07414
9.05257	8.13955		11.242	12.3437		8.58496	8.46353			7.7626		9.19722	8.12412
9.99152	9.63662		11.1972	12.3146		8.21432	9.16992			8.44991		9.51767	8.6865
10.5803	8.7879		13.7871	11.8037		9.85019	8.19967			6.37938		9.37721	8.9571
8.32193	8.59991		11.2691	12.4673		8.03342	8.07146			8.23231		8.75154	9.16992
7.98299	9.07682		11.007	12.1596		8.82655	8.51175			8.59337		11.8994	8.25739
10.1319	11.0835		11.819	12.7883		7.99435	8.27612			8.18891		7.8009	9.13955
9.16239	9.90237		11.2755	11.622		7.7879	8.36194			9.54063		7.66534	8.56605
9.40939	10.1762		11.527	11.6211		8.04985	9.09803			8.29585		8.73809	9.11634
10.1434	9.783		13.2388	11.3264		8.2621	8.29462			7.90304		8.21917	8.69697
9.42417	9.19722		12.3188	11.8313		8.41785	8.62936			8.28391		8.09803	8.88874
7.8009	9.34873		11.5527	11.6595		7.27613	8.44294			6.39019		8.37069	9.17991
10.2889	9.99577		11.3945	12.0307		7.30378	8.46761			8.26191		7.77479	9.04166
9.26444	9.56224		11.8297	12.0815		6.89482	8.23362			9.01303		8.59246	9.41785
7.76155	9.22159		10.6847	11.4963		8.78136	9.22882			8.29699		8.37069	8.3443
8.17493	8.87958		11.2312	11.7423		9.93516	8.66888			8.25973		8.90388	8.99435
9.75322	8.67948		11.8769	11.973		8.7211	8.14466			8.05366		9.90689	8.64386
7.27613	9.96578		9.97011	11.8412		7.91289	9.11634			8.84203		8.16992	8.77149
10.4767	9.3443		12.0577	12.1475		8.09803	8.58496			8.84369		9.48985	8.88264
8.38802	9.17991		12.0279	12.0403		6.44294	8.59246			8.34204		9.14466	8.56224
7.85175	9.08481		12.0931	11.6398		7.93664	8.62936			8.03968		8.40939	8.6865
8.37504	10.1267		12.2799	11.6987		7.53138	8.9542			8.25975		8.92184	8.59246
7.67948	8.76155		11.5426	11.5411		7.64386	8.59246			8.24178		7.79442	8.9542
8.66178	10.1241		11.8857	11.2644		7.97728	8.07682			8.53585		7.65821	8.35755
9.77972	10.9166		10.4019	12.2767		9.25739	8.79442			8.38877		9.57743	8.67948
9.30834	10.1849		11.5013	12.1475		8.10329	8.27612			8.62919		8.42206	9.03892
8.5157	10.4767		11.5363	12.1003		7.41785	8.80413			8.57614		8.34873	8.10329
7.7879	9.77314		11.3038	11.327		8.36632	9.00282			8.70979		9.40301	9.21917
9.30834	10.4051		11.1573	12.013		8.56224	8.683			8.22895		8.78136	8.44294
8.60733	10.6312		11.2906	12.4107		8.88264	8.09803			7.80197		9.09011	8.3966
9.4818	10.2831		11.4057	12.3682		8.19476	8.14975			9.41603		8.87958	8.93664
9.18488	10.5737		12.2828	12.2577		8.60733	8.56224			8.20764		11.0084	9.08215
10.809	10.5498		11.5098	11.7653		7.98299	8.72451			8.93496		9.67772	9.18239
9.87498	10.7313		13.3418	12.2639		7.53916	8.96			7.8008		9.20701	8.60363
8.90989	10.5915		11.6529	12.1105		8.64386	8.56224			8.40932		8.64746	8.21432
11.0694	10.3783		11.4115	12.1072		8.01123	7.76155			8.29907		9.52356	8.52748
9.80896	10.3129		12.253	11.9495		6.22882	8.03342			8.62384		7.92481	8.60363
9.28077	11.0147		10.584	12.2624		5.85798	8.32643			8.15231		6.45943	8.60733
7.45943	10.3231		11.2336	11.856		5.49185	8.06609			9.38615		6.12928	7.64386
9.77643	10.7048		11.5098	12.0644		5.24793	7.93664			8.50301		6.79442	8.83605
9.44915	8.82655		11.0382	11.1383		6.08746	8.79116			9.12652		6.64386	8.65464
9.18488	9.07146		11.1331	10.5177		5.80736	9.20945			8.09178		6.08746	8.73471
8.7879	8.32193		10.6357	10.8242		5.75489	7.44294			7.7227		6.58496	8.25267
10.0154	9.02791		11.7266	10.8408		6.79442	8.2854			8.08888		6.72792	8.53916
9.31061	7.89482		11.6733	10.8017		6.56986	8.10329			8.18416		6.80736	7.13955
8.64386	6.50779		11.1485	8.40939		5.90689	8.51964			7.18144		7.22882	8.70044
10.0967	8.46353		10.5018	11.0768		6.10852	8.49985			8.52102		7.04439	7.87652
8.49985	8.41363		11.2813	10.9758		4.9542	7.40088			8.3676		6.72792	8.59619
9.21917	10.1383		10.5265	12.098		5.80736	7.56224			8.96569		6.72792	8.64746
8.67948	9.22159		11.0661	11.0748		5.49185	7.64386			7.26106		6.58496	8.75489
8.2384	8.93369		10.7912	12.0126		7.03342	8.89178			8.521		7.57743	8.73132
9.81858	9.03342		11.5915	10.6891		6.12928	7.11894			8.44779		6.72792	8.11374
10.3242	8.80413		12.7595	10.9054		6.26679	7.70736			7.17016		7.22882	7.67242
9.04712	7.91289		11.0762	11.8746		6.49185	7.67242			8.55268		7.23841	8.20945
9.12928	8.26679		11.9289	11.0444		6.12928	7.97728			7.9861		7.20945	8.04985
9.27845	8.61102		11.0341	11.8811		5.58496	8.01123			8.41487		6.67242	7.53916
8.96578	9.06609		11.5483	11.6821		6.26679	8.14975			8.36453		6.70044	8.61102
10.7474	8.55842		12.81	10.3003		6.76818	8.63662			8.36383		7.98869	8.29921
9.7364	10.0768		12.5038	11.8834		7.26679	8.19967			8.58068		8.59991	8.3966
9.36194	8.74147		11.7756	11.5113		7.43463	8.20945			9.19365		8.29921	7.82018
9.58496	8.76819		12.0805	11.1376		6.45943	7.53138			7.76358		8.06609	7.58496
10.5216	8.59991		12.0641	11.5618		6.10852	7.6865			8.05629		8.04985	8.25739
10.2946	7.40939		12.1235	10.5392		7.06609	8			8.72878		8.32643	8.65821
9.79766	8.92481		12.5859	11.785		7.11894	8.15482			8.27006		8.08215	8.7039
9.65464	9.13955		12.4727	11.2889		7.05528	7.5157			7.91376		7.65105	8.57365
10.2491	8.77149		11.7993	11.4491		7.74819	7.83289			8.71586		8.56605	8.13443
10.611	8.09803		12.622	11.5392		7.34873	7.40088			8.22099		7.99435	8.24317
8.64386	7.77479		11.7194	11.4772		6.58496	7.7879			8.47791		6.94251	7.11894
8.21917	6.12928		10.6008	12.0485		5.49185	7.96578			9.3164		6.67242	8.67948
9.79604	9.51175		11.2143	10.4878		6.40939	6.59991			9.35897		6.32193	8.85487
9.99435	8.03342		12.4054	10.9986		5.85798	7.80736			8.44146		6.88264	7.97154
9.33092	8.16992		11.2348	11.2095		5.80736	7.74819			8.46194		7.05528	8.72451
9.03617	8.66888		10.5925	11.5579		6.32193	7.85798			8.76436		6.16993	7.81378
8.683	7.64386		11.1892	11.2234		5.83289	8.08215			8.52481		6.67242	8.32193
9.15228	10.1319		11.1535	12.3737		5.70044	7.10852			9.44328		7.40088	8.2854
9.32868	10.4242		11.2064	11.3918		8.37938	8.02791			7.42896		8.78463	8.30834
9.27612	10.2384		10.7381	12.0762		7.06609	8.52748			8.66179		8.8392	8.50779
10.4284	10.5226		11.4173	12.3387		8.32643	9.01681			7.97868		9.07146	8.24793
9.69697	10.6961		11.4954	12.4252		8.65105	8.27612			8.79958		8.86419	8.25267
8.97728	10.9447		10.6715	11.9636		8.01681	7.29462			8.99075		8.94837	7.69349
9.21432	10.2143		11.7859	12.0095		8.5812	7.59246			8.90105		8.76155	8.03342
9.55267	9.61471		10.2167	11.9676		8.53916	6.75489			8.84342		8.40088	8.24793
9.57743	10.3987		11.0112	12.7082		8.54689	8.44708			8.22269		8.74819	7.96
9.44501	11.5897		10.8819	11.8803		7.45121	9.07414			7.56217		8.55842	7.9542
9.24317	10.1997		10.3987	12.2043		7.90087	8.2384			8.11373		8.87652	8.40088
9.82814	10.6786		11.0182	12.4546		8.40088	8.19967			8.15352		8.79442	8.47167
10.6147	10.6257		11.163	12.2119		7.90087	8.27612			8.60143		9.09276	8.3837
8.78463	10.2912		10.821	12.1583		6.97728	8.44294			7.95716		8.83289	8.40939
9.61102	10.3287		11.043	12.3639		8.05528	8.5157			8.37389		9.1267	8.33539
9.5216	10.5953		11.4686	12.4281		8.39232	9.19229			8.58878		8.54689	7.97728
9.98869	10.7855		10.8642	12.4579		8.22882	8.2384			8.61974		8.90989	7.94837
9.74315	10.6138		11.0423	12.2107		7.06609	8.10852			8.77902		8.25739	8.52748
10.0566	10.5699		11.2562	12.29		8.93369	8.07146			5.76155		8.86728	8.38802
9.62936	10.6707		11.1144	12.3726		7.58496	7.98299			7.77581		8.82337	8.58872
9.37938	10.6751		10.8533	12.6806		8.40514	8.62205			8.04262		8.33539	8.3966
9.9629	10.6402		10.3707	12.42		8.42627	8.39232			8.05188		8.90689	8.02791
9.24793	10.4325		11.9348	11.964		4.08746	8.23362			7.76311		8.12412	8.48382
10.0307	10.7707		11.8982	11.9958		7.67242	8.18982			8.16765		9.01681	8.28077
10.2644	10.9937		11.8967	12.0918		7.10852	8.73809			8.56467		8.64386	8.56605
9.78627	10.0224		11.6275	11.7785		7.36632	8.14466			8.22782		8.87958	8.65821
11.2509	10.8727		11.7385	12.0818		8.92481	8.683			7.55794		9.69523	9.22159
10.9425	10.4105		11.6115	11.7087		8.36194	8.89785			7.53031		9.56033	8.25739
10.8114	10.4878		12.2167	12.4502		8.17991	8.99152			9.14334		8.72451	8.79766
10.6573	10.5632		11.6452	12.3315		7.02237	8.5812			8.64693		8.35755	8.47167
10.2058	10.6493		12.5063	12.5505		8.83289	8.2854			8.48651		9.35535	8.10852
11.2438	11.2252		12.2843	11.9715		8.44294	7.70736			8.15505		9.15987	8.43045
10.8834	10.3376		11.7009	12.0081		7.67242	8.25267			8.48563		9.41574	8.45533
10.8595	10.1997		12.0296	12.898		8.66888	8.98014			7.43136		9.64566	9.03067
9.28077	11.1033		11.525	12.1357		8.49185	9.30378			7.03399		9.2854	8.40514
9.57365	10.2046		11.5201	12.8935		8.61838	8.90087			8.02529		9.31061	8.14975
9.74819	10.5068		11.4883	12.29		8.39232	8.92184			8.1347		8.73471	8.14975
9.74819	10.7013		10.4051	11.9218		8.74147	7			8.85213		8.47167	8.37504
10.2192	9.95855		10.7895	12.3764		8.51175	8.224			8.81796		9.23362	9.36851
10.0512	10.749		10.7305	12.0835		8.32193	8.71768			8.65495		9.19476	7.35755
9.42627	10.3003		10.6917	11.7867		8.89482	7.23841			9.1292		9.37069	8.34873
9.80252	11.158		11.5043	12.2128		8.33985	8.60733			8.99289		8.65105	8.3443
9.17742	10.5699		11.1762	12.0437		8.44294	7.02237			8.93147		8.93369	8.20945
8.91289	10.9046		11.2432	11.4569		8.51964	8.07146			7.73317		9.28309	8.49185
10.3826	10.4717		11.1935	12.4445		8.40088	8.29921			9.11588		8.95128	7.78136
9.49586	10.8788		11.4257	11.8416		8.77479	8.49586			7.92194		9.00563	8.44708
9.72622	10.8234		11.6193	12.7599		8.7039	8.44708			7.88389		9.17493	8.2621
9.77972	10.2204		11.4257	11.6524		8.39232	8.20457			7.74037		9.07682	8.43463
9.5216	11.6004		11.4803	11.3231		8.2854	8.70736			8.35313		8.85487	8.2854
9.50779	11.2521		11.3966	12.2952		8.59246	7.15987			8.77691		8.83289	8.37069
9.05528	10.268		11.2562	12.4176		8.71425	8.72451			8.28419		9.18982	8.84235
9.77479	10.5068		11.2462	11.9248		8.58496	7.87036			9.22746		8.75822	8.34873
9.91289	10.4929		11.7394	11.9762		8.71768	8.10852			8.37875		9.03342	9.51373
10.1137	11.3993		12.0154	11.4722		8.65105	9.31515			7.93777		8.79766	8.29921
9.81057	10.1886		11.7254	12.3267		8.16491	7.93074			8.21029		8.81378	8.84862
10.2276	10.2058		11.7777	12.2417		7.61471	8.08746			9.04357		8.7211	8.75489
9.90689	10.5401		11.8021	12.3462		9.48583	8.11894			8.96794		8.09803	8.27612
8.72792	11.6502		11.2527	12.5861		8.29002	8.55075			7.92584		8.53916	8.91289
10.0084	11.7482		12.3465	12.2243		8.77149	8.85487			8.40417		8.5157	7.93664
8.30834	11.0735		11.5854	12.1147		9.36632	8.43045			9.16652		9.45533	8.33092
9.61287	10.7117		11.3934	12.6036		8.38802	8.633			8.41772		8.40088	8.71768
10.4615	10.1033		11.7419	12.2715		8.97442	8.16992			8.7536		8.44708	8.00563
9.54689	10.809		11.7469	12.3191		8.54689	9.05528			8.16516		8.61838	8.90989
9.93516	11.0498		11.5713	12.2556		8.73132	8.8857			9.00771		9.01402	8.33092
9.26679	10.4828		11.4522	11.7343		8.62936	8.61102			7.96781		8.66888	8.2621
9.16992	10.6996		11.9564	12.4006		8.53916	7.96			9.32886		8.25739	8.90087
9.47167	10.7591		11.713	12.1677		8.84235	8.64025			8.3816		9.02791	8.35315
9.28077	10.4737		11.7091	12.5297		8.55075	8.59246			6.95696		9.53916	9.65284
10.4019	10.3421		11.6812	12.2822		8.73132	9.20457			8.4489		9.04166	8.40939
9.65821	11.0492		11.4003	12.4073		8.39232	7.74819			8.1015		8.87652	9.19722
9.44915	10.9359		11.3531	12.1633		8.13443	8.54689			8.05096		8.29002	8.73132
8.70044	10.8376		11.0485	12.1059		8.41785	8.69			7.44825		8.19967	8.2621
9.59432	10.1383		11.3575	12.1709		9.22882	7.81378			8.50231		8.32193	8.08746
10.7168	10.5699		12.3304	12.7398		8.82337	7.53916			7.36862		8.7039	8.60363
10.0417	11.6874		11.5241	11.9694		9.43463	7.75489			8.3526		8.66888	8.59619
10.1497	10.2715		11.9524	12.2473		8.37069	8.15482			7.88977		9.19476	8.15482
9.54496	10.2095		12.4176	12.4931		8.18982	8.36194			8.09237		8.683	8.94837
9.73978	11.0464		11.4671	12.7482		9.26444	8.29462			8.12721		8.43463	8.70736
9.55651	11.4934		12.0721	11.6325		8.55075	8.7039			8.97787		10.1202	7.90689
9.20212	10.5028		10.8719	12.1592		9.29002	8.15482			8.2761		9.16742	8.75154
7.37504	10.4788		11.4336	12.164		7.73471	8.21917			8.97158		8.28077	7.93664
9.89026	11.2697		12.102	11.8677		8.64386	9.2503			8.89259		8.72451	8.2621
7.61471	10.9651		11.7801	12.5981		8.33985	8.39232			8.24052		8.08215	8.21432
8.03342	10.6519		11.3685	12.4479		7.94837	8.60733			7.49566		9.12412	8.3837
9.57554	10.5363		11.8467	11.9575		8.84235	7.96578			7.74666		9.22159	8.59991
9.43671	10.0661		11.5483	12.7989		7.93664	8.35315			8.76778		8.75822	8.53138
9.69523	10.6519		11.4843	12.3578		8.80413	8.73809			7.36862		10.0168	8.33985
9.8009	10.6865		11.2354	11.7448		8.51175	7.71425			8.59279		9.17493	8.55842
9.48382	10.8138		11.3886	13.3417		9.03342	8.43463			8.60694		8.69	8.683
8.69	10.8186		11.5962	12.0691		9.01402	8.75822			8.64251		9.07414	7.74819
9.06609	10.268		11.1699	12.2122		8.38802	8.37069			8.11271		7.25739	8.5812
8.97154	10.6366		11.7087	11.7879		8.27612	7.92481			8.69819		9.05799	8.94251
9.09276	10.0498		11.5152	11.9575		8.29002	8.84549			8.27111		8.73809	8.97442
10.0458	9.59246		11.8588	12.1405		7.89482	7.8009			8.57986		9.21675	8.93664
9.1267	10.2866		11.2052	11.9862		8.90989	8.61102			8.7285		8.74819	8.59991
10.115	11.1163		11.4893	13.458		8.92778	8.18982			8.41132		9.08746	9.30378
9.15228	10.4778		11.4284	12.2104		9.55459	8.00563			8.65949		8.89785	8.07146
10.2644	10.5196		10.2633	11.9694		9.59991	8.08746			9.3226		9.35975	8.2384
9.21189	10.5127		11.5147	12.4709		9.76321	8.37069			8.61919		9.1472	8.2384
9.65464	10.2455		11.611	12.6133		8.28077	8.65464			8.98095		9.94105	8.5157
8.83289	10.5717		11.2264	12.4362		7.22882	7.8392			8.21306		8.31288	8.34873
7.8009	10.9766		11.7211	12.3501		7.96578	8.224			7.69428		8.12412	8.12928
8.87958	11.3304		11.744	12.9858		8.11894	8.58872			9.01688		8.83289	8.41363
8.71081	11.117		12.5943	12.3608		7.84549	9.20457			7.99533		8.35755	8.18488
8.20457	10.1861		10.236	11.888		8.85175	8.53916			7.77075		9.12153	8.76155
9.74987	10.8971		11.7814	12.4302		8.61838	8.33092			8.35552		8.57743	8.15482
9.0634	10.697		11.9769	11.9263		7.96	7.77479			9.26008		8.3837	9.07949
8.29921	9.8392		11.6133	12.0032		8.65821	8.56986			9.00362		8.77479	8.2621
10.3826	9.91438		12.2204	12.0351		9.19476	7.98299			8.62925		8.26679	8.39232
9.46353	11.6384		11.1357	13.1139		7.47573	8.3837			7.65805		8.81698	8.17493
9.31515	10.6312		11.8238	12.5677		8.25267	9.20945			7.90982		8.10329	8.67948
9.07146	10.7245		11.1861	12.1108		8.91886	8.59619			8.883		8.40939	8.5812
8.06609	9.98014		11.6746	12.3423		8.03342	8.5157			8.35664		8.24793	8.37938
7.82018	10.6384		11.7099	12.3061		8.31288	8.66534			8.39336		8.40088	8.78136
8.82972	10.4808		11.9462	12.118		8.03892	9.09011			7.84979		9.01402	8.23362
9.48985	11.2691		11.1189	12.1558		8.19967	8.19476			8.1291		8.49586	8.61838
8.33985	10.6591		11.7875	12.6569		8.02791	8.90388			8.82448		8.41785	8.5157
7.70044	11.8979		12.0088	12.1373		8.60363	8.71768			7.26702		8.86109	7.82018
9.08746	10.1421		11.2527	12.0199		8.89785	7.57743			8.63861		9.18982	8.5157
9.43879	11.4878		11.5275	12.1784		8.29921	8.75822			8.73089		8.49185	8.11894
10.6662	10.388		11.902	12.2949		8.09276	7.71425			8.52275		8.3966	8.52356
9.49785	10.2703		11.3832	11.8226		8.66178	8.78136			8.81316		9.05799	8.54689
9.14975	10.5622		12.1085	12.5964		7.22882	7.82018			7.94517		8.16992	8.00563
9.59432	10.6847		10.9944	12.0365		8.633	8.2854			8.42103		7.65105	8.55459
8.04439	11.1843		11.2003	12.9328		8.27146	8.11374			7.52706		8.85487	8.38802
8.02791	10.599		11.5717	12.0237		8.21917	8.62571			8.20871		8.37069	8.40939
9.18239	10.3309		11.4676	12.5243		8.54303	8.00563			7.92788		8.72792	7.24793
8.11894	10.5868		11.7511	12.0014		9.1472	8.29921			9.15791		9.64025	8.26679
9.71253	10.3869		11.8584	12.4709		8.09276	8.10329			8.30506		8.45121	8.66888
8.70044	10.2408		11.6448	12.0801		7.7211	8.2384			10.1335		8.30378	9.03892
9.76321	10.9241		11.4676	12.1348		7.99435	8.57365			8.19245		8.29921	8.2384
9.67419	10.1163		11.6078	12.1373		7.65821	8.32643			9.21207		8.53138	8.40514
9.20701	10.8903		11.0265	12.4089		6.26679	8.64386			8.52469		7.7879	8.52748
6.85798	10.1472		11.2276	12.1475		7.01123	7.62936			8.10664		8.52748	8.37504
6.18982	11.6425		10.4019	11.8711		9.35975	8.0607			8.99157		9.59432	8.09803
8.74147	10.84		12.06	12.0334		8.54303	8.43879			8.37463		7.76155	8.75154
8.44708	10.0154		11.0382	12.3326		7.93664	8.27146			8.34963		7.40088	8.47167
8.56986	10.2264		10.8979	12.5093		8.53138	8.20457			8.1015		8.83289	8.2384
8.11374	10.1724		11.0126	12.4663		9.28309	8.37504			8.38203		8.683	8.18488
10.2479	10.8345		11.9618	12.3205		7.53916	8.224			8.39887		7.92481	8.65821
9.27845	10.1072		11.2544	12.1858		7.90689	8.40939			6.71098		8.34873	8.36194
8.21917	10.7372		11.2773	12.2246		8.46761	8.16992			8.17772		9.02237	8.91289
8.29921	11.2479		11.8218	12.5606		8.30378	8.55459			8.49742		9.1472	8.25267
9.23122	10.3761		11.4094	12.1176		7.91289	8.2621			7.47032		8.77808	8.71425
9.28077	10.3826		10.8049	12.2186		8.33539	9.20701			7.86522		9.55267	8.59991
8.53916	11.0755		10.9337	12.556		8.11374	8.58872			7.12629		9.15482	8.28077
9.00843	10.643		11.5512	12.6495		7.74819	9.10591			8.28836		8.41785	9.03342
8.90989	11.4046		11.3509	12.6806		8.80735	8.55459			8.01223		8.44708	7.72792
8.3837	10.927		11.7211	12.5575		7.36632	8.54689			8.07314		8.65821	8.69
7.96	10.0888		10.9403	12.3778		8.77808	7.85175			8.63209		8.89785	8.08746
8.54303	10.1774		11.9374	11.9694		8.32643	8.21917			7.31991		9.03067	9.11374
9.04439	9.84235		11.8486	10.9965		8.77149	9.11634			7.06953		8.50383	8.76155
7.06609	8.74147		11.526	10.7142		8.18982	8.44294			7.9971		7.73471	8.58872
9.59619	8.7039		11.6569	10.7381		8.21917	8.56986			9.13749		8.74147	8.47573
9.18488	8.69		11.8711	11.9604		7.93074	8.36194			7.1122		8.61838	9.14211
8.53138	8.42206		10.7846	9.99152		8.33092	7.74147			8.55731		9.1472	9.0607
8.94544	8.00563		10.6573	10.4252		8.47167	8.35315			8.40818		9.46761	8.50383
8.12412	8.61471		11.5594	10.2796		8.07146	8.11894			8.36212		8.90989	9.00843
9.9901	8.12412		11.4476	12.0007		7.85798	8.41363			6.77883		8.13443	9.32418
10.151	9.84078		11.4278	11.1105		8.78136	7.04439			6.85643		8.49586	8.62571
10.2216	8.633		12.2782	11.2929		8.06609	8.15482			7.4689		8.09276	9.14211
8.56986	8.27146		11.6193	9.74315		8.93369	7.15987			8.22899		9.35094	9.05257
8.91289	8.86728		11.6546	10.7599		8.52356	8.33092			7.4023		9.56415	9.46148
8.38802	8.22882		12.2597	11.2432		8.14466	7.20945			7.25017		9.10591	8.71081
9.05528	8.3837		11.9614	10.733		8.22882	8.40088			8.93276		8.54689	9.87805
9.02237	10.7968		11.4823	10.3718		8.67596	9.2384			8.24938		8.72451	9.05799
8.33092	9.21432		12.0868	11.7578		3.32193	8.59991			8.72298		6.75489	8.74483
9.82177	10.0661		11.9578	11.5348		7.9542	8.89482			8.54612		8.41785	9.39446
9.83763	10.809		11.9937	10.8178		7.48382	8.84862			8.54562		8.39232	9.49586
9.63844	10.8541		12.0944	11.2958		8.02237	8.80413			7.93277		9.17991	8.92778
9.21189	10.8803		11.4035	11.774		7.21917	7.71425			8.58689		7.81378	9.04166
9.62022	10.8941		11.8922	10.6285		7.91886	8.73132			8.82125		8.49586	9.40727
7.85175	10.1548		11.9662	11.2721		7.82018	9.31967			7.94127		7.83289	9.12928
9.36851	11.352		11.4883	10.3197		7.96578	9.23122			8.65799		8.90388	9.55842
9.06878	10.6874		11.7698	11.4404		8.36632	9.09803			7.96906		8.93074	9.13443
8.7039	10.3923		11.651	11.5948		7.81378	8.48784			7.67764		8.65464	9.63118
9.42417	11.3078		11.3902	10.8903		8.9571	9.19967			8.83225		8.75822	9.67772
10.2408	11.137		11.8289	9.58872		8.12928	9.2384			7.48573		8.82018	9.17742
8.79442	10.543		11.3977	11.0721		9.03342	9.15228			8.80297		8.61102	9.13443
9.04712	11.0042		12.0941	11.3476		8.43879	9.22882			8.70505		8.77808	8.93074
9.27379	10.9993		11.9484	10.8463		6.16993	8.58496			9.10863		8.70736	8.74819
9.86728	10.5343		11.7582	12.1405		7.71425	8.55842			8.40227		8.81057	9.47573
9.80735	10.4147		11.9027	11.2131		8.38802	8.99435			8.47816		9.05799	9.63844
8.98299	10.2046		11.8937	11.2143		8.5812	8.59246			7.82381		8.76819	8.80413
9.29462	9.98584		11.7777	10.9823		8.44294	9.36632			6.54102		9.18488	9.12412
9.0634	11.2222		12.0711	11.0485		8.77149	8.84862			7.89173		8.94837	9.85798
9.02237	10.3815		11.6179	10.7262		8.2854	9.04439			8.4489		8.7211	8.82337
8.22882	10.5536		11.6698	11.6124		8.43879	8.7211			8.30422		9.26679	9.07949
8.17991	10.9922		11.7607	11.8345		8.41785	8.80735			7.07574		8.61471	9.19967
8.5812	8.93074		11.8688	11.9993		8.66888	8.15482			9.11292		8.43463	9.28077
8	10.6129		11.4954	11.2819		8.14975	7.85175			7.7227		8.98869	9.31515
9.01402	10.8933		11.7904	11.6334		7.89482	8.73132			7.54941		8.37504	9.11894
9.15987	11.0334		11.6357	10.9462		7.49185	8.50383			8.80852		8.54303	9.36632
8.98869	10.8533		12.042	12.3666		8.17991	8.48784			6.92201		8.56986	9.16239
9.34651	10.7764		11.697	11.431		7.98869	8.15987			7.873		8.59246	8.91588
9.12412	10.5999		11.8001	11.9665		7.41785	8.25267			7.23346		8.12928	9.29232
10.1749	10.7056		11.6493	11		8.43879	8.17991			8.04219		8.58872	9.56033
8.24793	10.5868		11.3756	11.5043		8.62936	8.94837			8.16677		8.87345	9.48382
8.84862	11.4978		11.4853	10.7465		9.26679	9.22882			8.11181		8.79442	8.79116
8.8009	10.1874		11.8045	11.4978		8.61838	8.62205			8.52358		8.63662	9.35975
8.45121	11.0748		11.8029	10.9396		7.88874	9.45121			7.37427		8.40514	9.33539
7.93074	10.2455		10.5536	10.1724		9.17243	9.18982			8.59603		9.75154	9.3015
8.32643	10.3587		11.8765	10.1849		8.54689	8.92184			8.46614		8.70044	8.81057
8.90087	11.1299		11.2173	10.5382		9.69	8.7211			8.43451		9.18735	9
7.34873	10.9687		10.5411	10.6045		9.78627	8.99435			7.64347		9.98442	9.44708
9.01402	10.7389		12.233	11.1605		8.35755	9.02514			8.6489		8.39232	9.2854
9.35755	10.4918		11.815	11.693		8.33985	9.60548			8.62345		8.49586	9.57743
9.84078	11.4083		11.8865	10.2479		8.06609	8.16992			8.64251		8.56986	8.78136
8.8392	11.0244		11.642	11.395		8.49185	8.56605			8.46291		8.49985	10.7499
8.73132	11.1338		11.736	10.1535		7.79442	9.85487			8.58691		8.88264	9.50383
8.15987	11.3663		11.5599	10.774		8.65821	8.89482			8.215		8.33092	9.58872
8.31288	11.3026		11.9491	10.2336		7.40088	9.25267			8.64297		8.29462	8.5157
8.49985	11.3794		12.2167	10.4584		8.10329	8.67596			7.90001		8.38802	9.98584
7.93074	11.1668		11.8959	9.87498		7.43463	10.0126			8.2039		8.46353	8.91886
8.90087	10.6961		11.5541	11.0203		8.13955	8.90087			8.26362		8.24317	8.75822
7.76155	11.5333		11.6821	10.6138		7.62205	9.29462			8.62171		8.24317	9.27845
8.43879	10.7805		11.8482	11.1376		8.2384	9.01681			7.86594		8.38802	9.86728
7.43463	11.3169		11.5703	9.31967		7.56986	9.95128			7.53394		7.85175	9.69174
9.68124	11.3292		11.9106	10.0795		8.57743	9.74483			6.91157		8.46761	10.2538
8.7879	11.5416		12.1734	8.73132		8.17991	9.63118			8.59596		8.53138	8.59246
10.5008	10.4939		11.8325	11.6059		8.54303	9.27379			8.7002		8.56224	9.68475
9.87958	10.8849		11.9429	9.41151		8.60733	9.17991			8.59164		8.51175	9.18239
8.67596	11.363		12.115	10.9506		8.52356	8.52748			8.3696		8.90087	8.89482
9.01123	10.9622		10.3487	10.7582		8.32193	8.48382			8.22536		8.94544	10.0307
9.64566	10.6064		10.7211	11.1013		8.53528	9.01681			7.37394		9.01123	9.5411
9.41363	11.2738		10.5098	11.5367		8.77808	9.81858			8.01238		9.38154	9.74483
9.44501	11.0641		11.0293	9.9571		8.33539	9.12412			8.02329		9.14975	8.63662
10.1202	10.5245		11.06	10.9203		8.42627	8.87652			7.09501		10.9389	10.0014
9.25503	11.651		10.6996	10.5304		8.77479	9.21675			8.10245		9.02791	10.7398
10.4105	11.7339		11.7372	10.2131		8.56605	9.85487			7.85001		9.07949	8.78136
9.62205	10.9285		11.7814	11.3298		8.633	8.66888			7.99161		9.70217	9.34207
10.1497	11.5063		11.4247	12.5748		8.47573	9.2854			7.41373		9.15987	9.46353
10.0307	10.3998		11.4671	11.2312		8.67948	8.14975			8.55988		9.29002	9.12928
10.4978	9.74483		11.9414	10.8588		8.49185	9.43463			8.62413		9.7879	9.04166
9.29002	10.7004		11.9133	11.4548		8.42206	8.85175			9.26008		8.73132	9.3015
8.6865	9.82655		11.9791	10.1228		8.04985	8.64386			8.31324		8.70736	8.9571
9.52943	11.0492		11.4533	11.2009		8.5157	8.21917			8.29489		8.8009	9.75322
8.73132	10.4398		11.7842	10.4242		8.5157	8.97442			8.12864		8.7211	9.43045
7.71425	10.5632		11.7474	10.5999		8.65105	9.2854			8.17945		8.64025	9.63118
7.03342	10.9873		11.0251	8.35755		7.98299	8.58872			8.743		9.00563	9.33092
8.71768	10.7372		11.8673	10.1137		8.3443	9.75822			8.5725		8.97728	9.28077
8.95128	10.9255		11.8138	10.4168		8.88874	9.17493			8.04758		8.87958	8.97154
8.93369	10.0471		11.7599	10.2288		8.29462	9.04985			8.24137		8.90989	8.77149
6.55459	10.9694		10.8049	10.9462		7.79442	8.95128			8.38935		8.55459	8.47573
8.9571	10.7117		11.2246	10.7756		8.88264	8.36632			8.89431		8.67596	9.64205
7.9542	10.6555		11.757	10.9196		7.39232	8.74819			8.72559		8.37938	9.72962
9.03342	11.0587		11.3476	8.72792		8.56224	9.37504			7.67801		8.43463	9.53916
8.73809	10.6211		11.5613	9.81698		8.57365	9.04439			7.50603		8.85487	8.88264
8.51964	11.0701		11.3955	9.95274		8.10329	8.76487			8.027		8.61102	9.33762
9.28077	11.0147		11.9542	9.67948		8.45943	9.16742			8.07498		8.61838	9.27379
9.49385	11.128		11.7822	10.813		8.683	8.7039			8.07819		8.5812	9.5157
10.0056	11.6366		11.5196	10.5661		8.75822	9.75489			9.31461		8.50779	8.89482
9.46353	11.341		11.7553	11.374		8.51175	8.86419			8.29149		8.42627	9.29692
9.76487	11.0492		12.0279	11.0701		8.71081	8.53528			7.77581		8.85175	9.05799
9.64025	10.1624		11.7574	11.1655		8.21917	8.29921			7.61108		8.37938	9.66
9.32643	10.9844		11.4707	12.2146		8.11374	9.29921			9.00349		8.15482	9.44501
9.56033	11.2467		11.5807	10.4388		8.82972	9.84549			8.0211		8.58872	9.0607
8.92778	10.754		11.66	11.5363		8.53528	9.12928			9.671		8.3443	9.86573
9.40514	11.1389		12.1095	9.37938		8.19967	9.40939			7.97897		8.58496	8.86419
8.61471	10.8925		12.1849	10.7202		8.03892	8.47167			8.99947		9.03617	9.8933
8.95128	10.6275		12.1228	9.12153		7.76155	9.61287			9.79406		8.77808	8.96867
8.08215	10.5108		11.9009	11.7385		7.58496	8.93369			8.33381		8.61838	9.43254
8.2854	10.7912		11.7989	10.1497		7.55459	9.08215			7.03722		8.71425	8.96
8.90087	11.0028		12.0573	10.2668		7.9542	8.3837			8.08789		8.81698	9.44501
8.32193	10.8486		12.0434	8.71425		7.27613	9.03892			7.99094		8.75822	9.25974
9.31741	10.7245		12.2213	10.4388		7.91886	8.98869			8.25651		8.81378	9.35535
8.85175	9.97585		11.8591	11.0914		7.32193	8.8857			8.12421		8.76487	8.85175
8.82337	11.891		11.9553	11.1567		7.64386	9.27379			7.65102		8.86109	9.25739
8.56224	10.817		12.0203	10.7237		8.04439	8.61838			8.17203		8.82337	8.78463
8.94837	10.0967		12.0025	11.528		7.53916	8.96578			8.65442		8.95128	9.10591
9.15735	10.4336		11.9755	11.4273		7.20945	8.41363			8.87096		8.7879	9.46557
8.53138	10.8337		12.1134	10.6537		7.44294	8.92184			7.85292		8.93664	9.25739
8.61838	10.8765		12.0458	10.0967		7.87036	8.9542			8.78698		8.77149	9.57365
8.86419	11.1286		12.0331	10.9498		7.8392	9.21917			8.70662		8.79442	8.92778
8.70044	10.6519		12.1296	10.813		7.11894	8.97442			8.14025		8.75822	8.97728
8.89482	10.7968		12.1485	10.8963		8.04985	8.9571			6.92091		8.98584	9.02514
8.33985	11.0189		11.9647	10.6475		6.42626	8.78136			7.39794		8.64386	9.7211
9.01123	10.128		12.432	9.89482		7.93664	8.93369			8.73971		8.9542	9.1472
8.47167	10.983		12.061	11.0505		7.40939	8.96			8.10147		8.98014	9.59991
9.44915	11.3089		5.16993	9.35094		5.2854	8.89178			8.50558		9.44087	9.62753
8.9542	11.1163		5.04439	10.7185		5.16993	9.35535			7.99901		8.7039	9.40088
6.44294	9.99294		4.70044	10.9337		5.32193	9.03067			8.01029		5.24793	10.3083
4.70044	9.60733		6.70044	9.10591		5.08746	9.35315			9.04608		7.62936	9.09011
8.34873	10.9293		4.64386	11.1215		5.67242	8.84549			8.05006		5.55459	9.40088
5.45943	10.8009		6.76818	10.622		5.04439	8.92778			7.13816		8.15482	9.56605
8.49185	10.7347		8.8009	9.30834		8.69	8.86109			9.03607		5.72792	9.71425
5.67242	10.6645		6.18982	9.64205		6.35755	9.36413			8.60047		9.09011	9.85487
7.75489	10.6475		7.04439	10.3174		5.2854	9.47573			9.71834		5.04439	9.04166
5.75489	11.0762		5.2854	10.9578		7.93664	9.26444			7.67754		8.09276	9.46353
9.26444	10.9887		11.2366	10.9643		8.45533	8.67243			7.82362		8.82337	9.18488
9.59805	10.7474		11.2288	11.0875		8.54689	9.29921			8.49677		9.21917	9.05799
9.40514	11.1248		11.5546	10.7398		8.52356	9.26444			8.60885		8.89178	9.52356
8.74819	11.1248		11.432	10.5382		8.57365	8.83289			8.2371		9.01681	8.58496
8.62205	10.622		11.3123	12.0765		8.40939	8.50779			7.97886		8.49185	9.77479
8.99718	10.5765		11.5689	10.7108		8.36194	9.19967			9.16214		8.76487	9.11114
9.16491	10.5897		11.4605	10.6874		8.33985	9.33539			7.44897		8.93369	9.40088
9.11114	10.5603		11.6188	11.2095		8.67243	8.40088			8.31158		9.29462	9.11114
9.39017	9.87958		11.3886	10.6321		8.78136	8.55842			7.79123		8.94251	9.20212
8.41785	11.151		11.3163	10.9958		8.3443	10.1395			8.6417		8.69349	9.53333
9.37938	11.0795		11.617	10.2644		8.7039	9.00843			8.25941		8.77808	9.59991
9.2503	11.1254		11.4445	11.0795		8.13443	9.93221			8.21213		8.51964	9.59059
9.84392	10.4757		11.8158	11.041		8.73471	8.5812			9.11243		9.14211	9.61655
9.47167	11.1855		11.5943	10.8557		8.3837	8.90087			8.43835		8.89482	9.52552
9.74987	11.0841		11.5608	8.97442		8.82337	8.84862			8.12091		9	8.683
9.64566	10.4808		11.7339	11.5411		8.80413	8.57365			8.59685		8.98014	8.77479
9.59059	10.7082		11.4398	10.5353		8.55075	8.84862			8.63603		8.99718	8.65464
9.46557	10.9527		11.2738	12.224		8.78463	8.5812			8.22426		9.07949	8.99152
9.04166	10.2444		11.2149	10.8242		8.23362	8.85798			7.19717		8.69697	9.13955
9.15228	11.3869			10.3476		8.72792	8.71768			8.59557		9.00282	9.95128
	11.1235			9.03617			8.76819			8.43451			9.2384
	10.5177			10.858			8.77479			8.9279			9.14466
	10.875			9.62753			9.58684			8.30285			9.55075
	11.0112			9.15987			9.3443			8.65058			9.75322
	11.4732			10.6645			9.45533			6.64949			9.27379
	10.7756			11.0715			9.50184			8.12143			9.73132
	10.9144			10.643			8.81698			8.32102			9.83605
	10.5058			11.0327			9.02791			8.41426			9.18239
	11.6913			11.374			9.05257			8.76882			9.77149
	9.64926			10.8368			8.31741			7.44477			9.66178
	10.6529			11.8333			8.83289			8.20903			8.72451
	10.2192			11.5962			8.19476			7.71007			9.22882
	10.445			9.95274			9.24555			9.43672			8.75489
	10.8423			11.207			8.87345			8.03873			8.88264
	10.8017			10.9593			9.22641			6.43541			9.27612
	11.9951			10.4168			9.51767			7.86352			8.94251
	10.2131			10.1241			7.90087			9.0131			9.71939
	11.1376			9.9571			9.29462			8.24044			9.42627
	10.7557			11.6493			9.01402			7.76628			9.26679
	10.5343			11.2125			9.57365			7.72235			8.57365
	10.9076			11.8661			9.0634			8.50743			8.92184
	10.6944			11.526			8.49985			7.68506			9.61838
	11.0901			9.97728			8.74483			6.8098			9.41996
	11.2813			7.79442			10.973			8.731			8.32193
	10.7431			11.4315			8.24317			8.36783			9.02514
	10.3387			11.3581			8.73809			8.07542			9.55459
	10.5108			11.1904			8.2854			8.96635			10.2131
	10.9672			11.1312			9.85953			8.32848			11.0901
	10.5028			8.58496			10.115			9.1578			8.63662
	10.3531			11.2288			8.40514			9.17815			8.61471
	10.8941			11.0593			8.36194			7.99047			9.30606
	11.4722			9.97871			9.3837			8.81048			10.683
	10.0375			7.94837			9.28077						8.61471
	11.0961			11.1799			8.80735						9.224
	10.5727			11.8218			8.02237						8.74147
	11.0775			10.9248			8.53916						8.76487
	10.5186			11.0396			8.82337						8.5157
	8.64746			11.3476			8.52748						8.63662
	8.12928			12.0413			7.97154						8.32643
	7.85175			11.6434			7.6865						8.42627
	7.2854			11.0175			7.13955						8.18982
	7.7211			12.2802			8.41785						8.56986
	8.13955			11.144			8.03342						9.13699
	7.96			10.3848			8.63662						8.87652
	8.55075			11.0654			7.6865						9.20457
	8.29002			10.7574			8.11894						8.49985
	8.59991			11.5854			7.56986						8.14975
	9.50184			12.2303			7.75489						8.85487
	10.4584			12.1434			8.81698						8.63662
	10.5304			11.8611			8.84235						9.21917
	8.6865			11.2052			8.84862						9.39874
	10.4284			11.4656			9.81538						9.63844
	9.54496			12.2064			8.78463						9.77808
	8.82972			12.6598			8.61471						8.69
	10.0154			11.4466			8.32193						9.25267
	9.67419			12.2249			8.04985						8.33539
	9.86882			11.4294			9.39446						8.35315
	11.2046			11.776			9.20701						8.50383
	8.633			12.2453			8.24317						8.66534
	9.59246			11.1649			8.07146						8.93664
	8.26679			10.5488			7.50779						8.35755
	9.11634			11.4147			8.17991						8.66888
	9.10066			11.2372			8.24793						8.14466
	9.46353			11.7711			9.07949						8.98299
	9.20945			10.9352			8.05528						8.51175
	8.44708			11.1718			7.62205						8.92184
	8.67243			11.3089			7.93074						8.7879
	9.12928			11.0654			8.40088						8.92481
	8			11.0014			6.75489						8.84549
	10.9233			10.5018			8.37069						8.79116
	10.7305			10.623			7.88874						8.90989
	10.7566			10.7142			8.36632						8.86728
	10.6917			10.5953			8.37504						8.64386
	10.8376			10.69			8.62936						8.83289
	11.0286			10.6321			8.3443						8.84862
	10.8478			10.4346			8.01681						8.65464
	10.8337			10.4767			8.38802						8.79116
	10.6662			10.4747			8.47978						8.64746
	10.7013			10.4686			8.15482						8.77808
	10.7125			10.7499			8.44708						8.78136
	10.7977			10.6466			8.19967						8.43463
	10.6457			10.6493			8.33092						8.80413
	10.5098			10.5196			8.19476						8.76155
	10.8017			10.6546			8.21917						9.27612
	11.0437			10.8857			8.69						9.22159
	11.1911			10.7406			8.63662						9.26444
	11.1867			10.891			8.45121						9.28077
	11.178			10.8619			8.24317						9.22641
	10.9578			10.8416			8.30834						9.19476
	11.2402			10.796			8.44708						9.33092
	11.2258			10.676			8.3966						9.12153
	10.9549			10.8941			8.03342						9.09011
	10.8727			10.9535			8.19476						9.3443
	11.1843			10.7599			8.07682						9.224
	11.0021			10.7928			8.18982						9.2854
	11.2155			10.8887			8.65105						9.3966
	11.0539			10.865			8.29462						9.08481
	11.0382			10.6475			8.51964						9.27612
	11.1762			10.6537			8.42627						8.56986
	10.7566			10.6294			7.70736						8.56224
	10.927			10.3231			8.08215						8.40514
	11.0647			10.6475			7.71425						8.60363
	11.1954			10.6156			7.84549						8.42627
	10.9993			10.4959			7.53138						8.5157
	10.7566			10.7764			7.58496						8.60363
	10.6357			10.4969			7.93664						8.62936
	11.1421			10.5401			7.56224						8.57365
	10.7624			10.5401			7.82018						8.65464
	10.6847			10.4999			7.52356						8.44294
	10.988			10.8281			7.82655						8.5812
	10.9972			10.7254			7.74819						8.62936
	10.983			10.6733			8.13955						8.7039
	10.9366			10.5137			8.00563						8.73471
	10.8313			10.5363			7.87036						8.7039
	10.6618			9.83763			8.79116						8.97154
	10.623			9.8392			9.15735						8.91289
	10.8009			9.62753			9.13186						8.97442
	10.7952			9.94398			8.93958						9.28309
	11.3298			9.68124			9.01681						9.0954
	11.2761			10.0993			9.15987						8.86419
	11.163			9.96145			8.8009						9.26444
	11.0049			10.2981			9.22641						9.45738
	11.6448			10.633			9.97442						9.75489
	11.5319			10.821			9.61838						9.82655
	11.1555			9.96			9.71939						10.0741
	11.2462			10.332			9.67772						8.76487
	10.5048			10.0566			9.01681						8.65821
	10.7099			10.2621			9.06609						8.85175
	10.6147			9.88874			9.16239						8.95128
	10.7202			10.1712			9.06878						8.98584
	10.6239			9.93958			8.89785						8.7039
	10.8162			10.7904			8.61838						8.49185
	10.7474			10.7125			8.85175						8.69697
	10.9024			10.633			8.84549						8.52356
	10.3934			10.2046			8.69349						8.87036
	10.4062			10.8742			8.60363						8.67243
	10.5859			10.1176			8.62571						8.67948
	10.5068			10.2119			8.35755						8.8392
	10.6768			10.3966			8.69697						8.84862
	10.821			10.7863			8.09803						9.06878
	10.7657			10.4315			8.57743						9.17742
	10.988			10.6909			8.86728						8.98584
	11.1485			11.0505			8.94544						9
	11.1497			11.0423			9.04439						9.58684
	10.6239			10.421			9.39232						9.62388
	10.4157			11.0795			9.24317						8.65105
	10.9513			10.2843			8.66888						8.83289
	11.0539			10.3998			8.31288						8.67948
	11.2095			9.96145			8.5812						8.67596
	10.8494			10.196			8.03892						8.75154
	10.7805			10.7039			8.90087						8.66178
	10.7814			10.8305			8.70736						8.77149
	10.8742			10.5363			9.2384						8.91588
	11.1248			11.2324			8.86728						8.3837
	11.1824			10.2396			8.31741						8.29462
	11.2155			10.2796			8.19967						8.24793
	11.1261			10.196			8.38802						7.91886
	11.2167			10.0265			8.47573						8.78136
	10.6285			10.5717			8.24317						8.69697
	10.858			10.8572			8.42206						8.58872
	11.03			10.7723			8.36632						8.53528
	11.1643			10.8887			8.16491						8.96867
	11.1923			11.2656			8.76155						9.18239
	11.3603			11.3259			8.69697						8.99718
	11.5043			11.03			8.75489						9.00563
	11.6138			11.3326			8.75154						8.85175
	10.3365			10.5584			8.66888						8.59246
	9.26679			10.2738			8.62205						8.65105
	9.87498			10.0768			8.21917						8.70736
	10.0875			10.3783			8.41785						8.66178
	10.7582			10.1674			9.19476						8.6865
	10.9129			10.388			9.40727						8.47573
	10.6027			10.4788			8.71081						8.69349
	10.4325			10.0539			8.67596						8.57365
	11.1774			10.7151			8.12928						8.43045
	11.4341			11.0741			8.49185						8.52356
	10.7773			10.2384			7.96578						8.67948
	11.0203			10.4707			8.22882						9.40727
	10.3565			10.3365			10.0553						9.70563
	10.4999			10.4574			10.1267						9.25267
	10.5906			10.2408			9.62571						9.29692
	10.6275			10.4828			9.59246						8.97154
	10.623			9.8392			9.15735						8.97442
	10.7952			9.94398			8.93958						9.0954
	11.2761			10.0993			9.15987						9.26444
	11.0049			10.2981			9.22641						9.75489
	11.5319			10.821			9.61838						10.0741
	11.2462			10.332			9.67772						8.65821
	10.7099			10.2621			9.06609						8.95128
	10.7202			10.1712			9.06878						8.7039
	10.8162			10.7904			8.61838						8.69697
	10.9024			10.633			8.84549						8.30834
	11.1812			10.1599			8.53528						8.40939
	10.9425			10.6036			8.66178						8.86728
	10.4284			10.3902			8.79766						8.80735
	10.4553			10.7228			8.63662						8.94837
	10.7004			10.1137			8.66888						8.84235
	10.8657			10.3685			8.78136						8.82337
	10.5284			10.3998			8.224						8.41785
	10.9542			10.3003			8.25267						8.87036
	10.4062			10.8742			8.60363						8.67948
	10.5068			10.2119			8.35755						8.90689
	10.6175			10.7151			9.34207						9.13955
	10.374			10.7822			9.59432						8.65821
	10.9715			10.5236			8.99718						8.31741
	11.0987			10.3387			8.82337						9.38586
	11.2644			10.4707			8.53916						9.20945
	11.363			10.3923			8.8009						8.84862
	10.821			10.7863			8.09803						9.17742
	10.988			10.6909			8.86728						8.64746
	10.4346			10.4409			8.66178						8.92481
	10.2444			10.5498			8.46761						8.79116
	10.6777			10.6978			8.11374						8.73471
	11.0627			10.9787			8.97154						9
	11.1497			11.0423			9.04439						9.62388
	10.4157			11.0795			9.24317						9.40727
	10.4737			9.92333			8.0607						9.46761
	10.3575			9.9571			8.32643						8.88264
	10.2656			10.4909			8.48784						9.02237
	9.97298			10.5878			8.2854						9.03617
	9.99577			10.3783			8.59246						9.10591
	9.93516			10.1824			8.2854						8.83289
	11.0539			10.3998			8.31288						8.67596
	10.8494			10.196			8.03892						7.17991
	10.3531			10.5556			7.14975						8.2621
	10.0674			10.3049			6.56986						8.54303
	10.8849			10.7682			8.5812						8.72792
	11.1599			10.5793			8.90388						9.46964
	11.2843			10.7532			9.29692						9.32418
	11.204			10.6457			9.46964						8.79766
	10.9586			10.585			9.31515						9.03892
	10.9411			10.2204			8.86419						9.29002
	10.7977			10.6671			8.65464						9.43254
	10.7549			11.0694			8.45943						8.66178
	10.7814			10.8305			8.70736						8.91588
	11.1248			11.2324			8.86728						8.62936
	10.7773			10.7507			8.85798						8.7879
	10.6996			10.1649			8.99435						9.01959
	10.6537			10.4147			9.00282						9.33539
	10.3298			9.55075			8.76487						8.81057
	10.3998			9.80574			8.92778						9.19967
	10.4696			9.76487			9.27379						9.40301
	11.2986			10.7356			9.62205						9.43671
	11.1824			10.4533			9.50383						9.11114
	10.651			10.622			9.09276						9.02514
	10.6671			10.8065			9.37938						8.83605
	10.6166			10.3674			8.96						8.86109
	10.5906			10.6777			8.633						8.84862
	11.3907			10.0028			8.69697						9.08746
	11.0921			9.66356			8.95128						8.65821
	10.6027			10.5255			9.19967						8.82337
	10.3652			10.1472			9.01681						8.98014
	10.9665			10.2562			8.84235						9.35315
	11.3869			10.0634			8.75489						8.53528
	10.3231			9.78953			8.02791						8.66534
	10.6457			10.0458			7.7879						8.81378
	10.0293			10.8423			8.87036						8.96578
	10.1935			10.7977			8.9629						8.90689
	10.6303			10.7013			9.39446						9.16491
	10.3696			10.8517			9.46557						8.52356
	10.973			10.3242			8.67596						8.71425
	10.7211			10.3197			8.6865						9.3015
	11.2467			10.4377			8.64746						9.47573
	10.8719			10.6092			8.84235						9.09803
	11.0389			10.7912			8.97728						9.17493
	10.5868			10.9381			8.50383						9.31741
	9.64386			10.3685			7.85798						9.16742
	9.79604			10.3026			8.61838						8.93664
	10.1699			10.6645			8.90689						8.7879
	10.6156			10.4263			8.86109						9.49785
	11.0417			10.7657			9.0954						9.49785
	10.8502			10.9151			9.07414						9.44915
	10.2396			10.1485			8.18488						9.62936
	10.0795			10.0835			8.40514						9.30606
	10.3038			9.85175			8.80735						9.21917
	10.3095			10.3231			9.05528						9.14211
	10.2515			10.1712			8.41363						8.95128
	10.2981			10.4808			8.33985						8.85798
	10.9766			10.2167			8.7879						8.49586
	10.3531			10.3365			8.12928						7.72792
	9.41785			10.3859			7.6865						8.24317
	9.633			10.4367			6.24793						8.45121
	10.3487			10.3794			8.41363						8.65821
	10.4252			10.544			8.43045						9.38802
	11.2674			10.3253			9.61471						9.32643
	10.9571			10.4808			9.54303						8.70736
	10.6537			10.0293			8.55075						8.94837
	10.7846			10.0014			8.50779						8.79442
	9.95565			10.3826			8.17991						9.29692
	10.0224			10.4767			8.54689						9.15987
	9.9629			11.3531			8.62205						9.17493
	10.5971			10.9418			8.75489						8.43463
	10.1163			10.0403			8.20945						9.24079
	10.3707			9.87958			8.45121						9.10329
	11.4548			10.3443			8.82018						9.18735
	11.1812			9.91886			8.96578						8.29462
	11.2155			10.2796			8.19967						7.91886
	11.2167			10.0265			8.47573						8.93958
	11.6138			11.5732			9.11894						9.22641
	11.6869			10.927			8.78463						8.69697
	10.858			10.8572			8.42206						8.53528
	11.1643			10.8887			8.16491						9.18239
	11.3603			11.3259			8.69697						9.00563
	11.6138			11.3326			8.75154						8.60363
	10.9091			10.6285			8.31288						8.55842
	10.8642			10.6573			8.32643						8.59246
	9.26679			10.2738			8.62205						8.70736
	10.0875			10.3783			8.41785						8.87345
	10.8657			11.3061			9.04985						9.43254
	10.7245			11.0573			8.81378						8.49586
	10.6027			10.7423			8.3837						8.64386
	10.6448			11.1111			8.73471						8.8857
	11.1997			10.1774			9.02514						8.77808
	11.1144			10.858			8.73132						8.6865
	10.9129			10.388			9.40727						8.69349
	10.4325			10.0539			8.67596						8.683
	10.102			10.9823			8.60363						8.73809
	11.032			10.2866			8.77149						9.16742
	11.5622			10.6439			8.63662						8.82655
	11.4702			10.5565			8.59246						8.43045
	11.4341			11.0741			8.49185						8.67948
	11.0203			10.4707			8.22882						9.70563
	10.4999			10.4574			10.1267						9.29692
	10.6275			10.4828			9.59246						8.66534
	10.5382			10.9024			8.34873						9.31967
	10.9285			10.1523			8.84235						8.80413
	10.9418			10.1561			8.31741						8.78463
	10.6564			10.2912			8.37938						9.50184
	11.043			11.0941			9.01959						9.38154
	10.744			10.2703			8.73132						8.93664
	10.584			10.8758			7.97728						8.98014
	10.6636			10.7574			8.41363						9.16742
	9.99294			10.6733			8.45121						9.26913
	10.4988			10.5177			8.5812						8.89178
	9.98299			10.8122			8.25267						8.71768
	10.4481			10.3912			8.62205						9.13955
	9.66534			10.3354			8.45943						8.65464
	9.43045			10.7764			8.42206						9.17742
	10.5353			10.792			8.59991						9.47978
	10.2119			11.0224			8.17991						9.0607
	10.2082			10.0539			8.41363						9.33985
	9.60363			10.7624			8.53528						9.04439
	10.9381			10.3761			9.13699						9.10852
	10.9181			9.82018			8.92778						8.2621
	10.2467			10.0334			8.59246						8.9542
	10.1497			10.1306			8.84235						9.0607
	10.4909			10.5411			8.52748						9.17243
	10.6384			10.4009			8.86728						9.25974
	11.2656			10.5613			8.85487						9.23362
	11.2515			10.7524			8.81698						8.89178
	10.8971			10.9226			8.30378						8.98584
	11.128			10.8057			7.84549						9.5812
	10.0634			10.8178			10.3083						9.64025
	10.2656			10.4929			10.1611						8.86419
	10.4564			10.9016			8.63662						8.80413
	10.4999			10.7004			8.70044						9
	10.4325			10.5661			8.69349						8.82018
	10.6786			10.7632			8.51175						8.95128
	10.716			10.764			8.90989						8.76155
	10.7262			10.66			8.683						9.32193
	10.9901			11.4168			9.00563						9.26913
	10.9915			11.6587			8.98869						8.81378
	11.1052			10.6475			8.35755						8.8009
	10.9557			10.796			8.17991						9.05528
	10.952			10.7296			8.23362						9.1267
	10.5622			10.7262			8.55075						9.09803
	10.8353			10.6698			8.3443						9.1267
	10.8431			10.7632			8.40514						8.96
	10.9571			10.764			8.07146						8.91588
	10.9031			10.9315			8.46353						8.71425
	10.796			11.1637			8.66534						8.72451
	10.4252			11.2372			8.09276						8.90989
	9.54303			10.5117			7.7211						8.78136
	9.80252			10.7168			7.80736						8.96867
	10.4978			10.6303			8.62571						8.74147
	10.4949			10.6519			8.40088						8.7879
	10.5498			10.4168			8.80413						8.91588
	10.5038			10.7707			8.88874						8.95128
	10.5962			10.7748			8.74819						8.94837
	10.7457			10.6917			8.95128						8.94544
	10.7262			10.9084			8.45121						8.82972
	10.7271			10.8218			8.79766						8.78136
	10.7846			10.8533			8.65464						8.75154
	10.622			10.7524			8.7039						8.76155
	10.8541			10.4939			8.56224						8.63662
	10.5784			10.8857			8.61838						8.52748
	10.8486			10.7944			8.42627						8.63662
	10.7566			10.7423			8.73471						8.82655
	10.5147			10.4988			8.2854						8.76487
	10.6618			10.5906			8.54689						8.7039
	10.7074			10.8619			8.73132						8.73809
	10.3598			10.8572			8.57743						8.74819
	10.5774			10.4888			8.56605						8.74483
	10.5651			10.567			8.40514						8.83289
	10.5353			10.6484			8.31288						9.22882
	10.9381			11.0042			8.53138						9.56224
	10.9001			11.5152			8.81378						9.24079
	11.2137			11.3652			8.8009						9.14211
	11.1273			11.6027			8.86728						9.08481
	11.0451			11.4136			8.633						9.01959
	11.1649			11.5836			8.51964						8.97442
	10.9054			11.3548			8.62936						8.76155
	10.8758			10.7022			8.21432						8.54689
	10.8895			10.545			8.07682						8.81057
	10.9979			10.599			8.08215						8.73132
	10.9944			10.6529			8.25267						8.66178
	10.7557			10.6402			7.79442						8.52356
	10.9211			10.3945			8.11374						8.38802
	10.9751			10.2784			7.77479						9.20212
	10.7887			10.7457			7.46761						8.92481
	10.8226			10.5469			8.15482						8.73809
	10.8742			10.4346			8.01123						9.1472
	10.7532			10.8408			8.40939						9.04166
	10.683			10.8226			8.16992						9.07146
	10.9972			10.8673			8.32643						8.97154
	10.9979			10.8226			8.30834						8.98299
	10.9564			10.8842			7.74819						8.93664
	11.0668			10.8361			7.94837						8.76819
	11.098			10.6275			8.55459						8.91289
	10.8933			10.8486			8.47167						8.98014
	10.7781			10.8525			7.96						8.87345
	10.7846			10.8033			8.10852						8.7211
	10.8696			10.9159			8.13955						8.96867
	10.7296			10.6502			8.30834						8.76819
	10.952			10.7665			8.3443						8.84235
	10.8549			10.8788			7.96						8.82018
	11.1118			10.643			8.21432						8.75822
	11.0701			10.9389			8.09276						8.76487
	10.5868			10.8321			8.37069						8.86109
	10.8642			10.6546			7.70736						8.72451
	10.4231			10.888			8.54303						8.82972
	10.6777			11.3701			8.11374						8.75489
	10.8384			11.1805			8.30834						8.76819
	10.7615			11.0688			8.04985						8.41363
	10.4605			11.0189			8.12412						8.62205
	10.5727			11.0519			8.24793						8.69697
	10.4818			10.8704			8.34873						8.61102
	9.93221			10.7177			8						8.64386
	10.0768			10.8202			8.07146						8.74819
	10.0293			10.7912			7.7211						8.63662
	9.88417			10.7322			8.03892						8.3837
	9.61838			10.7202			7.64386						8.43463
	9.86882			10.7211			7.82655						8.59991
	9.49185			10.8265			8.12412						8.47978
	11.0126			10.5962			7.52356						8.28077
	10.9166			10.5584			7.84549						8.65464
	11.021			10.7237			7.97154						8.79116
	10.9723			10.5411			8.14975						8.5157
	10.9622			10.6996			7.44294						8.40939
	11.014			10.927			7.36632						8.48382
	11.1892			10.6448			8.40514						8.50779
	10.7985			10.8681			7.61471						8.31741
	10.9046			10.8146			7.70044						8.41785
	10.8619			10.4051			7.80736						8.29462
	10.9344			10.7591			7.61471						8.63662
	10.8918			10.5943			7.98869						8.44708
	10.8321			10.8186			7.90689						8.62571
	11.0546			10.5812			8.13443						8.37069
	10.8431			10.8842			7.76155						8.3966
	10.8057			10.42			8.19967						8.39232
	10.8478			10.8719			7.85175						8.683
	10.9737			10.6366			7.88264						8.633
	9.85487			10.8361			7.96						8.40939
	9.65284			10.8257			7.13955						8.5812
	9.83289			10.2969			7.74147						8.77808
	9.98584			10.9293			7.40939						8.49185
	9.79766			10.8017			7.69349						8.53528
	9.74651			10.6883			8.07146						8.54303
	10.2738			10.733			8.12928						8.62936
	9.90388			10.8194			8						8.53138
	9.81858			10.7936			7.61471						8.47978
	9.63481			10.9564			7.46761						8.61102
	9.80735			10.5498			7.53138						8.58496
	9.75989			10.8595			7.15987						8.29462
	10.0348			10.6671			7.27613						8.45121
	9.73132			10.9084			7.67948						8.49985
	9.88722			10.7262			7.85175						8.38802
	9.61287			10.622			7.92481						8.39232
	9.74483			10.6257			7.24793						8.21432
	11.9133			11.4772			8.10852						8.12412
	11.599			11.7134			7.49985						8.85798
	11.9669			12.7938			8.40514						9.56415
	11.4564			12.4331			7.91886						8.2854
	11.1517			12.0161			7.47573						8.36194
	11.5372			12.588			7.7211						8.91886
	11.1039			12.5314			8.25739						7.70044
	11.2228			11.9076			8.46761						9.10852
	11.9381			12.997			7.8392						8.84549
	10.6045			12.6933			6.83289						8.49185
	9.45533			10.8447			8.99152						8.87345
	9.27379			11.4712			8.39232						9.61287
	9.72962			11.5142			8.5812						8.27612
	10.2691			11.2929			9.18982						8.66888
	8.73132			11.3636			8.29002						8.64746
	9.42627			11.8106			7.85798						8.85175
	9.28077			11.7258			8.2384						8.78136
	9.07414			11.2744			8.0607						8.03892
	10.0098			11.8194			8.93369						8.04985
	9.57554			11.8887			8.18488						9.19722
	9.40939			11.0974			9.0634						8.43463
	8.19967			10.4409			7.83289						8.66534
	9.49785			10.7099			8.99718						8.39232
	9.58496			12.0701			8.43045						9.2621
	9.91139			11.2312			9.04166						9.21675
	10.5546			12.0423			8.46761						8.75154
	11.2509			11.8754			8.28077						8.46761
	9.68124			11.9333			7.57743						8
	9.77149			11.9304			8.03892						8.43463
	10.3652			12.7568			8.76155						8.33539
	9.61471			12.0403			8.0607						8.34873
	10.062			12.1418			8.224						8.63662
	10.1674			11.7956			8.02237						8.5157
	10.8796			12.0861			8.22882						7.9542
	9.36632			12.0098			7.36632						8.84549
	10.1948			12.0752			8.50383						9.09803
	10.9535			12.1991			8.10852						10.2216
	9.41996			10.8727			9.04712						7.82655
	9.71253			12.474			7.01123						8.53916
	9.24317			11.8525			7.29462						8.99718
	9.48985			10.8696			9.18982						8.60733
	11.2889			11.8853			8.69						8.35315
	9.82814			12.1147			7.53916						8.69349
	10.1724			11.8773			8.77149						9.48583
	9.35094			10.3966			9.11374						8.40514
	9.99152			12.3465			8.19476						9.12412
	10.2597			12.451			8.91588						8.36632
	10.5018			12.021			8.80413						7.45943
	10.446			12.3584			7.56224						8.24793
	10.1124			11.4903			7.8392						9.83605
	10.3663			11.3515			9.32193						8.47573
	9.31061			11.8906			7.62205						8.16992
	11.0815			11.9611			7.67242						7.97154
	10.151			12.1319			7.98299						7.75489
	9.71939			11.6922			7.52356						8.35315
	9.65464			11.643			7.88264						8.51175
	10.4083			12.6188			7.77479						7.75489
	8.95128			11.9922			6.55459						8.87345
	10.7142			11.9465			8.34873						8.57365
	10.5157			12.1749			8.72451						9.49185
	9.60177			11.464			8.25739						7.70736
	9.56796			11.7228			6.6865						8.11374
	10.9901			12.2688			8.60363						9.06878
	9.69174			11.3021			9.16239						8.94544
	10.1344			12.0021			8.60363						8.40088
	10.7789			11.3343			7.37504						9.45533
	10.1637			11.6353			8.69349						8.33539
	10.5508			11.6013			8.84549						8.06609
	10.0539			12.5758			8.70044						8.31288
	9.58496			12.1056			8.00563						9.00843
	10.1812			11.9016			9						8.94837
	10.5868			12.5717			8.09276						8.36632
	10.3174			12.2459			8.47978						9.45533
	10.5275			11.7603			8.97728						8.62571
	10.3805			11.9411			8.24793						9.33539
	11.4136			12.7484			9.12412						8.76487
	10.4747			11.9744			7.9542						8.74819
	10.3912			11.9403			8.79442						8.17493
	10.3287			12.0081			8.19967						8.57743
	9.34651			12.1367			8.63662						8.64386
	10.3663			12.3923			8.49586						8.73809
	9.49785			11.1273			8.37069						8.6865
	10.3859			12.5715			7.85175						8.33539
	10.4346			12.4494			8.24793						7.83289
	10.242			11.5864			6.58496						8.39232
	10.9929			12.1322			7.88264						8.99435
	10.4094			11.6533			8.41785						8.62205
	11.1668			12.5036			8.87036						8.17493
	10.0182			12.0694			7.93664						8.96867
	10.0914			11.5406			8.60733						8.60733
	10.1712			12.8694			8.36632						8.75822
	10.2288			12.1264			7.93664						8.41363
	9.80413			12.204			8.39232						8.77808
	10.5157			12.1043			8.45943						7.94837
	9.10852			11.8372			7.74819						8.12928
	10.3231			12.3109			7.39232						7.82655
	9.95855			12.1802			7.5469						8.48382
	10.2609			12.4281			8.9571						9.50977
	10.0154			12.6589			8.79766						9.29692
	9.88264			11.807			8.80413						8.56986
	10.8842			12.0865			7.74147						7.86419
	9.87498			11.944			8						7.7879
	11.4094			12.0678			7						8.31288
	10.3955			12.2467			7.76155						9.37069
	10.2264			11.4818			9.16742						8.33092
	9.04985			11.6262			6.06609						8.19476
	10.2021			12.2998			8.61471						8.55842
	10.2574			12.4778			7.92481						8.02237
	10.825			12.6935			7.72792						8.29462
	10.1649			12.1167			7.94251						8.45533
	10.9196			12.3545			8.97154						8.08746
	10.3038			12.3748			8.73809						8.98299
	9.56605			12.0307			8.88264						9.42836
	10.0348			12.1969			8.62571						8.04985
	10.1861			12.2131			7.90087						8.85487
	11.4727			12.1624			8.39232						8.85798
	9.55842			12.5253			8.15482						8.43045
	10.5821			12.0536			7.85175						9.0607
	11.2107			12.0721			8.67948						8.88874
	10.1573			12.5209			8.9629						8.45121
	10.9166			12.3267			8.02237						8.33539
	9.73132			12.1248			7.75489						8.0607
	9.37069			12.0758			7.41785						8.17991
	10.6609			12.2866			7.81378						8.18488
	10.3815			13.0427			8.11374						9.43671
	9.61102			12.2064			8.90989						8.44294
	10.5878			12.6839			8.37504						7.6865
	9.75822			12.0974			8.81698						8.28077
	9.93369			12.2219			8.16491						8.18488
	10.2264			12.2288			7.88264						8.63662
	10.6147			11.9073			8.62205						8.3837
	9.77972			12.4833			7.97728						8.76487
	10.6724			11.7279			7.56986						8.14466
	10.0688			12.3129			7.7211						10.0647
	9.6865			11.8254			8.31288						8.56986
	10.0647			12.1567			7.49985						7.97728
	10.0417			12.286			7.82655						8.33092
	10.7398			12.5677			7.72792						8.67596
	9.74987			11.7977			8.75154						8.683
	10.4707			12.0102			8.71768						8.76487
	10.1189			12.9127			7.90087						8.90989
	10			11.6555			9.47776						8.32643
	9.87652			12.242			7.97728						8.3966
	10.1331			12.0855			8.09276						8.36194
	10.0444			12.1836			8.08215						8.61471
	10.314			12.3146			8.28077						8.75489
	10.643			12.0861			7.91886						8.13443
	9.94544			11.9513			8.13955						9.26444
	9.95855			11.0954			8.40514						8.2854
	10.3151			12.3534			7.87036						8.17493
	9.55075			12.1215			7.52356						8.45121
	10.1812			12.0997			8.02791						8.09803
	10.4115			13.0954			8.77479						8.59991
	10.3208			12.2417			8.56986						8.18488
	9.85175			12.1867			7.60733						8.41785
	9.42206			12.4911			8.92184						8.3837
	10.0014			12.2149			7.65105						8.37938
	10.9054			12.4424			8.61102						9.78953
	10.4878			12.3748			8.64025						8.34873
	10.29			11.9794			8.46353						7.74147
	8.55842			9.74315			8.35315						8.67243
	9.98869			9.76819			8.69349						8.81378
	8.81698			9.90388			8.03342						7.74147
	9.33316			10.3663			8.41363						7.7879
	9.39874			10.2562			8.61838						7.52356
	9.27146			9.85175			8.19476						8.57365
	8.99435			9.37721			8.44708						8.04439
	8.62205			9.87036			8.33092						8.04439
	8.09803			9.63481			8.30834						8.74819
	9.52748			10.0607			9.51767						8.25267
	8.47573			9.68124			7.85175						8.2384
	9.50977			10.0403			8.89178						8.58872
	9.12153			9.51767			8.28077						7.71425
	9.50184			10.0084			8.09276						7.82655
	9.53528			10.3365			8.52356						8.224
	10.0375			10.4988			8.94544						8.55842
	8.37504			9.51373			8.36632						7.2854
	9.04439			11.0808			8.13955						7.48382
	8.78136			10.1459			7.60733						7.67242
	8.85487			10.4522			8.02791						8.64025
	9.46148			10.9665			9.60733						8.32643
	9.06878			11.5265			7.98299						9.0954
	7.7879			10.7347			6.85798						8.09803
	8.40939			11.5864			8.18488						8.67596
	9.3837			12.129			8.15987						9.08481
	9.00843			11.8471			8.21432						8.47573
	9.22641			11.6764			7.60733						8.61102
	8.67948			11.4025			7.76155						8.79442
	8.2621			12.0478			8.24317						8.98584
	9.46964			11.4372			8.5157						9.20212
	9.85487			11.3009			8.69						8.25267
	8.19476			10.8819			8.23362						8.85175
	9.57932			12.0032			8.43045						9.43463
	9.36632			10.6073			4.70044						8.08215
	8.19967			11.0721			8.15987						8.66534
	9.73978			11.9282			8.07146						8.58496
	8.2621			11.6022			8.21917						8.53138
	9.43254			11.5627			8.31288						8.633
	10.3106			12.158			8.40088						8.10852
	9.19967			11.697			8.11894						8.33985
	9.18735			11.6234			8.27612						10.6147
	9.06609			9.17243			9.02237						8.45943
	9.57743			11.9148			7.98869						8.59991
	8.21432			11.4878			8.53916						8.12412
	9.66534			11.7266			7.97154						9.10066
	9.57365			11.5765			8.49185						9.29232
	9.94544			11.0375			8.90388						8.72451
	7.7211			11.7574			7.45121						8.46761
	9.46964			12.0206			8.24317						8.5812
	9.13955			11.842			7.99435						8.35755
	10.0168			11.5962			8.86109						9.26444
	9.59805			9.83605			6.08746						9.25739
	9.63481			11.3805			9.19967						8.99435
	9.24793			10.3641			7.5469						8.44294
	9.60363			11.3371			8.55459						8.16992
	9.83131			11.1273			7.67948						9.03342
	9.84706			11.6506			8.45533						8.03892
	10.1972			11.6587			7.80736						8.37504
	7.55459			11.3498			7.12928						8.9542
	9.00563			11.8591			8.07682						8.83289
	9.25739			11.6078			8.15482						7.90689
	8.24317			11.6316			7.44294						8.89785
	8.6865			11.1886			7.85798						8.49185
	8.62205			11.7334			7.55459						9.51964
	8.82018			10.0967			7.61471						8.99152
	9.9629			11.0967			8.22882						8.74147
	8.82337			10.0362			8.10852						9.43879
	7.03342			10.8765			7.35755						9.73471
	8.24793			8.16992			7.37504						8.76487
	9.49185			11.4803			7.56224						8.72792
	8.15482			10.8719			6.49185						8.45943
	10.6045			12.2291			8.30834						8.92481
	9.75322			12.0369			8.25267						8.24793
	9.90689			11.7069			8.79116						8.71768
	9.57175			12.1196			7.56224						8.84235
	9.54689			12.1935			8.29921						8.52748
	9.59059			11.6234			8.53138						8.76155
	10.2633			11.905			8.53916						8.44708
	9.74483			11.7932			7.99435						8.49586
	10.5343			11.6542			8.20945						8.80413
	10.4346			12.1418			8.3837						8.43463
	10.0755			12.3891			8.0607						8.12928
	9.80735			11.6573			7.18982						8.34873
	10.0403			11.7232			8.2854						8.64746
	10.7048			11.7944			8.67243						9.47776
	9.60548			11.8357			9.15735						8.71768
	9.75489			11.7211			8.65464						8.224
	9.95855			11.9392			8.52356						8.26679
	9.76155			11.5901			8.74819						8.78136
	10.683			12.1529			8.73809						8.82972
	9.55459			12.7459			8.74819						8.21432
	10.875			12.8003			8.60363						8.47978
	9.35094			11.8646			8.35755						8.00563
	10.1774			12.0237			8.43463						8.61102
	9.86728			12.0718			8.52748						8.37504
	9.75822			12.1105			8.29462						8.38802
	10.1824			11.9672			7.97728						9.31967
	11.0437			11.7431			8.20945						8.82018
	11.4393			11.7698			9.72792						8.60363
	9.65105			11.8049			8.20945						8.50779
	9.94691			11.7313			8.2384						8.23362
	9.78953			12.3032			8.10329						7.91886
	10.5284			11.4757			8.51964						8.64025
	10.2574			11.8037			8.77149						9.50977
	10.1923			11.5512			9.04439						8.75822
	10.3696			11.7022			8.79766						8.59246
	9.43671			12.5377			8.40939						8.59991
	10.2021			12.4576			8.41785						8.16992
	9.62753			11.7952			8.12928						8.80735
	9.68825			12.1926			9.17991						8.45121
	9.99152			12.3069			8.73809						8.5157
	10.4949			12.5088			7.88264						8.71768
	11.1338			12.1852			8.29921						9.07682
	10.3253			12.1115			8.90989						8.92778
	10.7698			11.7241			8.88874						9.15735
	10.5981			12.0427			8.93074						8.76819
	10.207			11.3971			8.55075						8.37938
	9.85953			12.8303			8.59246						8.25739
	9.23362			12.2237			8.07146						8.61102
	10.1799			11.863			8.42627						8.50779
	9.71081			12.2776			8.73471						9.23601
	10.3783			12.4328			9.05528						9.37504
	10.0251			11.8669			8.633						8.02791
	9.74315			12.0389			8.49185						7.98299
	9.8392			12.4118			7.91289						9.19229
	10.3049			12.0272			8.56224						8.09276
	10.5821			12.058			7.86419						8.69349
	10.3231			12.0241			8.87345						9.12412
	9.98442			11.9535			8.59991						8.66178
	5.55459			11.3515			7.5157						8.50383
	8.8857			11.7895			8.11894						8.60733
	9.53528			12.6486			8.35755						8.17493
	9.09011			11.1793			8.07146						8.73471
	8.86728			10.6055			8.14466						9.10852
	10.1306			11.3998			8.13955						8.683
	10.6275			11.8317			9.52552						8.7211
	9.68475			12.5333			8.02791						9.30606
	7.33985			12.3867			9.27379						8.46353
	9.18735			11.8967			8.29002						9.28771
	9.18488			10.8257			7.63663						8.69697
	9.28077			11.5411			8.40514						8.99718
	10.0512			12.0604			7.87036						9.04166
	10.014			11.4404			8.08746						8.02237
	10.1787			11.2173			7.5469						8.09276
	8.97154			11.9046			8.29002						8.42627
	9.72281			10.9965			7.32193						9.90237
	9.25739			10.7789			6.56986						8.37938
	9.03342			11.1007			7.69349						8.90689
	9.21189			11.2615			8.10852						8.59246
	10.0389			11.4491			8.01123						8.90388
	9.1267			10.7524			8.49586						9.38586
	6.44294			9.39874			8.6865						8.11894
	7.02237			10.1408			6.6865						8.04439
	9.67243			11.5503			8.03892						8.03892
	9.40088			11.8005			7.52356						7.44294
	8.84862			11.6724			7.45121						8.00563
	8.53138			11.9773			7.67948						9.31967
	9.09011			10.0458			8.41363						8.20945
	9.683			11.6184			7.29462						8.37504
	9.44915			11.9385			7.71425						8.23362
	9.93074			12.437			7.97728						9.81378
	8.52748			11.0748			8.3966						8.87958
	8.42627			11.3421			8.00563						8.87958
	9.27379			12.1861			8.21917						8.17493
	10.3531			12.5524			8.09803						9.05799
	8.32643			11.3264			8.98584						8.7211
	10.7532			11.9571			8.08215						9.30606
	9.16742			11.381			8.41785						8.73809
	10.5575			11.7956			8.7211						9.17991
	9.18488			11.3788			9.15482						10.1611
	9.30378			11.2312			7.58496						9.70044
	9.11634			11.7009			8.73471						9.05528
	8.99152			11.3437			8.56605						8.69349
	8.42627			11.6348			8.67948						9.77808
	9.31967			12.6928			8.45943						9.13186
	9.57554			12.509			9.24079						8.87652
	8.57743			11.6755			7.44294						8.21917
	9.53138			11.0587			7.53138						8.89178
	8.19967			11.5934			8.04985						8.22882
	9.3966			11.0272			8.21917						8.76819
	7.44294			11.7561			7.88874						9.11114
	9.11894			11.8154			8.81057						7.01123
	7.90689			11.0526			7.14975						8.61838
	9.36194			11.576			9.31515						8.54689
	8.90087			10.764			8.07682						8.29921
	10.1137			11.4315			8.50383						8.90989
	8.73809			11.3038			7.82018						9.80252
	9.76984			12.5258			9.25503						8.33985
	9.45738			11.1911			8.10852						9.00563
	9.22641			11.8009			8.07146						8.86109
	9.76984			11.3095			7.93664						7.97154
	9.35094			11.7599			7.96						8.20945
	9.07414			11.5864			8.03892						8.45121
	10.1497			11.0478			8.44294						8.45533
	9.22882			11.8765			8.32643						8.54303
	9.87805			11.1026			8.20457						8.2384
	10.3966			10.4676			8.10852						8.79766
	9.50184			11.0126			8						7.9542
	10.2889			11.5211			8.37504						8.26679
	10.0362			11.4903			8.51175						8
	10.716			11.8758			7.56986						8.19967
	10.1383			12.0634			9.05257						8.60363
	9.61838			11.8568			8.2854						9.08746
	11.3382			11.3332			7.99435						8.16491
	10.9462			12.5691			7.82018						8.52748
	10.7566			12.9864			8.21432						8.66534
	9.73809			11.5565			9.13955						8.29002
	9.13699			10.6092			8.70044						9.01402
	9.97728			11.3658			8.20457						7.96578
	10.7134			11.0775			7.92481						8.74819
	9.80413			11.196			8.03892						8.60733
	9.67596			11.4231			7.53916						7.90689
	10.5651			11.3723			7.67948						8.12412
	10.8903			11.7431			8.51175						8.49586
	10			12.2712			8.37938						8.61838
	9.77149			11.3072			9.03342						8.54303
	9.48382			11.3343			8.5812						7.85175
	10.5613			11.2222			8.52748						9.13443
	8.82337			11.3332			9.22641						8.76155
	9.88111			11.3553			8.29002						8.49985
	9.92481			11.1144			8.76819						8.55459
	9.11114			11.5546			8.81057						8.35755
	10.29			11.5821			8.28077						9.57554
	10.2969			11.4584			8.04439						8.52356
	10.3565			10.9001			8.62205						8.72792
	10.0768			11.4978			8.43045						8.61102
	9.8719			11.6371			8.76155						8.48784
	9.67772			11.5536			8.40939						8.7039
	9.87652			12.5289			8.19476						9.34207
	9.71596			11.2929			9.35975						8.05528
	9.65105			10.9084			8.14466						8.89785
	9.44708			11.2918			8.48784						8.71081
	10.1984			10.5508			8.03892						8.44294
	9.36632			11.6434			8.03342						8.2384
	10.1874			11.5873			8.66534						10.0607
	8.73471			12.0178			8.37504						8.87958
	10.1699			11.1693			8.42627						8.18982
	10.7549			11.2155			8.48382						7.85175
	10.3826			11.2732			8.33539						7.79442
	10.1408			11.4893			7.8392						8.22882
	9.29232			11.4808			8.09276						8.40514
	9.49985			11.2167			8.39232						8.224
	9.87958			11.2455			8.16992						8.49586
	10.3966			11.5627			8.01123						8
	10.3185			11.3202			8.51175						8.41363
	10.255			11.5216			8.84862						9.08481
	8.85798			11.0161			8.36632						8.54689
	9.44087			11.098			8.83605						8.33985
	9.77479			11.204			8.62205						8.00563
	10.5048			11.1013			8.63662						8.30378
	10.611			11.7469			8.65821						8.03342
	10.5245			10.9322			9.03617						8.06609
	10.0661			11.5048			7.90689						8.53916
	10.2773			11.2258			8.13443						8.59991
	9.60363			11.1273			8.20945						8.56986
	10.0593			11.0286			7.97728						8.45943
	9.81218			11.7545			8.66534						8.75489
	9.07146			11.4522			8.44294						8.93369
	9.27379			11.6887			7.72792						8.57743
	10.4818			12.2706			8.52356						8.224
	9.75656			11.6564			8.48382						8.66888
	10.4388			11.6529			8.77149						8.61471
	9.73132			10.8588			8.18982						8.52748
	9.83763			11.4978			8.03892						8.64025
	8.96867			11.6234			8.73809						8.44708
	7.62205			11.5732			8.33985						8.29002
	7.43463			11.5353			7.76818						8.90388
	8.65464			11.7284			9.01959						8.22882
	8.40514			11.7773			7.62205						7.57743
	7.60733			11.058			7.87652						8.33092
	8.82337			11.5579			8.07682						8.04439
	7.19967			11.3608			7.97728						8.15987
	7.65105			11.7603			8.12928						8.51964
	8.45533			11.7142			8.21917						7.70044
	8.08746			11.2802			7.64386						8.47167
	8.24317			11.8126			7.91886						8.40939
	8.84235			11.6891			7.8392						7.93664
	7.96578			11.2113			7.70044						8.43045
	9.02514			11.7125			8.13443						8.66178
	7.70044			11.6434			8.82655						8.5812
	9.53138			11.2354			7.33092						7.85175
	7.43463			10.3912			7.8392						8.81057
	8.62205			11.7138			8.01681						8.78463
	9.82337			11.7965			9.21917						8.3966
	7.93664			10.7657			8.32193						8.81378
	9.07682			11.5319			8.23362						8.27146
	7.94251			11.4717			8.26679						8.75489
	8.49985			11.2963			8.48382						7.96578
	7.3837			11.363			8.42206						8.93958
	8.53138			11.2929			8.80735						8.26679
	7.45121			11.4409			7.65105						8.56986
	8.76819			11.9001			8.36632						7.82018
	9.29692			11.1978			8.55459						8.47978
	8.96578			11.7715			7.98299						8.67596
	8.54689			11.5127			8.67948						8.78136
	8.64025			9.61471			8.52748						8.56224
	8.80735			11.6542			8.23362						8.49586
	8.16992			11.117			8.33985						8.92778
	7.56986			11.4414			8.5157						8.56224
	8.224			11.5147			7.99435						8.45121
	8.44708			11.0921			8.48784						8.3837
	8.39232			11.7048			8.31741						9.10066
	7.62936			11.2396			9.02791						8.74483
	8.83289			11.9012			8.22882						8.65464
	7.52356			11.117			8.52356						8.11374
	8.98869			10.4512			9.01681						9.71253
	10.0348			11.7764			9.13443						8.85175
	8.08746			10.3443			7.71425						8.55459
	9.27845			11.4497			8.69						8.54689
	8.633			11.3918			8.25739						8.19967
	7.99435			8.71081			7.93074						8.43879
	8.16491			11.2952			8.82337						8.72451
	10.2046			11.5859			8.25267						9.12412
	10.3197			11.4357			8.60733						9.18735
	9.73132			11.0894			9.0607						9.06609
	9.99718			11.7262			8.35315						8.28077
	10.1649			11.6591			8.17991						8.77479
	10.3106			11.8471			8.7039						8.69697
	8.15987			11.3078			9.15482						8.76819
	9.224			12.0698			8.40514						7.58496
	8.54689			10.8517			7.76155						8.8009
	8.41363			11.7818			8.45533						8.54689
	10.8557			11.2046			8.60733						8.98584
	8.57743			11.2192			9.04985						9.20701
	6.65821			9.70044			8.29921						8.82018
	9.79116			11.2691			8.633						8.71425
	10.8265			11.9826			8.94544						8.75822
	10.1046			11.8341			8.8009						8.81057
	8.9571			11.3348			8.32193						8.52356
	9.74483			11.2119			8.76819						8.62205
	10.8735			11.1176			8.10852						8.99718
	9.50383			12.0861			9.21675						8.81378
	8.35755			11.1768			8.7211						8.41363
	8.19967			11.5445			8.14975						7.92481
	9.70908			11.9465			8.20457						8.11894
	8.70736			12.0144			7.58496						8.16992
	9.36851			11.2384			7.76818						8.57365
	9.95274			11.6839			7.67948						8.19967
	8.79116			11.3907			7.75489						8.17493
	9.06609			11.5206			7.74819						7.94837
	7.60733			11.4367			7.82018						8.2854
	7.06609			11.7394			7.45943						8.47573
	6.88264			11.697			7.75489						8.08215
	8.06609			11.4062			8.30834						8.25267
	8.50779			11.2282			6.83289						8.61471
	9.63481			11.4284			8.08746						9.10591
	7.96			11.5727			8.10852						8.29921
	6.79442			11.3174			7.52356						7.88874
	8.17493			11.6198			8.29462						8.3837
	10.1972			12.1421			7.84549						8.73132
	8.32643			10.8186			7.90689						8.53916
	9.10066			11.5023			7.24793						8.76487
	8.56605			10.8154			8.27612						8.35755
	9.22882			12.0168			7.15987						8.76819
	8.62571			11.8317			8.21432						8.3837
	9.44087			11.5479			6.97728						7.76818
	6.97728			11.2691			7.29462						8.6865
	7.90087			11.1026			8.21917						9.23362
	9.76155			11.9672			8.18982						9.94691
	9.30834			11.69			8.39232						8.52356
	8.09803			11.638			7.73471						8.29462
	9.55842			11.3454			7.40088						8.17493
	8.58496			11.5093			8.43879						7.97154
	7.85798			11.1351			7.04439						8.29921
	8.90989			11.2503			7.56986						8.21917
	8.77808			11.3832			8.87958						8.32193
	7.66534			11.7398			8.25267						8.02791
	8.93074			12.0276			7.62936						8.54689
	6.75489			11.4414			8.18982						7.96
	7.46761			11.3647			8.62205						7.91289
	7.65821			12.0624			6.71425						8.42627
	9.29462			11.8933			8.17991						8.87958
	8.71425			10.8842			7.88874						8.19476
	6.64386			11.9898			7.44294						8.52356
	7.52356			11.7347			8.33539						7.83289
	7.79442			11.6055			7.70044						8.38802
	7.88264			11.1867			7.33985						8.12928
	8.36194			11.5943			7.22882						8.18982
	8.09803			11.9344			7.70044						8.16491
	8.36632			11.7908			8.33539						8.59246
	7.41785			11.4767			8.15987						8.13443
	8.37069			11.357			7.02237						8
	8.07146			10.8564			7.96578						8.20945
	8.19967			11.1472			7.42626						8.89785
	7.08746			11.1812			8.23362						8.92184
	8.56605			11.3859			8.42206						8.61102
	9.09803			11.6294			8.36632						8.74147
	8.26679			11.3276			8.33539						7.33985
	8.30378			10.9278			8.43463						8.03892
	7.77479			11.462			7.93664						8.6865
	7.90689			11.5579			8.61838						8.20945
	8.79116			12.0924			7.84549						8.54689
	9.62571			12.0735			7.7211						8.51175
	8.93074			11.6502			8.39232						8.45943
	9.02514			12.3021			8.27612						8.31741
	9.90689			11.8114			8.20457						8.35315
	8.96			11.6161			8.42627						8.15482
	4.90689			10.8025			7.44294						8.90388
	7.75489			11.6852			8.224						8.78136
	9.09803			10.9701			8.13955						8.20457
	8.87036			11.4808			8.55075						8.70736
	8.9629			12.0841			7.45943						8.71425
	8.23362			11.5401			8.06609						8.98014
	8.77808			11.102			7.86419						8.26679
	7.97728			11.369			7.71425						8.54303
	8.57365			11.3723			8.36632						8.04439
	9.14466			11.7			7.45943						8.47573
	8.22882			11.06			8.43879						9.21917
	8.47167			11.2854			8.82655						8.53916
	9.36194			11.4205			8.70044						8.44294
	10.1098			11.3393			7.81378						8.50383
	9.65284			11.5241			7.84549						8.65105
	8.80735			11.1861			8.24317						8.28077
	9.82814			11.6175			7.90087						8.45943
	7.16993			11.6591			8.03342						8.43463
	8.65821			12.0427			8.08215						8.19967
	10.3487			12.2366			7.84549						9.80574
	9.32418			12.3026			8.9542						9.18488
	8.93958			12.6287			9.01959						8.47167
	10.2455			12.6432			8.97728						9.37069
	8.64025			11.5864			8.49985						8.89482
	8.58496			11.5784			7.65821						8.18982
	8.07682			11.8242			8.43463						8.28077
	8.51175			12.2729			7.7879						8.42206
	9.42206			12.2167			8.61102						8.83289
	9.63844			11.5887			8.37938						8.9571
	8.66534			11.4404			8.62571						8.49586
	10.7099			12.1535			8.37069						8.76487
	10.4656			12.2741			9.03342						8.51964
	9.89026			12.1357			7.23841						8.87652
	10.2432			11.9311			8.82018						8.90087
	10.4959			12.2034			8.01123						9.18488
	10.3185			12.103			8.19476						8.70044
	8.24317			11.7586			8.89785						8.7039
	9.52552			11.8053			8.49185						9.18488
	9.59059			12.3878			9.02237						8.91886
	9			11.8884			8.57743						8.74147
	9.48985			11.5717			8.72451						8.71425
	10.2515			11.8925			7.31288						8.66534
	7.70736			10.3587			8.93074						9.31967
	8.84549			10.4136			9.13699						9.62205
	10.4502			12.0495			8.2854						8.49586
	10.7406			11.42			8.24793						8.2621
	10.2656			11.4019			9.11894						9.24079
	10.2969			13.0432			9.65105						9.81538
	10.3476			11.7838			9.67066						9.27146
	9.52748			11.9487			9.19967						9.62022
	9.49185			11.8692			8.74483						9.15987
	9.41996			12.0451			8.94251						8.24793
	8.74147			11.9046			8.27146						8.73471
	9.71596			11.9741			8.89178						9.05799
	10.3826			11.6996			8.46761						8.53138
	9.59991			12.1013			9.04985						8.92184
	10.7013			11.9589			9.31288						8.64746
	9.8392			13.4793			8.8857						9.13699
	10.1923			12.2297			8.43045						8.39232
	10.3287			12.1056			7.98299						9.36851
	10.6636			12.168			8.90388						9.63118
	8.61471			11.4974			9.66534						9.5216
	9.4818			11.4105			9.69871						8.53138
	8.46761			11.8967			8.78136						8.633
	9.93516			12.0536			9.31061						9.54496
	9.22882			11.4858			9.56796						9.23362
	10.1497			12.535			9.44087						9.90839
	9.27845			10.754			9.75656						9.15228
	8.77149			11.4838			8.75154						8.82337
	9.67772			11.8971			9.1472						8.73471
	9.94251			12.1469			8.83289						9.01123
	10.4978			11.8626			8.18488						8.84549
	9.41151			12.1693			8.77149						8.8857
	9.84706			12.3575			9.18239						9.17243
	8.47978			11.7628			8.40514						8.86419
	8.93074			12.1351			8.38802						8.44294
	8.71425			12.1306			7.59246						8.47978
	8.96			12.4173			8.15482						8.43045
	8.69697			11.7615			8.01123						8.3837
	8.84549			11.5142			8.42206						8.3837
	8.25739			12.0778			8.33985						9.18239
	8.52748			11.9016			8.54689						8.49586
	11.5599			12.5758			9.13186						8.50383
	9.93958			12.6328			7.9542						8.87958
	10.0084			11.8396			8.40088						9.00282
	10.7993			11.9944			9.28077						8.97154
	9.01402			11.7056			8.49985						8.85175
	9.29921			11.8537			8.25739						8.93369
	9.47573			11.2568			8.55842						8.62936
	9.20701			11.7465			8.04439						9.36194
	10.1724			11.5608			8.51175						9.54882
	10.3955			11.3853			8.70736						9.37504
	10.1674			11.4696			8.44708						9.29232
	10.0375			11.5445			8.04439						9.79766
	10.543			11.9125			8.40939						10.207
	10.6573			11.3225			8.97442						9.88874
	10.2396			11.3619			9.24555						8.52748
	9.67243			12.2509			8.74147						9.2621
	10.4666			11.6073			8.81057						8.76819
	9.41151			12.163			8.71081						8.47167
	9.5812			11.7313			9.11114						8.66534
	9.57932			12.5416			9.03067						8.90388
	9.84392			12.2411			8.79766						8.55075
	9.66			11.6742			7.97728						8.92778
	8.93664			11.2923			9.18239						8.8857
	9.73471			11.781			9.35755						9.27612
	9.48583			11.1267			8.7211						8.75822
	8.75822			11.4528			9.04712						8.48784
	9.42206			12.3018			8.60363						9.91886
	7.97154			10.5226			8.53528						8.47167
	10.3498			12.1092			9.64926						8.82018
	9.31515			11.8246			8.683						9.39446
	9.59805			11.9061			9.03617						8.75489
	10.5575			12.5068			8.86419						8.45121
	10.4584			11.5479			9.05799						8.94251
	10.2021			11.736			9.683						9.03892
	10.098			12.0782			9.3966						8.93074
	9.39232			11.821			8.85175						9.10852
	10.1447			11.8838			9.12153						8.73471
	10.5196			12.0914			8.71081						8.64746
	9.63118			12.3859			9.05528						8.87345
	11.0265			11.883			9.36194						9.61102
	10.4676			11.7004			9.09276						9.37069
	9.99294			11.4429			8.52356						9.69174
	9.81538			11.3443			8.62936						9.55651
	9.81378			11.4934			8.30378						9.77808
	8.71425			10.5878			8.89482						9.45943
	7.92481			9.29232			8.18488						9.42206
	8.73809			9.62571			9.0634						9.62205
	9.59246			11.3674			8.66534						9.45121
	9.9263			11.5637			8.47978						9.69871
	9.72281			11.2929			8.78136						9.80413
	9.82814			11.4142			8.56605						9.85175
	9.21917			11.4486			8.72792						9.38586
	9.73978			11.3448			8.633						9.97585
	9.07682			11.1637			8.25267						9.74483
	9.82177			11.4507			8.51964						10.1724
	9.44294			11.5503			8.67243						9.97298
	9.44915			11.2125			8.53138						9.64386
	9.88722			11.2906			8.91886						9.54496
	9.91886			11.6861			8.49586						9.45943
	9.83605			11.1459			8.31741						9.84078
	9.82655			11.605			8.37938						9.62022
	9.48985			11.0974			9.05528						9.28309
	9.2854			11.1254			9.16491						9.96723
	7.96			9.53528			6.87036						9.99294
	9.53722			10.1085			9.8009						9.59246
	8.49185			11.1687			8.02791						9.66
	9.73809			11.032			8.59619						9.81218
	9.47978			11.242			8.5157						9.92926
	9.39232			11.0888			8.89482						9.81538
	9.93811			11.3864			9.06609						9.65821
	10.1434			11.5147			8.74819						9.10066
	9.23362			12.115			8.41363						8.94544
	9.73978			11.9912			8.60733						8.56605
	9.97011			12.2903			8.79766						8.57365
	10.3837			11.6613			8.58496						9.51767
	9.89482			12.3518			8.99435						9.44294
	9.13699			11.8549			8.09276						8.3966
	8.62571			11.178			7.15987						8.87652
	9.72451			12.2906			8.56605						9.27146
	10.2264			11.9524			8.77479						9.45121
	10.4115			11.888			8.98584						9.00563
	10.1836			12.152			8.39232						9.25267
	10.0674			12.528			8.89178						8.87652
	9.50779			11.9289			8.50779						8.03342
	10.4666			11.8673			8.02237						9.31061
	10.4848			11.5455			9.10591						9.00843
	10.2372			11.5999			8.14466						8.96
	9.22159			11.5177			8.04985						8.66178
	10.4305			12.0475			7.65105						8.7039
	10.8017			11.7805			8.51964						9.78627
	9.97298			11.4152			9.53333						8.67596
	10.4959			11.8517			9.02791						9.56033
	10.6996			12.6186			8.17493						9.29232
	10.1599			11.842			8.48382						9.69174
	9.91737			12.3222			8.20945						9.28309
	10.944			12.0593			8.54303						9.05799
	10.8057			12.5011			8.51964						8.99435
	10.0279			11.5892			8.24317						9.33092
	9.83763			11.9185			8.66888						8.98014
	10.4419			11.8899			8.49185						9.09011
	10.1699			11.8198			8.5812						8.59246
	9.9542			11.7198			8.29002						8.91886
	10.4574			11.9121			8.25739						8.71425
	10.0888			11.7524			8.06609						9.96
	11.056			12.0539			9.2384						9.10852
	9.98014			11.6303			8.51964						9.20945
	10.4325			11.4702			8.46353						8.40514
	10.2082			13.1491			8.33985						8.77149
	10.6582			12.0967			8.73471						8.71081
	9.15987			11.9377			8.31288						8.90087
	9.46148			11.5048			8.06609						8.98869
	9.93664			11.4409			8.2854						8.83605
	10.5421			12.8423			8.61102						8.37938
	11			12.116			9.00843						8.93958
	10.2715			11.7313			8.60363						9.19229
	10.3718			11.8738			8.67243						9.19967
	10.4564			12.1082			8.47978						9.82337
	9.98442			12.0563			8.50383						8.98869
	11.2998			11.8868			8.96						9.22641
	10.2384			11.6036			8.56605						8.72451
	10.3977			11.7219			8.87036						8.87958
	9.65821			11.8078			8.87652						9.81538
	11.4873			12.4813			8.73132						9.09803
	9.73301			11.7789			8.04439						9.11374
	9.90087			12.2246			8.46761						8.92778
	9.83289			12.1154			8.58496						8.94544
	10.3387			11.7694			8.64386						9.37504
	9.93664			12.0296			9.18239						9.17991
	10.4605			11.754			8.87652						9.0634
	9.75822			11.9088			8.59991						9.05799
	10.1344			12.2064			8.54303						9.90989
	9.89633			11.9869			8.46761						8.97728
	9.96434			12.474			9.21189						9.45943
	10.1344			11.9751			8.82655						9
	9.77972			11.4278			8.72451						8.75154
	10.0822			11.2372			8.01681						9.44708
	10.7591			11.9975			8.65821						8.74819
	10.2288			11.5999			7.64386						9.12928
	10.1383			11.9531			8.58496						8.81698
	10.0593			11.4878			8.28077						8.84235
	10.875			12.204			8.3966						8.59619
	10.6821			11.9322			8.69						9.11634
	10.2889			11.7711			8.64746						8.86109
	10.3923			12.3829			9.21917						8.79116
	10.7431			11.9035			8.7211						8.81378
	10.3038			12.4035			9.14975						8.9629
	10.5353			12.3966			9.05257						8.9571
	9.81538			12.0841			8.98869						9.32193
	10.3815			12.5038			8.98584						8.64386
	9.85487			12.3123			9.37069						9.08481
	10.2609			11.7645			9.07949						9.25503
	10.2761			11.7723			9.22641						8.85175
	9.82337			11.7822			8.15482						9.47978
	10.3287			12.6257			8.35755						8.86728
	10.1812			12.1777			9.12928						9.02237
	10.0566			12.3273			8.85487						9.15482
	9.03067			11.8711			9.01681						8.72792
	10.3003			11.464			8.57365						9.1472
	11.062			12.4826			8.75822						8.93369
	10.0607			12.5565			8.58496						9.57365
	10.8447			11.9237			8.61471						8.49586
	10.642			12.4775			8.69697						8.93074
	10.7507			12.2683			9.22882						9.81218
	10.5206			11.6944			9.02514						9.20457
	10.2348			11.9887			8.38802						9.02514
	10.7457			12.7867			8.76155						8.89482
	10.7904			11.6087			8.56986						8.94837
	10.9658			12.4757			8.97728						9.44501
	9.71081			12.152			8.76155						9.13443
	10.2656			12.5997			8.81698						9.20457
	10.6609			12.3543			8.58872						7.98299
	10.7431			11.5479			8.24317						9.51767
	9.91139			11.672			9.98157						9.58684
	9.84235			11.849			8.87652						9.64926
	10.1662			12.2703			8.02237						9.08215
	9.783			11.5338			8.40939						9.45738
	10.2432			11.8451			8.19967						9.54303
	10.2192			11.9929			8.72451						9.45738
	10.0661			12.0196			9.64025						8.77479
	9.92333			11.268			8.58872						8.97154
	10.2348			12.2267			7.73471						8.97728
	9.3443			11.9263			7.81378						9.05257
	10.4828			12.3222			8.53138						9.17243
	9.50383			12.0137			8.65464						9.26679
	9.35315			12.4893			8.3837						9.0634
	9.83447			11.8846			7.94251						9.14466
	9.88111			12.2455			8.93074						9.24555
	10.0237			11.3559			8.02237						9.29462
	10.2021			11.7151			8.61471						9.06878
	10.6375			11.7461			8.82655						9.12153
	10.007			11.9876			8.57743						8.99718
	10.0593			11.5962			8.67243						8.66888
	9.87345			11.4189			8.3443						9.42417
	10.3565			11.7091			8.79442						8.84235
	9.8009			12.4152			7.98869						8.9571
	9.85798			11.7322			7.84549						8.96867
	9.86882			12.0417			8.41785						9.15735
	10.2095			11.6289			8.86109						8.93664
	10.9816			11.8502			8.89178						9.3443
	9.91886			11.3415			8.33539						8.29921
	8.97728			11.9509			8.11894						8.59246
	11.0741			12.8653			8.50779						8.57743
	10.2946			11.5299			8.66178						8.47978
	9.55267			11.29			8.42627						8.78136
	9.95274			11.528			9.16491						8.55459
	10.4939			12.0035			8.79766						8.84549
	10.6027			11.2883			8.05528						8.78463
	9.49385			11.461			9.75154						8.90689
	11.1805			12.3891			8.76155						8.74819
	10.0593			11.8154			9.66711						8.9571
	10.314			11.7846			8.60363						8.7879
	9.78136			11.4305			8.57365						8.82018
	9.42417			12.5694			8.66178						8.37938
	9.87805			11.8106			7.72792						8.3443
	10.8001			11.5098			9						9.36194
	9.05257			11.9798			8.93074						8.65464
	9.67419			11.668			8.24793						8.80413
	9.53528			11.4215			8.74483						8.26679
	10.2348			11.5971			8.34873						8.95128
	10.115			11.1319			8.29921						8.13443
	9.9901			11.1637			9.13443						8.84549
	9.90989			11.0028			8.47573						9.27146
	10.2312			11.9192			8.13443						7.93664
	9.31288			11.403			7.69349						10.3376
	11.5068			12.3306			9.57743						8.98299
	9.50581			11.5579			9.59991						8.13955
	9.94398			11.8021			8.21917						8.27146
	10.1293			11.4429			8.79766						8.74483
	9.94544			11.4843			8.69697						9.50184
	8.73809			11.8053			9.27146						9.45943
	9.78463			11.6106			8.96578						9.46353
	7.97728			11.4315			8.81057						9.59059
	9.85487			11.1118			7.5469						9.75154
	9.79116			11.4105			8.3443						8.74819
	10.1007			11.3337			7.45943						9.90989
	10.2773			11.0762			8.62571						9.77808
	9.76321			11.4336			8.76155						9.25267
	9.59619			11.5962			7.61471						8.83605
	10.7944			12.1303			7.64386						8.67596
	11.9255			12.6101			8.85798						8.71768
	11.0593			12.444			8.90388						8.01123
	10.6101			12.157			8.75154						8.30834
	9.86419			11.2981			7.64386						7.98299
	9.55651			10.6883			8.35315						8.7211
	9.77808			11.1542			7.23841						8.76155
	9.89936			12.0185			8.09803						9.16239
	9.69697			11.1904			7.44294						8.30834
	9.72622			11.8206			8.45943						8.72451
	9.35315			11.3253			7.5157						8.75822
	9.61287			11.8106			8.91289						8.85487
	9.55842			11.5255			8.46761						8.51964
	9.26913			11.1052			6.96578						8.7039
	8.84235			10.9937			7.42626						8.93958
	9.46148			11.6357			7.50779						8.52748
	9.08746			11.5755			8.02237						8.5157
	8.7879			11.5299			8.47573						8.98299
	8.02791			11.4569			8.2621						9.24079
	8.9571			11.1466			8.07682						9.09011
	8.86728			11.6133			7.93664						9.36413
	9.35535			11.8952			8.81057						8.98869
	9.34207			12.1244			8.51964						9.50977
	9.42836			11.7777			8.37938						8.31741
	10.6777			12.0938			8.26679						9.39232
	10.2981			11.6466			8.23362						9.30834
	9.32868			11.2975			7.90087						9.33316
	9.62571			11.3315			8.59246						9.41574
	9.73809			11.3685			8.36632						9.14466
	8.93074			11.4767			8.54689						9.16992
	9.72281			12.279			8.57365						8.47978
	9.55459			12.5209			8.71081						8.98584
	9.86109			10.7574			8.72451						8.55842
	10.9773			12.5983			8.45121						9.20457
	9.85487			11.4152			8.47978						9.09276
	9.36194			11.218			8.76155						9.19476
	10.7887			12.0921			8.72792						8.3443
	11.2467			12.4891			9.25739						8.7039
	10.5565			12.0327			8.40939						7.71425
	11.1743			12.6278			8.93958						9.15482
	11.115			11.6519			9.05257						9.3966
	10.5498			11.8146			9.52943						9.63481
	10.3253			12.1548			9.75322						8.93369
	10.6502			11.7035			9.37504						8.95128
	10.5661			12.1244			8.39232						8.84235
	10.4949			11.7842			8.89482						9.15228
	10.0307			11.4868			9.00563						7.45943
	10.9454			12.145			8.61102						9.00282
	10.6008			12.5519			8.56605						8.12928
	11.3443			11.7309			7						8.50779
	9.96723			11.4383			9.48985						9.18982
	9.96145			11.7591			8.7879						8.45121
	10.2348			11.2562			9.02514						8.82972
	11.255			11.8062			8.8857						8.69697
	10.9629			11.7381			8.69349						8.67948
	10.6777			12.4633			7.13955						8.08215
	10.0553			12.2703			7.76155						8.73132
	9.54882			11.4357			7.01123						9.47371
	9.3966			11.543			9.41363						8.74819
	10.9694			11.6389			9.24793						8.83289
	10.5382			11.188			8.17991						9.02514
	10.2384			11.8118			7.74147						9.15987
	9.84235			11.06			8.25739						9.34207
	10.1637			11.8982			8.59246						9.51175
	10.1472			11.888			9.61655						9.44501
	9.59246			12.365			8.10852						9.39874
	10.8895			11.2143			9.22882						9.44708
	9.85331			11.5241			7.7211						9.17742
	9.24317			10.9144			9.19722						9.34651
	10.363			11.8162			8.21432						9.61287
	10.1812			9.3443			9.18735						8.70044
	9.57932			11.4062			8.07146						8.66888
	9.92778			11.2843			8.11894						9.15735
	9.7211			12.4435			9.48985						9.37504
	10.5401			11.7636			8.81378						9.11894
	9.8857			11.736			8.633						8.92481
	10.1344			11.6689			8.69697						8.76819
	11.2167			11.9425			8.71768						8.91886
	9.54689			11.4393			7.97154						8.89785
	10.021			11.6533			8.30834						8.91886
	10.0154			11.9366			8.3966						9.08481
	10.0768			11.7334			8.67243						8.12928
	11.183			11.7009			8.17991						9.11634
	10.3652			11.1491			7.98299						9.37938
	9.89026			11.3504			8.53528						8.30834
	10.207			11.3117			8.74147						8.81378
	10.0993			11.6411			8.52356						8.47978
	11.1749			11.8607			8.89785						8.54689
	10.151			11.2204			8.44294						8.71768
	10.4136			11.7545			9.16992						8.99152
	9.94251			12.0444			8.98014						8.77808
	11.0133			11.5873			9.04985						8.9571
	9.66356			11.6742			7.8392						8.91289
	10.2784			11.7448			8.83289						8.7879
	9.84078			11.5488			8.24317						8.36632
	10.3026			11.5883			6.9542						8.47167
	9.45533			11.9622			8.33985						8.33539
	10.9687			12.1752			8.73809						9.71939
	10.2021			11.4512			9.20212						9
	9.95565			11.1163			8.33985						8.83289
	9.86728			12.7572			8.55842						9.51767
	10.2155			12.3259			8.76819						8.40088
	10.6175			11.4818			8.65821						8.82337
	10.2597			11.2998			7.96						8.44294
	9.80252			10.6393			8.77808						8.55075
	11.1306			11.577			8.19476						8.52748
	9.66711			12.0123			9.61287						8.80413
	10.4553			11.9069			8.66534						8.59246
	10.544			11.2946			7.49985						9.53916
	10.9751			11.3185			9.25503						9.16491
	9.82018			11.7292			7.94837						8.49586
	9.59246			11.6321			8.71425						9.633
	10.6402			11.8102			8.3443						8.69
	10.0593			11.5314			9.06609						8.82337
	9.75154			10.8727			7.49985						8.52748
	10.6303			11.6529			6.93074						8.48382
	10.0848			11.827			8.28077						8.53528
	10.5821			11.6202			8.76487						9.05799
	10.633			12.6143			8.9571						8.43879
	10.3003			11.5803			8.94837						8.47978
	10.2324			12.292			8.25267						8.81057
	10.4969			12.6981			7.86419						8.9629
	9.24079			11.8895			8.71081						8.90689
	8.24793			11.5186			8.50779						8.67948
	9.80574			10.733			7.7879						9.33092
	9.99294			10.7322			7.47573						8.56224
	8.65821			11.9418			7.76818						8.96867
	9.09276			10.9189			8.37069						9.01681
	9.42627			12.0035			8.09276						8.76487
	9.48583			11.0498			7.70044						8.75154
	8.53916			11.744			8.11374						8.08215
	7.94251			11.3515			8.19967						9.3443
	9.23601			10.9901			8.35315						8.18982
	10.1408			10.8345			8.40939						9.26444
[truncated: 364 more rows]

## Sheet: Figure 1F
siCTL	siSTT3A	siSTT3B	siMOGS	siGANAB	siMAN1B1
1	1.0402	0.878637	0.67951	0.725149	0.854007
1	1.14612	0.836673	0.701947	0.7849	0.913011
1	1.06464	0.894374	0.714767	0.7849	0.885061
1	1.10538	0.923225	0.660278	0.795763	0.897483
1	1.14883	0.894374	0.698741	0.719718	0.9068

## Sheet: Figure 1G
siCTL	siSTT3A	siSTT3B	siMOGS	siGANAB	siMAN1B1
332	552	67	233	76	213
416	416	220	318	72	292
460	524	78	245	117	346
342	289	167	190	143	161
395	301	347	160	106	159

## Sheet: Figure 1H
Normal	Tumor	Metastasis
1200	904	1345
1099	912	1214
2073	499	1914
1284	467	1581
1304	767	1711
1066	426	1781
1353	2629	1454
1095	1306	2233
856	570
409	690
345	420
532	1043
241	663
406	710
577	248
347	466
527	374
418	323
429	673
350	278
338	395
448	739
442	1073
264	1027
502	1471
475	4426
362	1041
513	1402
300	682
327	178
304	1287
417	1272
554	872
350	760
449	1213
372	1393
384	888
474	1105
338	1011
506	920
317	1000
450	1273
543	1146
422	803
423	1847
764	905
419	1178
508	933
328	1105
356	1607
1202	1266
826	1379
2104	795
813	774
549	1205
1152	1210
358	1901
713	862
585	710
769	1141
624	624
315	1909
1383	647
1108	1412
465	739
1030	1308
1021	1238
1350	1323
875	1290
873	613
605	1403
1088	1634
1124	764
413	939
1165	594
541	1991
1143	839
790	1435
572	736
839	1472
857	2380
930	1233
1100	1143
1218	881
1012	990
631	1397
722	1069
1482	1690
1111	1148
965	1307
618	837
1014	1095
919	1537
1208	1159
1147	894
888	563
802	1443
309	1377
882	625
1406	1217
1167	1343
1580	967
1157	1094
1169	1693
1184	1264
1311	1258
1486	722
1706	709
1369	1586
1286	1305
1216	980
1401	1334
764	836
1688	1188
974	722
1140	1301
1442	1083
1826	1512
1457	1180
1289	836
1251	930
1415	894
1260	1165
1475	523
1182	2019
1465	2104
1241	1100
1691	1217
1225	1009
1356	702
1085	649
1366	1159
1181	1912
517	1029
383	563
516	743
2385	1255
827	961
3068	1039
1200	2000
1354	570
661	1861
1411	906
1938	946
1426	1023
1274	769
2115	1459
1422	877
2289	866
1291	672
1794	769
1976	717
1830	1005
1936	1348
1536	954
1367	940
943	439
1540	960
1607	2063
2249	903
1288	650
897	725
1375	663
1527	1362
1236	1155
1561	1112
584	1679
395	1576
487	534
567	1827
420	1200
638	762
296	939
297	684
384	763
178	1429
240	708
533	785
153	540
480	618
170	790
420	1095
190	642
407	532
1260	570
920	455
277	574
695	273
397	496
858	461
592	421
542	509
369	395
712	386
1097	861
282	379
853	487
1251	776
972	406
413	449
959	632
1352	456
1012	1468
1179	630
698	840
851	351
556	843
567	384
1231	268
1049	407
565	585
1176	557
578	654
1505	336
933	190
1008	799
827	346
997	526
729	417
1337	511
950	373
1080	541
991	611
1197	656
809	610
845	559
1053	661
990	1149
995	582
478	636
320	387
1564	279
2333	751
1827	731
1630	499
1332	307
2602	364
2725	1169
2600	1616
1878	2438
1391	1100
1670	1873
1975	1173
1030	1329
3451	1180
1576	1086
3050	1313
2023	3340
1268	1112
1007	1779
2003	1591
1146	3099
2272	1387
2646	1031
2501	2268
991	1130
734	1016
1271	2843
230	2660
257	1262
227	1693
190	1030
1458	2507
1503	1664
1646	2756
524	1386
1004	2830
1152	1200
2585	2587
559	2946
992	1712
746	1855
1008	1437
1645	1986
702	1986
978	1429
1488	1834
1628	1353
1310	1284
783	1855
1311	1276
1537	1223
1402	2386
1270	487
1539	1313
1150	1534
852	987
1260	1221
1166	1437
678	1680
718	2125
955	624
947	580
896	1204
803	520
1140	952
1548	921
1753	907
1511	866
1342	700
1165	703
1413	850
1467	582
1328	864
1461	996
1345	1114
1013	567
994	640
1198	673
1183	443
1353	688
1203	664
870	283
1312	390
909	1030
1276	811
1162	357
1259	606
1343	362
1425	736
1420	629
1515	783
1243	498
1700	502
1888	717
1611	457
1765	730
1434	478
1666	571
1453	845
1424	538
1318	1216
567	834
1449	1180
1542	1015
1641	869
382	1266
1252	652
1177	654
1180	858
1178	778
1341	938
1367	682
1416	915
1620	363
1811	635
1498	1890
1611	561
1182	1408
1423	1064
1432	670
1680	1393
1021	1438
1088	631
977	1422
1106	547
591	834
1122	1337
1237	594
1176	806
681	653
941	447
881	611
1346	743
1416	515
866	930
829	682
763	1061
899	720
872	1072
894	881
1391	840
1582	967
1569	811
1249	1392
853	576
1362	364
1828	981
1288	920
1369	784
1581	1301
1403	828
1269	1359
1668	1115
1650	896
1508	610
1800	1262
1711	1058
1298	1925
1158	765
1302	602
	837
	555
	882
	566
	517
	1253
	879
	642
	383
	722
	581
	819
	414
	1065
	844
	1169
	1546
	497
	757
	1068
	460
	1147
	674
	654
	529
	1686
	879
	968
	1098
	648
	873
	643
	883
	999
	882
	959
	1515
	589
	981
	576
	1103
	1185
	719
	755
	1551
	428
	821
	792
	809
	762
	904
	1275
	1134
	782
	432
	600
	590
	866
	585
	1409
	756
	1119
	859
	765
	867
	1365
	1175
	461
	837
	802
	933
	796
	997
	804
	1096
	1498
	1333
	1038
	1103
	774
	1071
	994
	970
	998
	1221
	1183
	921
	1513
	1720
	2037
	1150
	916
	1175
	1477
	1326
	1555
	1774
	1009
	1760
	1448
	1629
	1437
	819
	1640
	691
	2288
	1324
	1412
	1247
	1717
	1153
	1274
	1595
	1018
	1647
	888
	1770
	1331
	1230
	1782
	1653
	1337
	2550
	824
	1239
	947
	1790
	1184
	936
	723
	1737
	1286
	1256
	931
	758
	654
	1789
	904
	1160
	907
	1945
	1192
	1615
	1605
	1600
	1488
	1779
	1681
	1223
	1272
	708
	1587
	2158
	1300
	1295
	1840
	1446
	1541
	1425
	1695
	1424
	1324
	1757
	1167
	1831
	2317
	1854
	1158
	1528
	1456
	1489
	1847
	1432
	1033
	1449
	1540
	1110
	1763
	2813
	1354
	1900
	1293
	1351
	1611
	1366
	1468
	1839
	1733
	1326
	2041
	1487
	1091
	2380
	2105
	1829
	1416
	1731
	1366
	1076
	1960
	1788
	2203
	1208
	1891
	1555
	1866
	1134
	2178
	1578
	1237
	1564
	1613
	1446
	1990
	1379
	1545
	1991
	3192
	1065
	2215
	1299
	2171
	2118
	1595
	1427
	1334
	1299
	837
	2155
	1439
	1900
	2251
	1144
	1897
	1603
	1990
	1728
	2402
	2802
	1783
	1382
	444
	749
	449
	462
	773
	757
	974
	426
	530
	691
	659
	632
	1032
	814
	512
	672
	1686
	2495
	2855
	1247
	2511
	2008
	1557
	1864
	1706
	1377
	1270
	3009
	1219
	544
	1322
	2222
	1526
	1675
	1667
	1037
	1111
	1096
	997
	980
	1255
	1455
	1803
	2100
	1460
	1051
	1846
	1637
	1415
	2115
	1894
	1253
	1648
	1281
	1546
	2302
	1570
	1267
	1390
	1671
	1765
	1643
	1329
	1354
	1531
	1266
	1402
	1369
	1005
	1333
	1186
	3803
	2118
	1709
	1481
	1827
	1081
	1429
	1280
	1939
	1563
	1459
	2298
	1387
	1837
	2013
	1800
	1879
	2016
	1040
	1432
	1718
	1201
	2812
	1934
	1335
	1302
	1711
	1674
	1340
	1881
	1897
	1868
	1615
	1128
	1232
	2235
	1702
	1539
	1109
	1593
	2312
	1943
	3405
	1759
	1867
	2254
	1352
	2112
	2663
	1183
	2026
	2832
	2096
	2685
	2245
	1488
	1891
	1818
	2100
	2143
	1727
	2204
	1720
	1853
	1647
	1076
	1553
	2048
	1794
	1327
	2403
	1639
	2103
	1859
	3060
	1450
	1444
	2465
	2455
	3203
	1308
	1063
	2024
	2188
	1575
	2695
	1459
	1673
	1796
	1920
	2604
	2114
	2059
	1115
	2206
	4036
	2222
	2604
	1853
	3005
	1661
	1861
	3263
	1605
	1886
	1489
	2011
	1988
	670
	319
	709
	713
	634
	619
	2000
	346
	613
	314
	426
	809
	709
	200
	336
	240
	486
	528
	2209
	1846
	1208
	1526
	1312
	1175
	1351
	1841
	3152
	2830
	1286
	1455
	1202
	2289
	1085
	1636
	868
	1574
	1334
	1210
	2311
	858
	1355
	1542
	2358
	2263
	977
	2168
	1716
	1793
	1091
	2082
	1400
	2170
	1474
	2981
	937
	1340
	817
	1371
	995
	1822
	1786
	1333
	4819
	2739
	1434
	1811
	1075
	2309
	1358
	1622
	2240
	3799
	2027
	1202
	1071
	1191
	1409
	2024
	4635
	1736
	1513
	3283
	1629
	1570
	3130
	2089
	1114
	2920
	2408
	2123
	1907
	2438
	2065
	1248
	814
	2513
	1051
	2878
	1366
	1393
	1030
	1228
	1781
	2808
	1337
	1222
	741
	1247
	1088
	901
	1355
	1312
	1330
	1042
	1124
	1423
	1510
	954
	2281
	1420
	1243
	2356
	1461
	1587
	1029
	1801
	1413
	1258
	952
	2112
	1564
	1203
	1299
	859
	2312
	1446
	1115
	1883
	833
	1420
	1499
	1156
	1087
	2162
	1256
	1035
	1894
	1446
	1498
	1863
	1943
	1979
	1018
	825
	835
	2011
	3576
	2367
	1890
	2079
	2015
	1831
	1880
	2059
	1843
	1765
	1733
	2241
	1854
	1903
	1548
	2379
	654
	1577
	1352
	2992
	1267
	1058
	1265
	1632
	1566
	2058
	1300
	1203
	1125
	432
	1563
	1628
	1183
	931
	1423
	2340
	2597
	657
	1511
	2748
	2095
	1310
	1145
	1305
	1738
	1215
	1080
	404
	259
	373
	247
	1465
	1512
	1565
	1044
	1719
	1071
	1863
	1195
	1366
	706
	1314
	1067
	1055
	975
	1107
	1457
	1614
	1000
	1186
	2249
	3010
	2591
	2042
	1470
	1724
	1894
	1209
	1880
	1768
	2211
	1541
	2100
	1107
	1705
	1268
	2002
	1453
	1948
	1441
	2004
	3695
	1498
	2080
	1698
	2018
	1998
	1979
	1663
	1699
	959
	1448
	1403
	1557
	1763
	1762
	2559
	2119
	2803
	4538
	1749
	1531
	1836
	1600
	1136
	1540
	3182
	2311
	1908
	1764
	1069
	1964
	1848
	1165
	2293
	1531
	2109
	1125
	1393
	1478
	1968
	1393
	2144
	2155
	1689
	1835
	2474
	2519
	1968
	2053
	2237
	1949
	2140
	243
	278
	822
	410
	371
	1392
	609
	493
	640
	647
	513
	419
	261
	379
	534
	193
	262
	186
	745
	385
	519
	951
	354
	768
	238
	263
	887
	297
	203
	568
	241
	292
	307
	297
	794
	1274
	1011
	856
	1127
	944
	2459
	2831
	1317
	2617
	1470
	811
	1937
	1792
	911
	1893
	1846
	2354
	2219
	2032
	1927
	1554
	1873
	2031
	2407
	1925
	2697
	1781
	1723
	1461
	915
	1855
	1648
	1664
	2677
	1637
	2084
	1463
	2248
	1883
	1373
	2205
	1520
	2350
	1135
	1826
	1272
	1411
	1281
	1084
	2075
	1099
	940
	1278
	578
	1691
	1413
	1923
	1254
	1074
	2189
	1836
	1446
	2971
	2028
	1099
	1236
	854
	780
	889
	1447
	603
	1553
	1418
	1089
	946
	1418
	2099
	1504
	1145
	619
	1890
	2688
	1713
	1434
	1460
	1307
	1807
	1892
	1225
	1493
	1787
	2298
	1427
	1807
	1282
	1194
	800
	1420
	1333
	1148
	1614
	1683
	1884
	1476
	1482
	921
	273
	766
	550
	603
	212
	468
	773
	790
	797
	965
	577
	325
	1460
	309
	622
	257
	621
	1072
	919
	547
	888
	351
	479
	146
	900
	507
	1395
	497
	643
	847
	893
	249
	580
	392
	605
	982
	835
	889
	320
	511
	493
	575
	644
	1005
	352
	466
	996
	625
	936
	733
	1077
	604
	637
	409
	1394
	1443
	905
	1830
	1452
	1374
	1854
	2324
	1736
	1494
	984
	1668
	1368
	1330
	1485
	1610
	1398
	1806
	1131
	1012
	1107
	2324
	1773
	1561
	1457
	1448
	3577
	1380
	1669
	1330
	1613
	1125
	1087
	1025
	1915
	2124
	1738
	1285
	2126
	2216
	2871
	1267
	929
	1166
	1257
	939
	1715
	1522
	1654
	1094
	2984
	1461
	2236
	1810
	1749
	1253
	2946
	2034
	1995
	1143
	1007
	1325
	1392
	1387
	2003
	1551
	2055
	1846
	1464
	1269
	1027
	620
	1308
	1713
	1137
	1996
	1834
	1784
	1916
	1613
	2297
	1993
	2912
	2526
	1904
	2172
	1545
	1681
	1851
	1911
	1591
	2467
	1876
	998
	1555
	2017
	1702
	744
	3211
	2252
	1657
	1251
	1164
	1291
	1783
	1913
	1201
	1530
	1483
	1512
	1390
	2133
	1681
	1357
	1053
	2234
	1235
	1090
	1807
	1633
	3020
	2304
	1151
	2064
	1461
	1537
	1591
	1613
	1545
	1443
	2302
	1418
	2409
	1583
	2148
	2389
	2745
	950
	2178
	1637
	2681
	1523
	914
	1436
	1901
	1704
	4034
	3536
	2843
	2243
	1179
	717
	251
	730
	1027
	1916
	1577
	2195
	1192
	1837
	1460
	3913
	2257
	1543
	2767
	1189
	2781
	1688
	1029
	2478
	1125
	2736
	1255
	2030
	1556
	1692
	1079
	1424
	1356
	1169
	552
	1463
	894
	1206
	1442
	730
	1148
	975
	1354
	1456
	1757
	1521
	1430
	2104
	1893
	1051
	2456
	1501
	2099
	3559
	2126
	1997
	1203
	1864
	1127
	1026
	1660
	1116
	2381
	1624
	1953
	2482
	1497
	1504
	1291
	1284
	1632
	1475
	1646
	1760
	1749
	2255
	1609
	1083
	1369
	883
	2993
	1554
	2072
	2031
	1822
	1066
	972
	1082
	2452
	1519
	1635
	2815
	1205
	1461
	1632
	1996
	2035
	1999
	1557
	1743
	1988
	1888
	2847
	1341
	775
	2517
	1642
	2610
	1540
	990
	1722
	1808
	2654
	1797
	465
	1898
	2807
	1490
	2485
	1648
	1502
	2951
	3905
	1965
	1452
	2300
	1931
	1937
	813
	1679
	1697
	1901
	2258
	1452
	1520
	1134
	530
	655
	809
	855
	618
	372
	528
	456
	440
	630
	712
	354
	360
	269
	560
	471
	640
	486
	495
	568
	488
	390
	493
	429
	678
	502
	412
	393
	456
	500
	309
	434
	532
	277
	466
	486
	440
	360
	817
	598
	361
	610
	353
	400
	364
	518
	315
	483
	362
	297
	330
	526
	340
	542
	294
	709
	515
	735
	755
	629
	429
	547
	320
	358
	501
	371
	345
	355
	455
	330
	527
	392
	261
	561
	482
	309
	919
	411
	576
	667
	348
	548
	366
	318
	288
	396
	379
	550
	577
	372
	679
	431
	438
	535
	451
	457
	602
	355
	370
	583
	682
	391
	315
	503
	457
	442
	482
	539
	491
	479
	1041
	708
	652
	383
	560
	446
	334
	249
	592
	663
	603
	445
	393
	459
	320
	484
	529
	529
	615
	371
	413
	411
	484
	915
	518
	649
	578
	475
	494
	351
	515
	369
	377
	515
	478
	397
	307
	360
	461
	350
	425
	545
	380
	466
	557
	321
	511
	612
	589
	366
	374
	346
	417
	674
	599
	392
	340
	496
	496
	279
	511
	583
	271
	385
	424
	921
	627
	650
	518
	406
	501
	349
	429
	565
	358
	449
	532
	499
	456
	522
	756
	430
	391
	365
	376
	506
	581
	293
	544
	571
	498
	661
	681
	396
	391
	301
	389
	317
	540
	569
	435
	577
	452
	645
	405
	851
	596
	483
	300
	415
	476
	374
	502
	361
	469
	295
	381
	365
	380
	251
	280
	305
	295
	326
	338
	399
	338
	302
	340
	278
	363
	294
	378
	330
	504
	434
	1018
	1054
	409
	584
	1075
	1124
	796
	674
	709
	634
	708
	1082
	1286
	1219
	1415
	828
	2517
	1750
	973
	2180
	1410
	2549
	1387
	2760
	1931
	2167
	1488
	1685
	2039
	1566
	2115
	1639

## Sheet: Figure 1I
LUAD				LUSC
Patient ID	Tumor Abundance	Adjacent Normal Abundance		Patient ID	Tumor Abundance	Adjacent Normal Abundance
11LU013	-0.137	NA		C3L-00081	-0.1015	-0.3398
11LU016	0.0511	NA		C3L-00415	0.3773	-0.221
11LU022	-0.0043	NA		C3L-00445	0.2478	-0.0769
11LU035	0.0369	NA		C3L-00568	0.4366	-0.1191
C3L-00001	0.3477	-0.0504		C3L-00603	0.162	-0.0955
C3L-00009	0.2841	-0.0123		C3L-00904	0.3273	-0.1484
C3L-00080	0.2033	-0.1206		C3L-00923	0.11	-0.3285
C3L-00083	0.1692	0.0035		C3L-00927	0.2191	-0.2051
C3L-00093	-0.2023	-0.1482		C3L-00965	0.1417	NA
C3L-00094	0.3057	-0.0564		C3L-00993	0.1628	-0.142
C3L-00095	0.1035	-0.0642		C3L-01000	-0.0449	-0.3
C3L-00140	-0.1785	-0.2941		C3L-01285	-0.2323	-0.1428
C3L-00144	0.5733	-0.0679		C3L-01455	0.1474	-0.056
C3L-00263	0.1205	-0.1298		C3L-01606	0.3372	-0.119
C3L-00279	-0.1189	-0.1011		C3L-01663	-0.0851	-0.1604
C3L-00368	-0.0189	-0.0592		C3L-01838	0.423	NA
C3L-00412	0.1224	-0.1406		C3L-01884	0.1997	-0.1048
C3L-00422	0.0996	-0.1924		C3L-02127	0.0847	0.0098
C3L-00510	0.103	-0.1795		C3L-02130	0.1981	-0.3003
C3L-00604	0.2088	-0.1057		C3L-02163	0.0289	-0.1965
C3L-00893	-0.1788	0.1178		C3L-02164	0.1953	0.0186
C3L-00913	0.2482	-0.0166		C3L-02168	0.1424	-0.1698
C3L-00973	-0.0022	-0.2442		C3L-02170	0.3206	NA
C3L-01330	-0.2369	-0.1166		C3L-02349	0.0072	-0.1815
C3L-01632	-0.105	-0.0575		C3L-02358	-0.1241	-0.3808
C3L-01682	-0.2802	-0.3195		C3L-02546	0.0876	-0.075
C3L-01683	-0.062	-0.3127		C3L-02552	-0.1092	-0.1351
C3L-01862	0.2987	NA		C3L-02619	0.3009	-0.1258
C3L-01889	-0.2789	-0.1554		C3L-02624	0.1335	-0.2327
C3L-01890	-0.0192	-0.1344		C3L-02625	0.3182	-0.1868
C3L-01924	0.0943	-0.1507		C3L-02627	0.3339	-0.1761
C3L-02219	0.3686	-0.1217		C3L-02629	0.1543	-0.1226
C3L-02345	0.1763	-0.2141		C3L-02646	0.2913	-0.3523
C3L-02348	-0.0522	-0.2056		C3L-02648	0.1569	-0.23
C3L-02350	0.0918	-0.1351		C3L-02649	0.4015	-0.1198
C3L-02365	0.0324	-0.0549		C3L-02650	0.3162	-0.1027
C3L-02508	-0.0459	-0.0524		C3L-02660	0.012	-0.1293
C3L-02549	0.3255	-0.185		C3L-02665	-0.1377	-0.0409
C3N-00167	-0.037	-0.1794		C3L-02669	0.0392	-0.0588
C3N-00169	0.2256	-0.0215		C3L-02891	0.214	-0.0939
C3N-00175	-0.0646	-0.0357		C3L-02951	0.1623	-0.1702
C3N-00180	0.0915	-0.0882		C3L-02963	0.6363	-0.1733
C3N-00199	0.2174	-0.0936		C3L-02964	0.3389	-0.0444
C3N-00203	-0.1758	0.1054		C3L-02968	-0.0957	-0.2253
C3N-00217	-0.3769	-0.1373		C3L-02969	0.0198	-0.2153
C3N-00223	-0.1497	-0.2446		C3L-03272	0.1019	-0.1072
C3N-00293	-0.184	-0.1497		C3L-03678	-0.1471	NA
C3N-00294	-0.0479	NA		C3L-03961	0.0774	-0.1857
C3N-00433	-0.0024	-0.1577		C3L-03962	0.2034	-0.1455
C3N-00545	-0.0369	0.1565		C3L-03963	0.3601	-0.1432
C3N-00546	0.2273	-0.1027		C3L-03965	0.0581	-0.1844
C3N-00547	0.0828	0.2039		C3L-04013	0.5222	-0.1079
C3N-00549	0.6191	0.0505		C3L-04014	0.0434	-0.1607
C3N-00550	0.084	-0.0574		C3L-04071	-0.0052	0.0374
C3N-00551	0.2162	0.027		C3L-04391	0.1189	-0.1681
C3N-00552	0.0991	-0.1334		C3N-00211	0.0322	NA
C3N-00556	0.1681	-0.0414		C3N-00221	-0.2293	-0.2659
C3N-00559	0.065	-0.2021		C3N-00247	0.1424	NA
C3N-00560	0.0519	-0.0821		C3N-00497	0.1862	-0.0922
C3N-00572	0.1816	-0.0948		C3N-00555	0.1502	-0.0828
C3N-00574	0.4426	0.178		C3N-01017	-0.259	-0.0221
C3N-00578	-0.0959	-0.2911		C3N-01018	0.119	-0.1665
C3N-00579	-0.0698	-0.0955		C3N-01020	0.3175	-0.1296
C3N-00580	-0.2317	-0.1429		C3N-01025	-0.1873	-0.2163
C3N-00704	-0.3692	-0.2905		C3N-01028	0.3973	-0.0556
C3N-00737	0.2179	-0.0094		C3N-01194	0.3251	-0.1389
C3N-00738	0.3309	-0.1372		C3N-01411	-0.3549	-0.1044
C3N-00959	-0.2619	-0.0575		C3N-01846	0.1027	0.0069
C3N-01016	0.2437	-0.0048		C3N-01892	0.1839	-0.1345
C3N-01021	0.0822	-0.0615		C3N-01893	0.2663	0.0094
C3N-01023	0.3547	-0.0323		C3N-02252	-0.2188	-0.3581
C3N-01024	0.1858	-0.0662		C3N-02283	-0.3483	NA
C3N-01030	0.047	-0.1024		C3N-02284	-0.2976	NA
C3N-01071	0.4759	0.1659		C3N-02285	0.1449	-0.1906
C3N-01072	0.0241	-0.1868		C3N-02288	-0.0346	-0.219
C3N-01074	0.5308	NA		C3N-02289	0.2435	-0.0153
C3N-01405	0.0905	-0.1324		C3N-02300	0.4008	0.5411
C3N-01410	0.0293	-0.1925		C3N-02339	0.0532	0.1202
C3N-01413	0.1636	-0.0785		C3N-02374	0.2118	-0.152
C3N-01414	0.1106	0.0206		C3N-02375	-0.0384	-0.3436
C3N-01415	0.0073	0.0369		C3N-02425	0.19	-0.2402
C3N-01416	0.0282	-0.0711		C3N-02426	-0.1055	-0.2964
C3N-01488	0.1804	-0.1118		C3N-02434	0.2764	-0.0407
C3N-01489	0.0311	-0.0479		C3N-02435	0.1447	-0.061
C3N-01799	-0.0564	-0.1752		C3N-02494	0.3372	-0.2548
C3N-01823	0.2781	-0.0339		C3N-02523	0.2111	-0.2004
C3N-01842	0.5251	NA		C3N-02575	0.1868	-0.1433
C3N-02000	0.2043	-0.0136		C3N-02675	0.1853	-0.2811
C3N-02002	-0.3036	-0.1696		C3N-03051	0.5843	-0.0933
C3N-02003	0.199	0.0541		C3N-03072	0.3359	-0.2065
C3N-02067	-0.2292	-0.1293		C3N-03076	-0.0486	-0.0742
C3N-02087	-0.0217	-0.1746		C3N-03092	-0.0921	-0.3737
C3N-02089	0.4559	-0.0968		C3N-03093	0.222	-0.1044
C3N-02145	-0.2356	-0.3215		C3N-03204	0.2678	-0.1632
C3N-02149	0.5558	-0.0147		C3N-03424	0.2969	-0.0789
C3N-02155	0.2027	-0.0859		C3N-03425	0.309	-0.1574
C3N-02158	0.2474	-0.1371		C3N-03441	0.037	-0.0825
C3N-02379	NA	-0.2383		C3N-03486	0.0317	-0.2907
C3N-02379-1	0.0185	NA		C3N-03662	-0.0512	-0.1961
C3N-02380	-0.3122	-0.1781		C3N-03848	0.2707	-0.169
C3N-02421	0.0122	-0.248		C3N-03851	0.138	-0.2032
C3N-02422	-0.1724	NA		C3N-03875	0.0682	-0.2935
C3N-02423	-0.2659	-0.1804		C3N-03877	-0.3063	-0.1932
C3N-02424	0.1448	-0.0356		C3N-03880	0.0677	-0.1369
C3N-02433	-0.025	-0.0123		C3N-03882	-0.0482	-0.1784
C3N-02529	-0.1924	-0.0248		C3N-03886	0.2969	-0.1045
C3N-02572	0.1676	-0.2317		C3N-04124	0.1178	-0.2456
C3N-02582	-0.049	-0.1728		C3N-04127	0.3643	-0.2513
C3N-02586	-0.0588	-0.102		C3N-04155	0.173	0.2229
C3N-02587	NA	-0.1358		C3N-04162	-0.3052	-0.0832
C3N-02587-1	0.3335	NA
C3N-02588	0.1838	0.0072
C3N-02729	0.0212	-0.2582

## Sheet: Figure S1A
siCTL	siSTT3A	siSTT3B	siMOGS	siGANAB	siMAN1B1
1	0.22862	0.168518	0.186751	0.082243	0.053743
1	0.226731	0.142895	0.179081	0.096397	0.047711
1	0.233223	0.105984	0.199706	0.095262	0.044744

## Sheet: Figure S1C
GANAB	STT3A	STT3B	MOGS	MAN1B1
8.10884	6.43979	6.05202	4.98504	5.30086
7.3336	7.25456	5.65478	5.71672	4.50335
8.03793	7.22178	5.81967	5.51318	4.86394
8.10701	8.78607	6.88826	5.79051	6.50557
8.25243	6.92564	6.45269	5.90713	5.25512
8.11134	7.1982	5.86022	5.52982	4.77189
8.34718	6.82107	5.93782	5.06996	4.55888
8.51302	8.20477	6.55413	5.62205	6.37782
7.88692	7.62732	5.94416	4.99865	6.20692
7.76845	8.58271	6.31288	6.7028	6.70736
7.92653	6.96751	5.22959	4.92172	5.14934
8.14807	5.87086	5.51665	5.43062	6.24012
7.15563	6.80851	6.45138	4.83996	4.81916
7.99531	6.54086	5.4489	5.43162	5.21062
7.87946	8.11077	6.77821	5.83061	6.79909
8.49609	7.51341	6.48591	5.80993	5.3345
7.04133	7.7161	6.44642	4.57713	4.47768
7.80671	7.39755	6.18706	5.45516	5.44956
8.66103	6.96763	6.11728	5.3466	5.46041
7.98117	7.38388	6.07361	5.63343	5.53076
8.16491	8.16621	6.71795	5.41583	6.69641
7.67617	7.17592	5.70016	4.88801	4.19219
8.45018	7.13781	6.14649	5.51602	6.10936
8.02879	7.85037	6.26322	6.44328	5.62322
7.6537	7.58864	5.95303	4.99232	4.43563
8.56419	7.63546	6.36667	6.17133	6.62761
7.23103	6.1807	5.40054	5.38509	4.41075
8.59074	7.05528	6.23343	4.94439	5.23879
8.77119	7.63713	6.51586	5.44294	5.50271
7.77452	6.61692	5.1981	7.19584	6.16169
7.50985	7.28188	5.47184	5.34234	4.33985
8.12495	7.44294	6.55167	5.72601	5.20046
8.57694	7.25304	5.57137	6.06975	6.33128
8.92211	6.8786	6.84762	5.89191	5.76368
8.05452	7.53481	5.49378	5.48446	5.44062
7.94854	6.02192	5.34163	4.8535	4.51728
8.14832	7.82902	6.25871	5.3565	5.32697
7.74046	7.34722	5.26379	5.58256	5.45878
8.42097	7.86956	6.10957	4.81096	5.43329
8.28854	7.72622	6.03452	5.41853	4.94017
7.48824	6.80671	6.66647	4.76022	5
8.30195	7.49809	6.33485	5.59186	5.75756
7.74126	6.52231	6.04155	5.51128	6.12495
7.78247	6.35262	5.41143	5.3194	5.27612
7.90677	8.21412	6.61883	5.85922	5.8475
7.63525	7.33976	5.86493	5.12598	5.51885
7.41371	6.13175	5.7021	5.17353	5.52042
8.5809	7.91319	7.45014	5.63488	5.8802
8.15982	5.54597	5.1981	4.73281	5.66448
8.92804	8.21082	7.27491	6.07403	6.95338
8.1467	7.51688	6.11312	6.44609	6.14975
8.90238	7.3733	6.20379	6.1334	5.32085
8.40318	7.06372	6.34234	5.34447	5.44128
6.99774	7.7039	6.27743	5.142	6.09191
7.31297	7.62637	5.22843	4.89385	4.5656
8.7912	7.352	5.6792	5.17752	5.99435
7.60229	7.3137	5.58135	5.68398	5.72846
8.77673	8.47504	6.17473	5.67299	5.71973
7.36658	7.16239	6.17433	5.52607	6.10601
8.33517	7.4451	6.52058	5.88923	6.19928
8.20154	6.42928	5.3978	4.72247	4.71094
7.99181	7.2605	6.35579	4.35262	5.57894
7.76029	6.98755	5.5373	5.72683	4.75596
7.60874	6.2791	5.67892	5.43229	6.26604
7.58105	7.68853	6.54998	5.47314	4.95652
8.35487	8.31379	6.25077	5.34021	5.58014
7.50779	6.35209	4.75862	5.75435	5.34908
8.19451	8.49061	7.04614	4.26303	3.98914
8.07639	6.79649	5.50748	6.82731	6.50557
7.8635	7.46866	5.66534	5.8107	5.97591
7.43996	5.44989	5.05875	5.12391	5.50653
8.35231	7.30879	6.68201	5.29793	5.19417
8.57198	7.68103	6.66846	6.28374	5.88874
8.88087	8.56491	7.52513	6.8525	6.67849
8.09223	7.70522	5.82477	6.51223	5.72547
7.13904	6.46385	4.90063	5.11103	5.66903
7.84317	6.60333	6.05159	5.02104	4.25248
7.79136	7.4605	4.6017	6.3651	5.29131
7.93776	6.39678	5.52168	4.51665	4.69711
7.60637	6.41735	5.95373	5.51853	5.33949
6.31578	5.85449	5.76049	3.89045	4.63459
8.63158	7.27389	6.34092	4.70432	5.59991
6.66803	6.49426	5.92719	4.25096	5.21062
8.50625	7.70162	6.67892	5.29646	6.08598
7.56392	9.10213	6.5489	4.5656	4.50779
7.98442	6.11686	6.35368	5.09635	4.5741
7.22516	5.50748	4.47832	4.07639	4.58316
7.43429	6.88728	6.22747	4.848	5.63865
7.29893	4.83643	4.12598	5.21451	4.64212
7.75976	6.93864	5.80349	4.10518	3.5435
7.27473	7.5112	5.79675	6.1373	6.86938
8.72035	6.24622	6.16872	4.97085	6.1979
8.29398	7.89688	6.23726	5.39815	6.07403
7.94392	7.61824	5.60259	5.65249	5.92101
8.09835	8.12309	5.91433	5.33664	4.78241
8.14558	7.19367	5.56925	3.65992	5.42459
7.0542	7.47029	5.49729	5.78084	5.66334
8.3289	8.16566	5.8515	5.76633	6.24184
8.26637	7.18696	6.14527	5.06824	5.47119
8.0805	6.63851	6.66903	5.10811	4.89288
8.36124	7.78594	5.87946	5.2407	5.38957
8.79002	8.73366	6.05028	6.09466	6.49265
8.11749	7.37382	5.77189	5.96763	5.68818
8.71318	6.96139	5.91695	4.97131	5.3733
7.82286	6.93699	5.84699	5.14323	4.83946
8.81099	7.87227	6.65621	5.6865	6.1811
7.16822	7.43654	6.43062	5.3107	5.54659
7.75348	7.27342	6.62498	4.85798	4.88509
8.26463	7.89282	5.9479	5.54535	5.55919
7.21868	8.32071	6.53029	5.06695	5.42459
6.58135	6.65306	5.91025	4.63691	4.75542
8.27053	5.81583	6.2636	5.50589	5.31904
8.62469	7.55205	6.76514	5.30743	5.26754
7.9648	6.97888	5.75462	6.15704	5.05311
9.03667	8.44149	5.71918	6.46238	5.96602
7.76984	6.89567	6.12474	5.54071	4.80116
8.81452	7.29655	6.32048	6.11956	6.21218
7.18765	6.36072	5.40531	5.48123	5.70681
7.67391	7.39489	5.51853	4.98048	5.32409
8.12866	7.45746	5.70543	5.83845	5.42459
7.90515	7.17413	6.2363	6.59813	5.35931
7.60896	7.03859	5.75328	5.1534	6.1375
8.13853	8.01876	5.0365	6.12949	5.43663
7.56018	7.38414	5.7137	4.42626	4.74147
8.27938	8.03617	5.92529	5.67638	5.77426
8.00332	6.72724	5.43028	5.43829	5.06996
7.45557	6.12722	6.42761	5.7137	5.21101
8.50657	8.04275	5.96139	6.64039	6.90219
8.26599	6.49233	6.1914	5.16148	4.67299
8.03304	7.55949	5.68398	5.80426	5.53169
8.2674	7.0072	5.38509	5.67469	5.21529
8.42513	8.09566	5.79701	5.61912	5.46597
7.82018	7.56575	6.73606	4.71039	5.2791
8.28063	7.5624	6.46352	5.21257	4.80219
8.64028	8.13201	6.49761	5.34127	5.71507
8.47837	7.68039	6.05745	6.22052	5.96671
7.6409	6.21897	5.68482	5.45681	5.36036
8.44058	7.61139	6.83226	6.15927	4.48478
7.95611	8.20648	5.86096	5.77742	5.59395
8.31148	7.18884	5.79494	5.98937	5.76686
8.29747	8.12195	6.2292	5.55551	6.35014
7.5766	6.93617	5.6792	5.65335	5.34589
8.63339	8.33454	7.2465	6.82362	5.69516
8.30975	8.04182	6.83162	5.44626	5.53201
9.22214	8.0846	6.02059	5.17951	6.03122
7.48341	6.62965	5.76951	5.2604	4.36107
7.60244	6.7811	6.09381	6.17532	5.1102
8.09645	8.71644	5.824	5.19298	6.39592
7.94421	7.76534	6.83466	4.86592	6.14588
8.12707	7.36221	6.5815	5.67412	5.30049
7.24992	6.15725	5.96786	5.488	4.80323
5.81404	5.51948	6.43679	3.78346	4.38405
8.58003	7.34252	7.08545	5.81044	6.82107
8.0575	7.3665	5.749	5.36247	6.02414
7.27873	7.46483	6.55842	4.62	4.12433
8.48216	8.18175	5.82909	5.46761	6.18349
7.67596	8.18304	5.72219	5.91982	4.97131
8.61938	7.70591	6.03452	5.40837	5.88947
8.35865	6.43496	6.77268	5.99548	5.46826
7.26847	6.85449	5.53387	5.04963	4.79233
8.73129	7.82788	5.67016	5.72629	5.14975
7.91642	7.09877	6.33217	6.03342	5.42861
7.94726	7.02591	6.10873	5.76315	6.19673
8.84097	8.16601	6.38888	5.51033	5.62936
8.36479	7.05485	6.44791	5.43162	4.9991
7.48655	6.46744	5.77479	3.64039	3.9542
8.16229	6.73444	5.52136	5.32697	6.01235
8.39313	7.50637	6.05268	5.48382	5.31796
8.14481	8.15426	5.44659	5.93499	6.04243
8.14552	6.85412	6.18309	5.28836	5.91121
8.2353	7.61765	5.69877	6.19987	5.08534
7.93151	7.2341	6.16651	5.40531	5.40497
7.74739	7.43971	5.37643	6.29884	6.23745
7.78228	7.26969	5.83895	4.20477	4.82324
8.73694	8.24127	6.39866	6.17153	7.67765
7.60118	5.5245	5.47346	5.33271	5.30195
8.30488	7.56331	5.82349	5.5373	4.84248
8.18428	7.42517	6.53947	5.64299	6.23802
7.93717	6.25229	5.93452	5.02901	4.56377
7.37252	7.27389	5.98959	4.5097	4.67073
8.57262	7.12402	7.12949	5.24679	5.56255
7.99396	7.22593	6.30287	6.10014	6.00607
7.2588	6.87492	6.35597	5.46891	5.90785
7.56339	6.90364	5.22805	4.96394	5.48993
8.17672	6.926	6.2292	5.48896	5.48382
9.11821	8.98766	6.17453	6.16812	5.32553
8.17931	7.657	6.13299	5.57954	4.57833
7.72	6.60229	5.87897	5.12267	5.54998
8.67522	8.00489	5.38543	4.78555	6.13258
7.57289	5.81711	7.37556	3.94486	3.62994
7.85947	6.43563	6.53807	5.40497	5.56682
8.20521	7.00506	6.90737	5.47444	4.68538
8.34824	7.39815	5.40429	5.62615	4.24336
8.26303	6.79533	6.99198	5.72738	5.8716
8.20984	6.02414	5.08661	4.97131	5.0457
7.89664	6.9922	5.20555	5.63372	4.84449
8.48051	8.0898	5.56742	5.99073	5.83365
8.13196	8.01491	6.21121	5.46238	5.05832
7.21315	6.21742	5.40156	5.48543	5.56925
8.26814	7.70009	6.6359	5.68958	6.44609
7.0321	6.65033	6.31143	5.53947	7.88728
8.57456	7.71857	6.65363	5.94392	6.34678
7.61743	7.31179	6.04221	5.35332	5.8622
8.11489	6.86419	5.63052	5.0492	4.9514

## Sheet: Figure 2D
	NC					miR-133
WT	1	1	1	1		0.261543	0.403485	0.336464	0.376243
MT	1	1	1	1		0.998607	0.910002	0.984581	0.985969

## Sheet: Figure 2E
	NC				miR-145
WT	1	1	1	1	0.620911	0.804876	0.796175	0.817639
MT	1	1	1	1	1.26629	1.17384	1.38529	1.12821

## Sheet: Figure 2F
Vector			GANAB
NC	miR133	miR145	miR133	miR145
1	0.27451	0.705882	1.29412	1.05882
1	0.509804	0.862745	1.4902	2.7451
1	0.352941	0.352941	1.68627	1.92157
1	0.235294	0.352941	1.45098	2.58824

[truncated: 69 more sheets: Figure S2B, Figure 3B, Figure 3C, Figure 3E, Figure 3G, Figure S3B, Figure S3C, Figure 4A, Figure 4B, Figure 4C, Figure 4D, Figure 4E, Figure 4F, Figure 4G, Figure 4H, Figure 4I, Figure 4K, Figure 4L, Figure 4M, Figure S4A …]
